# Supplementary material for: Differentially Expressed Extracellular Vesicle, Exosome and Non-Exosome miRNA Profile in High and Low Tick-Resistant Beef Cattle
Source: Front Cell Infect Microbiol. 2021 Dec 17;11:780424. doi: 10.3389/fcimb.2021.780424 (PMC8718928; doi:10.3389/fcimb.2021.780424)
Supplement: Supplementary file 1 [file DataSheet_1.xlsx]

## Sheet: Total miRNA list Mother SEC (EX
miRNA ID	logFC	logCPM	LR	PValue	FDR	A11 (High EX)	A12 (High non EX)	A13 (Low EX)	A14 (Low non EX)	Comment
miR-3578-5p	-3.4359	5.10843	19.9511	7.94483e-06	0.0106877	9	14	157	217
miR-11994-5p	5.66454	6.26135	19.7783	8.69626e-06	0.0106877	22	1226	12	16
miR-12000-5p	4.14515	6.86393	15.7358	7.28324e-05	0.0441026	66	1813	57	65
miR-2285m-4-3p	3.94261	7.70724	14.9944	0.000107831	0.0441026	272	1639	93	56
miR-449a-5p	4.28843	7.36907	14.7886	0.000120261	0.0441026	1111	254	76	51
miR-2285l-3p	8.46635	4.32625	14.5307	0.000137894	0.0441026	0	399	1	0
miR-2285n-5-5p	6.91855	4.10435	14.4047	0.000147435	0.0441026	27	85	1	0
miR-188-3p	-5.69255	7.36885	14.2881	0.000156857	0.0441026	9	45	7	4131
miR-2285an-5p	5.43068	7.23096	14.2334	0.000161482	0.0441026	8	3022	38	40
miR-2323-3p	-5.39142	4.74581	13.8852	0.000194321	0.0477641	4	2	358	14
miR-18b-5p	6.28714	5.34502	13.5456	0.00023284	0.0520292	3	540	2	6
miR-2284c-5p	-7.41166	2.86984	13.3149	0.000263308	0.053174	0	0	16	19
miR-205-3p	6.377	5.92901	13.1489	0.000287681	0.053174	8	1031	6	8
miR-188-5p	4.10828	6.92193	13.0526	0.000302863	0.053174	66	1386	31	71
miR-2383-5p	4.06916	8.73712	12.8967	0.000329171	0.0536275	1155	2057	138	138
miR-153-1-5p	-2.98242	4.64519	12.7868	0.000349081	0.0536275	9	13	84	188
miR-193a-2-5p	-3.70015	5.77505	11.8886	0.000564793	0.0809497	22	30	36	1130
miR-128-1-5p	3.39049	7.57843	11.7985	0.000592797	0.0809497	91	2321	92	183
miR-26c-5p	3.79711	5.12622	11.6574	0.000639468	0.0827269	43	123	4	13
miR-6516-5p	4.68234	7.35376	11.4793	0.000703758	0.0858109	795	357	44	33
miR-3431-5p	-4.5115	8.68185	11.4033	0.000733128	0.0858109	7	11	318	283
miR-2471-5p	5.22301	5.01789	11.2602	0.000791866	0.088473	265	8	13	0
miR-2285q-3p	4.89487	7.94728	11.1578	0.000836808	0.0894293	50	3980	111	29
miR-7862-3p	4.72599	8.70278	11.0085	0.000906964	0.0928882	611	3740	134	59
miR-153-2-5p	-2.83535	5.33032	10.8031	0.00101332	0.0988515	16	27	60	439
miR-2450d-3p	4.34328	4.49035	10.6503	0.00110054	0.0988515	7	338	6	14
miR-2285k-2-3p	6.3459	1.58415	10.645	0.00110367	0.0988515	3	9	0	0
miR-219-2-3p	5.03473	7.95435	10.5681	0.00115053	0.0988515	23	2720	34	63
miR-2340-3p	-3.6619	6.87216	10.4861	0.00120276	0.0988515	37	55	58	1929
miR-4286-1-3p	2.91914	5.286	10.3021	0.00132879	0.0988515	34	320	32	23
miR-2899-3p	4.95589	9.57685	10.2688	0.001353	0.0988515	1004	8098	188	163
miR-455-3p	-4.78431	5.14645	10.2396	0.00137459	0.0988515	0	5	77	103
miR-11982-5p	4.25097	6.6878	10.2285	0.00138289	0.0988515	576	10	35	26
miR-2350-3p	3.15609	6.58322	10.1601	0.00143514	0.0988515	50	1132	60	97
miR-211-5p	-3.23851	6.34035	10.1432	0.00144831	0.0988515	31	28	45	968
miR-2468-5p	4.49691	5.33018	10.1331	0.00145629	0.0988515	51	274	5	14
miR-12053-3p	-4.32198	2.82399	10.0564	0.00151822	0.0988515	0	2	33	23
miR-15a-5p	6.01407	11.0857	10.0443	0.00152822	0.0988515	13177	207	173	259
miR-1193-3p	4.52661	6.43558	9.99327	0.00157114	0.099022	589	9	31	20
miR-6525-3p	-4.54712	5.43427	9.8021	0.00174313	0.107115	12	8	21	869
miR-7857-2-5p	-4.44301	6.42619	9.43347	0.00213061	0.127732	25	17	3	1753
miR-1814a-5p	-3.85235	3.70643	9.38295	0.00219012	0.128174	0	12	18	220
miR-424-3p	4.21907	8.05223	9.13472	0.00250803	0.140349	27	1581	38	62
miR-150-3p	2.86687	9.13258	9.13157	0.00251236	0.140349	495	3325	305	343
miR-206-5p	-2.63298	4.88975	9.00026	0.00269941	0.147448	7	22	45	224
miR-2284w-5p	6.00816	9.34722	8.8453	0.00293844	0.153464	1581	27	14	40
miR-92b	6.14734	6.97607	8.79221	0.0030252	0.153464	0	12	0	0
miR-12063-5p	3.40855	6.82676	8.78526	0.00303675	0.153464	22	1367	53	100
miR-433-5p	2.5507	5.02783	8.77177	0.00305929	0.153464	43	125	18	21
miR-485-5p	-2.84056	5.23705	8.59382	0.00337305	0.165819	11	6	151	35
miR-11984-5p	-3.54963	5.84503	8.48071	0.00358931	0.169551	5	58	32	986
miR-105b-5p	2.53972	6.31141	8.39002	0.00377286	0.169551	48	655	70	72
miR-505-3p	3.34803	8.98979	8.29275	0.00398036	0.169551	291	1783	82	184
miR-301b-3p	3.09855	4.78212	8.28527	0.00399679	0.169551	10	160	12	11
miR-3956-5p	-2.25573	8.48723	8.27673	0.00401563	0.169551	149	244	822	2098
miR-2285o-2-3p	4.43021	3.24206	8.26805	0.00403487	0.169551	11	3	0	1
miR-328	4.27082	9.55288	8.25131	0.00407226	0.169551	3	15	1	0
miR-183-3p	-4.36328	6.27295	8.19777	0.00419418	0.169551	9	30	14	1226
miR-2285di-5p	5.99395	2.32312	8.18354	0.00422722	0.169551	3	6	0	0
miR-2285g-3-3p	-3.9679	3.60114	8.17017	0.00425848	0.169551	1	1	33	14
miR-184-3p	-3.50398	8.76385	8.15774	0.00428777	0.169551	125	225	228	6347
miR-2399-3p	-2.97339	4.7214	8.14866	0.0043093	0.169551	9	23	290	21
miR-200b-5p	2.4503	7.88823	8.13341	0.0043457	0.169551	303	639	104	144
miR-12029-5p	-2.60493	4.13163	8.03764	0.00458152	0.175465	4	6	15	84
miR-10225b-3p	4.444	7.51063	8.01465	0.00464005	0.175465	6	791	6	39
miR-2466-3p	-3.6699	4.96525	7.97446	0.0047442	0.176686	8	5	27	281
miR-2330-3p	-2.58118	4.71231	7.80491	0.00521045	0.191154	4	14	81	63
miR-12062-5p	5.78038	2.12284	7.77489	0.00529773	0.191497	4	3	0	0
miR-11986-5p	-6.46745	1.79089	7.64706	0.00568649	0.202571	0	0	5	14
miR-1264-3p	-6.46737	2.43504	7.60914	0.00580731	0.20392	0	0	5	14
miR-2296-5p	3.31973	7.40683	7.54039	0.00603309	0.208864	283	296	47	43
miR-2488-5p	-3.38369	3.4525	7.44909	0.00634685	0.215274	2	1	31	18
miR-132	5.61244	4.96426	7.41878	0.00645467	0.215274	0	8	0	0
miR-2285cc-3p	4.39598	6.13715	7.41145	0.00648099	0.215274	5	331	1	19
miR-2285am-5p	-6.99269	1.77734	7.37544	0.00661205	0.216699	0	0	9	18
miR-2348-5p	-2.95642	8.84753	7.3497	0.0067074	0.216932	121	184	2573	659
miR-6516-3p	3.32287	3.44599	7.31941	0.00682138	0.217295	10	19	2	2
miR-2285be-3p	-7.05034	2.70295	7.3	0.00689544	0.217295	0	0	23	1
miR-2397-3p	3.26752	5.58559	7.25964	0.00705216	0.218399	63	200	19	17
miR-9-5p	6.41921	6.20248	7.22536	0.00718806	0.218399	0	15	0	0
miR-2384-3p	3.31071	5.30623	7.22312	0.00719703	0.218399	70	189	19	16
miR-2285k-3-5p	7.0083	1.60601	7.13249	0.00756993	0.226913	4	16	0	0
miR-370	5.60385	6.62978	7.10006	0.00770814	0.228272	0	8	0	0
miR-6523-3p	-3.65519	3.07277	7.04958	0.00792836	0.231752	1	1	26	12
miR-2321-3p	-3.52546	3.62861	7.0303	0.00801419	0.231752	2	0	13	29
miR-429-5p	2.75481	4.81547	6.97682	0.00825722	0.235243	95	25	11	23
miR-2404-1-3p	3.21068	6.32878	6.9619	0.00832634	0.235243	8	843	56	45
miR-488-5p	3.02677	6.50252	6.8807	0.00871312	0.240691	254	118	51	25
miR-2375-3p	-2.63357	4.52156	6.88032	0.00871502	0.240691	5	14	94	65
miR-2463-5p	3.79837	8.00842	6.83076	0.0089601	0.242698	970	81	86	59
miR-362-5p	-2.65847	7.77817	6.82577	0.00898516	0.242698	25	68	164	713
miR-15b	5.88727	7.3226	6.79097	0.00916201	0.244785	5	2	0	0
miR-206	-5.92191	7.129	6.70004	0.00964107	0.253844	0	0	7	5
miR-2285cu-5p	-6.33835	1.72394	6.68778	0.00970761	0.253844	0	0	13	2
miR-568-3p	4.23311	6.70349	6.54581	0.0105131	0.270463	673	34	15	67
miR-6533-3p	2.58029	4.84761	6.52381	0.010644	0.270463	51	125	15	27
miR-2450a-3p	2.27428	4.56449	6.51892	0.0106733	0.270463	61	40	12	24
miR-655-3p	-3.26614	4.33055	6.45301	0.0110764	0.277815	9	1	3	203
miR-7-3-5p	2.80898	8.73291	6.41035	0.0113457	0.281695	752	1996	224	324
miR-12026-1-5p	-1.92535	6.50253	6.3049	0.0120405	0.295955	18	89	194	347
miR-2421-5p	2.98725	5.95304	6.2656	0.0123105	0.299595	16	515	25	55
miR-2376-3p	2.86126	5.96769	6.15335	0.0131163	0.316077	5	179	17	11
miR-2285bi-2-3p	3.67511	4.5453	6.1041	0.0134868	0.321851	7	158	10	4
miR-2285m-5-5p	-6.02411	3.25525	6.06373	0.0137986	0.326125	0	0	7	6
miR-11988-5p	-3.32341	3.93134	6.02472	0.0141069	0.330236	0	2	13	16
miR-340-5p	-2.72904	8.87108	5.99271	0.0143651	0.332486	19	50	339	280
miR-6526-3-5p	-5.72937	2.24099	5.97699	0.0144937	0.332486	0	0	4	7
miR-2285bt-3p	-4.38955	2.52592	5.96304	0.0146088	0.332486	0	1	20	11
miR-2285cy-5p	-2.86834	2.56622	5.93094	0.0148773	0.33549	1	4	16	38
miR-3613b-5p	-2.38806	4.76258	5.91283	0.015031	0.335875	3	33	88	152
miR-2285ct-5p	6.08855	1.84553	5.83392	0.0157201	0.346399	7	0	0	0
miR-2284ab-5p	5.3168	8.0066	5.81602	0.0158809	0.346399	3	2	0	0
miR-496-5p	3.06955	5.87469	5.81116	0.0159247	0.346399	56	419	24	48
miR-2284y-3-5p	-5.37939	3.15289	5.78631	0.0161514	0.34781	0	0	1	8
miR-2285u-3p	-4.41684	2.1163	5.77317	0.0162727	0.34781	0	1	22	9
miR-200b	2.69786	5.81661	5.73188	0.0166596	0.353012	9	14	3	2
miR-11982-3p	3.00339	3.84972	5.68465	0.0171139	0.35757	4	159	15	7
miR-3141-5p	2.21028	5.96626	5.67936	0.0171657	0.35757	180	201	55	75
miR-12005-2-5p	2.91469	6.89765	5.61214	0.0178365	0.366133	38	620	61	37
miR-147	-5.63495	4.35587	5.60839	0.0178747	0.366133	0	0	9	0
miR-6518-5p	2.81312	2.67006	5.56477	0.0183254	0.372263	12	15	1	5
miR-12032-5p	2.70786	5.7785	5.51872	0.018814	0.376193	109	88	27	21
miR-374c-3p	4.00423	3.48995	5.51771	0.0188249	0.376193	1	27	0	2
miR-1197-5p	2.29357	4.714	5.49511	0.0190697	0.378011	120	32	21	38
miR-1287-5p	2.53875	7.62745	5.42541	0.0198457	0.390246	414	193	88	95
miR-1281-5p	-2.68309	4.19837	5.37815	0.0203905	0.397777	2	6	42	28
miR-193b-3p	3.83385	4.89342	5.36132	0.0205882	0.398471	13	3	0	2
miR-124b-3p	-6.19105	1.94632	5.3368	0.0208798	0.400958	0	0	3	13
miR-2354-5p	2.9705	5.49501	5.31404	0.0211542	0.403077	72	30	7	17
miR-99b-3p	-2.11545	7.93929	5.25553	0.0218772	0.407966	108	86	326	1154
miR-2480-3p	-5.33873	1.95388	5.2534	0.021904	0.407966	0	0	0	9
miR-1842	5.387	4.47672	5.25302	0.0219087	0.407966	0	7	0	0
miR-2285bx-5p	-2.22741	5.07612	5.23634	0.0221198	0.4088	5	23	56	125
miR-2902-5p	-2.87036	4.85927	5.19872	0.0226036	0.414624	13	0	102	81
miR-342	3.22185	8.63814	5.14547	0.0233071	0.424361	7	12	0	3
miR-2303-5p	1.62952	5.23658	5.07777	0.0242346	0.435249	35	83	30	22
miR-1306	4.96988	6.16265	5.0688	0.0243603	0.435249	0	5	0	0
miR-2285dj-3p	-3.5668	1.9852	5.06191	0.0244572	0.435249	0	1	7	12
miR-2469-5p	-1.83958	4.94499	5.05089	0.0246133	0.435249	6	36	90	104
let-7a-3-5p	2.28436	7.06786	5.03665	0.0248164	0.435354	59	581	46	121
miR-2372-5p	3.24458	8.14981	5.02572	0.0249735	0.435354	1108	57	55	212
miR-2284z-6-5p	3.4928	1.8447	4.96483	0.0258679	0.44777	6	2	1	0
miR-10181-3p	-1.83717	4.75953	4.94459	0.0261724	0.449872	15	33	87	165
miR-1185-5p	3.36998	4.3588	4.91718	0.0265909	0.453094	6	187	11	10
miR-2423-5p	-2.47371	4.70178	4.90384	0.0267971	0.453094	7	9	87	41
miR-2285w-5p	3.18995	3.05954	4.89639	0.0269128	0.453094	17	15	0	6
miR-2285n-2-5p	2.93124	3.99727	4.84333	0.0277533	0.459626	65	6	9	9
miR-2285cn-3p	5.59277	2.751	4.84217	0.027772	0.459626	5	0	0	0
miR-2358-5p	-2.87243	4.45378	4.82614	0.0280313	0.459626	6	6	44	101
miR-2893-3p	1.84793	6.58278	4.82507	0.0280488	0.459626	279	91	76	115
miR-130b	5.37464	2.42032	4.80844	0.0283206	0.46067	0	7	0	0
miR-302d-3p	5.0872	1.11561	4.78928	0.0286375	0.46067	3	1	0	0
miR-34c-3p	-2.06278	3.56381	4.78704	0.0286747	0.46067	2	12	29	51
miR-448-5p	-2.24843	6.00804	4.72588	0.029712	0.474235	29	64	78	616
miR-2284x	3.23053	9.6803	4.67752	0.0305598	0.483788	9	11	2	1
miR-2899-5p	-2.60702	4.54154	4.66943	0.0307042	0.483788	12	16	6	290
miR-1-2-3p	-2.92456	8.7465	4.62588	0.0314932	0.489898	88	108	124	2475
miR-148c-5p	-1.87141	5.38403	4.6255	0.0315001	0.489898	13	25	97	103
miR-2284z-2-3p	4.0164	1.84114	4.61519	0.0316899	0.489898	9	2	1	0
miR-217-5p	2.01096	4.78246	4.51861	0.0335281	0.512604	44	55	23	13
miR-23a	-3.76802	8.34956	4.49773	0.0339398	0.512604	0	1	17	2
miR-2355-5p	-1.77453	5.19319	4.49571	0.0339801	0.512604	16	28	84	142
miR-2409-5p	3.15146	5.33465	4.49506	0.0339928	0.512604	111	5	16	9
miR-182	-5.65148	1.79577	4.46441	0.0346081	0.515719	0	0	9	0
miR-2427-5p	-1.64443	4.75045	4.45505	0.0347982	0.515719	17	11	73	69
miR-6526-2-5p	-2.96981	3.76108	4.45355	0.0348288	0.515719	1	3	35	6
miR-339a	3.74317	9.096	4.43542	0.0352007	0.518103	3	8	0	1
miR-2285by-3p	-5.5085	1.36579	4.40306	0.0358746	0.524879	0	0	5	4
miR-2285aa	4.67762	5.47136	4.39024	0.0361453	0.525711	0	4	0	0
miR-2467-5p	-3.69452	3.59347	4.27402	0.0386992	0.559545	0	3	41	5
miR-2335-3p	2.32306	5.16539	4.25173	0.0392104	0.563621	3	295	19	52
miR-12012-5p	1.9779	3.2627	4.1702	0.041141	0.587933	13	12	4	6
miR-2285k-1-3p	-2.71563	5.36849	4.14622	0.0417275	0.592868	2	2	20	21
miR-15b-5p	2.98785	7.46395	4.12863	0.0421634	0.593226	0	38	4	1
miR-12049-5p	1.59968	4.12919	4.12575	0.0422354	0.593226	32	43	15	23
miR-429	4.92903	1.10497	4.11268	0.0425629	0.593295	0	5	0	0
miR-3660-3p	-2.72025	3.4592	4.09361	0.0430456	0.593295	0	2	1	20
miR-2284o-5p	2.47227	2.38289	4.08782	0.0431932	0.593295	4	8	1	2
miR-2285y-3p	4.80243	1.80218	4.07888	0.0434226	0.593295	1	3	0	0
miR-29a-3p	2.75082	11.5884	4.0755	0.0435093	0.593295	27	748	69	61
miR-12064-3p	-5.39525	1.47688	4.06856	0.0436885	0.593295	0	0	2	7
miR-584-1-5p	3.74574	1.54628	4.03206	0.0446434	0.598197	0	13	0	1
miR-2285z-5p	1.62488	4.706	4.02434	0.0448482	0.598197	26	93	25	26
miR-2436-3p	-2.25692	3.50691	4.02203	0.0449095	0.598197	2	7	27	33
miR-2411-3p	1.58392	5.40104	4.00893	0.0452599	0.598197	30	38	22	11
miR-628-5p	1.85881	4.91698	4.00869	0.0452664	0.598197	17	131	21	30
miR-383-3p	1.93897	7.45508	3.97117	0.0462856	0.603224	837	131	171	335
miR-2285bt-5p	1.96997	4.76144	3.97032	0.0463089	0.603224	34	46	21	8
miR-2458-5p	3.0716	1.50217	3.96763	0.046383	0.603224	7	4	1	1
miR-2285p	-2.33889	5.59968	3.90302	0.0481994	0.621955	20	18	21	327
miR-9-2-3p	1.69738	7.46876	3.89082	0.0485506	0.621955	186	497	149	136
miR-378-2-3p	2.46289	6.09347	3.88973	0.0485823	0.621955	96	190	29	47
miR-2284n-5p	2.64354	2.45285	3.87736	0.0489414	0.622861	8	28	6	1
miR-2423-3p	-2.62789	4.64226	3.86225	0.0493842	0.622861	7	6	42	93
miR-2897-5p	-1.96483	4.97117	3.86102	0.0494203	0.622861	15	9	69	89
miR-2888-1-3p	1.86505	6.1574	3.85267	0.0496667	0.622861	33	579	71	132
miR-2285ah-5p	1.97702	8.42316	3.84191	0.0499867	0.623692	169	2042	292	382
miR-148b-5p	2.38259	7.79102	3.79883	0.0512885	0.636703	31	578	70	64
miR-154c-5p	-1.81783	6.15237	3.75495	0.0526512	0.649497	32	52	77	401
miR-2320-5p	-2.24493	6.73649	3.74712	0.0528987	0.649497	38	45	473	75
miR-2285aq-2-3p	-2.62025	3.29385	3.7382	0.0531816	0.649497	3	5	12	68
miR-2285o-4-3p	-3.34464	1.81048	3.72715	0.0535347	0.649497	1	0	7	12
miR-2285s-3p	2.41733	6.1173	3.70842	0.0541387	0.649497	21	115	12	21
miR-2889-3p	-1.45169	6.80739	3.70004	0.054411	0.649497	54	88	315	243
miR-27a-3p	2.22274	13.8996	3.69271	0.0546506	0.649497	642	394	200	170
miR-2341-5p	1.89909	4.83663	3.69161	0.0546867	0.649497	6	198	36	25
miR-2438-5p	-2.09049	6.33413	3.69129	0.0546973	0.649497	6	37	109	124
miR-2285m-5-3p	2.78173	4.69889	3.65113	0.0560312	0.662138	52	6	5	12
miR-197	3.10751	7.36782	3.63728	0.0564993	0.6635	0	8	0	1
miR-2295-3p	-1.90594	5.60555	3.63178	0.0566863	0.6635	17	22	62	174
miR-2370-3p	-5.02048	1.08915	3.60093	0.0577471	0.670567	0	0	1	6
miR-340	4.30373	6.62754	3.59838	0.0578357	0.670567	0	3	0	0
miR-12002a-5p	-3.07167	3.14623	3.55974	0.0591969	0.683126	0	2	6	19
miR-584-1-3p	-1.84637	4.76951	3.54549	0.0597075	0.684296	14	25	88	119
miR-2285bn-5p	4.83889	0.548495	3.53025	0.0602589	0.684296	3	0	0	0
miR-2917-5p	-1.51059	4.77812	3.52872	0.0603143	0.684296	17	22	101	61
miR-2417-3p	-2.78017	2.97259	3.52604	0.0604118	0.684296	1	1	17	3
miR-2402-5p	-1.61324	4.89493	3.49427	0.0615815	0.690688	9	9	36	51
miR-219-2-5p	2.42412	4.35904	3.48764	0.0618286	0.690688	88	7	16	19
miR-29e-3p	4.29499	3.31701	3.48641	0.0618748	0.690688	0	3	0	0
miR-10225b	4.29407	6.82832	3.47453	0.0623203	0.690688	0	3	0	0
miR-448-3p	1.62928	7.178	3.47292	0.0623811	0.690688	223	531	166	172
miR-302a-3p	1.94088	2.82561	3.45193	0.0631779	0.696373	8	26	5	7
miR-2285aw-5p	-4.86874	2.54242	3.43447	0.0638489	0.700627	0	0	2	4
miR-1835-5p	-1.61491	5.37334	3.41265	0.0646986	0.704348	32	17	89	177
miR-6518-3p	-1.68958	5.12795	3.40695	0.0649224	0.704348	13	15	24	128
miR-2475-5p	-1.89118	3.65786	3.40294	0.0650803	0.704348	5	4	11	46
miR-2284y-1-3p	2.3544	7.82411	3.3927	0.0654855	0.704348	160	1535	70	367
miR-1307	2.51498	10.0213	3.38423	0.0658231	0.704348	13	54	4	12
miR-12002a-3p	-1.62705	6.86825	3.37327	0.0662619	0.704348	81	98	251	649
miR-2319a-3p	-1.6451	3.80392	3.37194	0.0663154	0.704348	5	13	21	63
miR-196a-2-5p	1.76236	6.44836	3.36125	0.0667473	0.704348	328	55	142	62
miR-2285j-2-3p	4.64955	1.79834	3.36077	0.066767	0.704348	2	1	0	0
miR-504	2.66184	7.12783	3.34809	0.0672832	0.704424	6	2	1	1
miR-124a-2-3p	1.64438	5.4779	3.33899	0.0676559	0.704424	144	52	46	69
miR-654-5p	1.62633	6.24108	3.33268	0.0679163	0.704424	53	315	88	56
miR-2285ap-5p	4.45526	1.53237	3.33258	0.0679204	0.704424	1	2	0	0
miR-2285bj-1-5p	-1.95361	3.31411	3.31925	0.0684729	0.70717	2	4	9	27
miR-133c-3p	2.82672	3.74824	3.30509	0.0690656	0.708558	2	149	1	26
miR-2362-5p	-2.02089	3.47428	3.30228	0.0691839	0.708558	3	3	17	21
miR-1225-3p	1.55552	7.66063	3.2677	0.0706568	0.715827	239	710	240	186
miR-219-5p	1.70169	4.68865	3.23768	0.0719624	0.715827	63	23	16	33
miR-2284v-3p	2.41656	4.24626	3.23028	0.0722881	0.715827	5	211	35	7
miR-2285g-2-3p	-4.40499	2.03693	3.22736	0.0724173	0.715827	0	0	3	1
miR-31-3p	-1.46959	4.73055	3.2254	0.0725039	0.715827	16	26	105	59
miR-2306-5p	2.09723	6.19383	3.22116	0.0726922	0.715827	15	486	41	100
miR-106b	3.10341	8.05279	3.21751	0.0728545	0.715827	3	4	1	0
miR-12033-3p	2.3017	2.88459	3.21631	0.0729078	0.715827	1	11	1	2
miR-208a-5p	1.99555	4.85753	3.21244	0.0730804	0.715827	12	262	56	18
miR-2285k-4-3p	2.71485	2.70066	3.20755	0.073299	0.715827	15	3	2	3
miR-2284o-3p	-1.60566	4.41169	3.20585	0.0733754	0.715827	7	17	55	46
miR-1	4.12985	5.10703	3.20326	0.0734916	0.715827	2	0	0	0
miR-320b-3p	1.36983	7.96836	3.19908	0.0736795	0.715827	385	823	346	305
miR-12033-5p	-1.55377	4.2995	3.18286	0.0744143	0.717877	8	13	36	57
miR-584-6-5p	4.61285	1.57747	3.18154	0.0744746	0.717877	0	4	0	0
miR-1277-5p	1.75091	5.17528	3.14161	0.0763184	0.732776	14	92	9	33
miR-654-3p	-2.19112	3.87845	3.12861	0.0769292	0.733167	3	1	24	4
miR-10a-5p	2.01546	13.8063	3.12805	0.0769557	0.733167	1253	3336	357	1323
miR-12040-3p	2.26384	2.71537	3.09742	0.0784165	0.742863	6	6	0	4
miR-101	2.22403	9.65879	3.09407	0.0785779	0.742863	8	61	9	9
miR-2285n-7-5p	2.75566	2.7896	3.0816	0.0791828	0.744424	4	47	0	10
miR-1843-3p	1.47203	8.60257	3.07819	0.0793487	0.744424	329	1195	322	409
miR-660	2.99468	7.74437	3.06453	0.0800185	0.747854	0	8	1	0
miR-2293-3p	-1.57508	4.2761	3.05079	0.0806978	0.750353	12	10	32	78
miR-568-5p	4.60622	1.27103	3.0468	0.0808964	0.750353	0	4	0	0
miR-23a-3p	2.26205	10.5401	3.03615	0.0814289	0.752452	4	31	4	5
miR-2285aj-3p	2.41319	1.5948	3.02516	0.0819824	0.754729	4	3	0	2
miR-7857-1-3p	-2.32037	5.46899	3.01013	0.0827458	0.758347	7	21	150	22
miR-2285o-1-5p	2.13607	5.72907	3.0053	0.0829924	0.758347	211	60	21	103
miR-453-3p	-1.33338	4.3154	2.9815	0.0842212	0.759618	15	8	33	67
miR-18b-3p	-1.40526	5.08179	2.98056	0.0842703	0.759618	8	39	62	105
miR-11971-3p	1.95377	7.83503	2.97726	0.0844422	0.759618	23	25	6	14
miR-668-3p	-1.6352	4.48948	2.9748	0.0845707	0.759618	4	28	23	115
miR-584-7-3p	-1.35666	7.69954	2.96447	0.0851126	0.759618	130	112	292	769
miR-11989-3p	2.25473	2.66899	2.95699	0.0855071	0.759618	5	46	2	12
miR-222	2.61632	9.30206	2.94076	0.0863702	0.759618	3	12	2	1
miR-2285ba-2-5p	4.87478	1.13329	2.94004	0.0864086	0.759618	3	0	0	0
miR-500-3p	-2.02579	5.9986	2.93567	0.0866425	0.759618	9	11	81	37
miR-2335-5p	-1.4453	5.69015	2.93526	0.0866647	0.759618	23	56	64	261
miR-12034-3p	-1.44163	6.17257	2.93446	0.0867075	0.759618	4	15	31	40
miR-677-3p	2.2064	7.53037	2.932	0.08684	0.759618	408	34	58	142
miR-98	2.32325	11.8453	2.89635	0.0887802	0.7711	34	178	11	47
miR-2284z-7-3p	2.34259	3.04346	2.89154	0.0890457	0.7711	1	56	9	3
miR-2285b-2-3p	-2.85632	6.51365	2.88726	0.0892825	0.7711	0	2	3	19
miR-24-2-3p	-1.89505	7.36042	2.88501	0.0894074	0.7711	4	20	38	84
miR-19b	2.91995	5.29003	2.86509	0.0905208	0.772973	0	7	0	1
miR-2446-3p	1.67324	7.69848	2.86078	0.0907634	0.772973	198	657	89	294
miR-1839-5p	-1.88414	9.41037	2.85543	0.091066	0.772973	22	63	253	159
miR-2285dd-5p	-3.54992	2.05007	2.85202	0.0912594	0.772973	0	3	32	10
miR-2285g-3-5p	3.15789	2.32841	2.84453	0.0916855	0.772973	1	28	0	4
miR-2284y-5-5p	-5.4976	1.32071	2.8443	0.0916984	0.772973	0	0	8	0
miR-2448-5p	-1.56578	4.30083	2.84207	0.0918259	0.772973	7	9	33	39
miR-12050-5p	-1.50853	4.7185	2.83336	0.0923253	0.774524	16	29	21	186
miR-127	2.35322	9.88217	2.81994	0.0931001	0.77522	10	11	4	2
miR-2284q-5p	2.42472	2.48307	2.81748	0.0932427	0.77522	5	10	1	3
miR-2430-5p	-1.28716	5.87287	2.81452	0.0934147	0.77522	36	42	106	198
miR-3432a-2-3p	1.76999	7.80375	2.81015	0.0936698	0.77522	37	41	8	30
miR-2285cm-3p	4.22248	1.31332	2.79482	0.0945692	0.776111	2	0	0	0
miR-199c-5p	-1.85061	6.01877	2.78366	0.0952301	0.776111	19	49	56	317
miR-2368-3p	-1.47806	6.02189	2.7828	0.0952816	0.776111	20	24	64	132
miR-2285cw-1-5p	4.59341	1.20626	2.77846	0.0955398	0.776111	0	4	0	0
miR-181b	3.97365	7.11096	2.7688	0.0961183	0.776111	1	1	0	0
miR-29b-1-3p	-1.89774	6.20366	2.76838	0.0961431	0.776111	7	23	98	45
miR-499	3.9737	7.03689	2.76782	0.0961771	0.776111	1	1	0	0
miR-99a-3p	1.44267	7.24776	2.74088	0.0978111	0.776111	84	624	151	169
miR-2285m-3-5p	-3.15574	4.46714	2.73371	0.0982507	0.776111	0	1	12	0
miR-2285b	2.72632	5.07314	2.73238	0.0983328	0.776111	0	6	0	1
miR-767-5p	1.19311	6.11334	2.72951	0.0985095	0.776111	57	184	65	77
miR-2284aa-3-3p	-2.05118	7.14787	2.72758	0.0986286	0.776111	5	7	16	65
miR-199b	2.29782	10.3232	2.72722	0.0986512	0.776111	8	79	4	19
miR-2285av	3.79182	7.69518	2.72485	0.0987974	0.776111	0	2	0	0
miR-181b-1-5p	-2.39792	3.99638	2.72334	0.0988906	0.776111	3	3	26	23
miR-145-3p	1.78964	7.24	2.72021	0.0990851	0.776111	35	348	51	86
miR-2285y-5p	-1.82574	2.8366	2.71759	0.0992479	0.776111	2	5	26	7
miR-12026-1-3p	-2.16356	3.28275	2.71417	0.0994609	0.776111	8	3	54	28
miR-4523-3p	-1.59562	5.36949	2.6888	0.101056	0.786063	20	32	60	188
miR-2285b-1-3p	2.18204	4.21031	2.68089	0.101559	0.787484	45	8	7	16
miR-2301-3p	-1.34528	3.86393	2.66418	0.102631	0.793292	6	9	29	27
miR-2349-3p	2.19605	7.57397	2.65854	0.102995	0.793613	150	18	48	19
miR-326-3p	-1.29944	6.555	2.64812	0.103673	0.79503	19	60	109	159
miR-502a-1-5p	-1.5363	5.97693	2.63982	0.104215	0.79503	13	121	350	83
miR-186-3p	1.27311	5.8555	2.63387	0.104607	0.79503	92	91	53	68
miR-379-3p	1.76832	4.83498	2.62924	0.104912	0.79503	31	14	3	22
miR-2285bc-5p	2.91327	3.71775	2.62652	0.105092	0.79503	0	7	0	1
miR-29b-1-5p	-1.55132	5.58274	2.62151	0.105424	0.79503	3	18	42	37
miR-2285af-2-3p	1.76421	5.00052	2.62122	0.105443	0.79503	19	109	7	45
miR-7861-5p	1.479	4.71372	2.61608	0.105786	0.795171	14	89	16	32
miR-383-5p	-1.50832	7.93932	2.61116	0.106114	0.795209	146	191	309	1274
miR-214-3p	-1.96723	7.97868	2.59995	0.106867	0.798416	9	12	67	55
miR-2354-3p	-2.26498	3.07281	2.59286	0.107346	0.799568	5	1	8	49
miR-2480-5p	-2.41417	2.49955	2.57681	0.10844	0.803255	1	2	4	22
miR-2398-3p	-1.27462	5.75497	2.57601	0.108495	0.803255	18	46	80	142
miR-2325c-3p	-3.01773	2.24763	2.55976	0.109615	0.804446	0	1	7	5
miR-301b-5p	-2.08241	6.14235	2.55562	0.109903	0.804446	27	16	37	307
miR-2285cw-2-5p	4.25804	0.862169	2.54946	0.110332	0.804446	2	0	0	0
miR-107	3.77028	6.14198	2.54775	0.110452	0.804446	0	2	0	0
miR-2407-5p	-2.55132	2.32229	2.54557	0.110604	0.804446	2	0	15	5
miR-2284aa-2-5p	-2.83461	2.5284	2.54535	0.11062	0.804446	0	1	1	11
miR-6119-3p	2.35707	5.9333	2.52987	0.111709	0.809263	2	6	1	1
miR-2481-3p	-1.32435	4.24296	2.52661	0.11194	0.809263	5	18	52	22
miR-221	2.47484	10.3005	2.5149	0.112775	0.810931	4	33	4	4
miR-154-5p	1.84853	5.34662	2.50926	0.113179	0.810931	52	41	17	26
miR-2472-3p	-1.8636	3.25316	2.50588	0.113422	0.810931	1	5	18	11
miR-544b-1-5p	1.31323	4.35321	2.502	0.113702	0.810931	15	48	17	17
miR-12028-5p	-1.22849	5.49802	2.50036	0.113821	0.810931	22	66	125	158
miR-2284ab-3p	-1.82425	3.73497	2.48232	0.115132	0.814442	0	5	5	20
miR-20a-3p	2.53111	3.35354	2.47741	0.115492	0.814442	11	2	2	2
miR-122-3p	2.20149	3.01056	2.47594	0.1156	0.814442	5	8	2	2
miR-2363-1-5p	4.22218	0.887478	2.47471	0.115691	0.814442	0	3	0	0
miR-106-5p	1.83161	6.97362	2.47092	0.11597	0.814442	17	536	131	32
miR-1249	-4.06775	3.72094	2.45514	0.117141	0.81951	0	0	3	0
miR-2285m-3-3p	-2.33674	2.66173	2.44505	0.117896	0.81951	5	1	13	46
miR-299-2-3p	-1.9223	3.19872	2.44449	0.117938	0.81951	0	4	7	14
miR-2285dk-5p	-1.56115	4.19194	2.44333	0.118025	0.81951	4	11	29	33
miR-875-5p	1.41882	8.69293	2.43836	0.1184	0.819793	484	1397	433	528
miR-105b-3p	1.6788	7.85926	2.43142	0.118925	0.821118	237	783	232	183
miR-149-5p	1.56627	5.42499	2.40041	0.121303	0.831118	5	65	11	18
miR-660-3p	1.80791	2.94043	2.39139	0.122005	0.831118	9	13	1	9
miR-1603-5p	-4.07413	2.22433	2.38649	0.122388	0.831118	0	0	3	0
miR-2285a-5p	1.43996	4.54605	2.37694	0.123139	0.831118	45	66	19	45
miR-2895-5p	1.85317	6.6171	2.37406	0.123366	0.831118	167	342	84	120
miR-2463-3p	-1.84713	3.77499	2.37358	0.123404	0.831118	1	6	23	9
miR-452-5p	-1.65365	5.82478	2.3735	0.12341	0.831118	4	7	20	32
miR-210-5p	-1.37047	4.96274	2.3699	0.123695	0.831118	24	19	64	123
miR-128	1.88803	13.7796	2.36613	0.123994	0.831118	142	685	120	170
miR-584-4-3p	-1.20205	5.11281	2.36605	0.124	0.831118	29	20	119	57
miR-11986-3p	2.4371	2.46947	2.35431	0.124938	0.831118	4	4	2	0
miR-103-1-5p	-2.23383	4.04529	2.34795	0.125448	0.831118	7	17	13	165
miR-12039-3p	1.37439	6.78814	2.34701	0.125524	0.831118	177	262	107	150
miR-24-1-3p	1.82307	12.8762	2.34541	0.125653	0.831118	91	168	46	61
miR-2410-5p	1.7176	8.2429	2.34458	0.12572	0.831118	39	1869	379	257
miR-18a-3p	1.74837	8.02464	2.34379	0.125784	0.831118	31	15	6	19
miR-12020-5p	2.83729	2.29297	2.33384	0.126589	0.8342	12	8	0	5
miR-6501-5p	1.64829	4.71492	2.32872	0.127006	0.834711	61	34	27	24
miR-7861-3p	-1.56753	5.99839	2.30035	0.129345	0.845022	28	30	83	200
miR-2360-3p	-1.37887	5.03081	2.30026	0.129352	0.845022	7	35	67	75
miR-2311-5p	-1.05769	6.81198	2.2964	0.129674	0.845022	79	111	188	437
miR-1251-3p	-1.21775	5.53266	2.29116	0.130113	0.845022	27	47	75	190
miR-326-5p	-1.08868	6.48196	2.28533	0.130602	0.845022	62	148	375	223
miR-2451-5p	-1.27051	5.12635	2.28491	0.130638	0.845022	23	31	64	142
miR-12002b-5p	-2.04996	2.61309	2.2745	0.131518	0.848479	2	2	19	5
miR-1777b-3p	1.61124	7.9237	2.24964	0.133645	0.859949	83	1148	243	226
miR-2285bj-2-3p	-3.85502	1.36877	2.24275	0.134242	0.860545	0	0	0	3
miR-11983-5p	1.4055	5.67516	2.24049	0.134438	0.860545	30	311	88	62
miR-2285bw-5p	-3.85359	1.22371	2.22468	0.135821	0.862485	0	0	0	3
miR-584-8-5p	-1.2034	5.97496	2.22372	0.135905	0.862485	21	76	68	252
let-7f-1-3p	2.07976	7.58488	2.21788	0.13642	0.862485	1	18	4	1
miR-2462-3p	1.47432	10.0792	2.21167	0.13697	0.862485	2064	3161	834	2121
miR-507-5p	-1.29482	3.82257	2.20998	0.13712	0.862485	6	12	43	17
miR-10167-3p	-1.23453	5.991	2.20992	0.137126	0.862485	21	23	101	52
miR-2285bq-3p	-2.15156	1.8872	2.20911	0.137198	0.862485	0	3	1	19
miR-2404-2-3p	4.2951	1.13378	2.2042	0.137635	0.863027	2	0	0	0
miR-2285bf-2-3p	3.72901	1.34851	2.18803	0.139087	0.869369	0	2	0	0
miR-371-3p	1.43078	3.67011	2.18508	0.139354	0.869369	11	7	4	7
miR-153-1-3p	1.22468	5.16271	2.15591	0.142023	0.883776	26	131	57	24
miR-12018-3p	1.49572	4.29163	2.14464	0.143068	0.885615	9	72	18	17
let-7f	1.83286	15.2004	2.13708	0.143775	0.885615	311	1458	241	414
miR-450a-2-5p	-2.38896	1.73952	2.13264	0.144192	0.885615	0	2	9	5
miR-2325a-5p	1.71347	3.82353	2.13259	0.144197	0.885615	18	5	4	9
miR-12036-3p	1.40204	6.44779	2.13174	0.144277	0.885615	96	103	62	54
miR-2284c-3p	2.26612	2.95381	2.12958	0.14448	0.885615	5	5	2	1
miR-1468-5p	1.62944	13.4048	2.11255	0.146096	0.888807	161	763	187	193
miR-345-3p	1.40172	9.70234	2.10684	0.146642	0.888807	92	355	132	81
miR-507b-5p	1.5616	3.42901	2.10565	0.146756	0.888807	11	18	4	11
miR-12031-5p	-2.25724	2.37086	2.10345	0.146967	0.888807	0	3	13	5
miR-2285cj-3p	-1.53207	6.3099	2.10155	0.14715	0.888807	4	16	35	43
miR-1388-3p	-1.71535	5.95728	2.09793	0.147499	0.888807	3	12	32	34
let-7g	1.88013	14.3631	2.09759	0.147532	0.888807	127	616	89	179
miR-1949-3p	-1.87766	2.41157	2.08563	0.148691	0.893602	3	1	4	23
miR-10175-3p	-1.22451	5.11885	2.07113	0.15011	0.899928	11	33	36	114
miR-541-5p	-1.18612	6.49066	2.06542	0.150673	0.901107	49	57	110	284
miR-2285ah-3p	-1.5491	3.40909	2.04992	0.152214	0.906701	3	5	15	20
miR-2285cs-3p	3.71359	1.77871	2.04581	0.152626	0.906701	0	2	0	0
miR-2285cy-3p	-2.00164	3.93956	2.04492	0.152715	0.906701	1	11	14	51
miR-2326-3p	-1.70767	3.60294	2.03108	0.154111	0.91278	8	4	13	59
miR-2466-5p	1.76557	4.19122	2.02343	0.154889	0.915187	4	78	14	14
miR-2366-3p	-1.24776	4.43188	2.01531	0.15572	0.916528	10	34	76	62
miR-487b-3p	-1.71464	4.42341	2.01006	0.15626	0.916528	1	8	7	35
miR-2285l-5p	-2.60084	2.27525	2.00976	0.15629	0.916528	0	2	3	15
miR-128-2-5p	-1.25766	5.0902	2.00406	0.156878	0.916528	13	14	71	22
miR-299-2-5p	-4.51716	0.854522	2.00007	0.157292	0.916528	0	0	4	0
miR-2393-5p	-1.40912	4.66617	1.99948	0.157353	0.916528	8	17	18	85
miR-2285ch-3p	2.26601	2.0775	1.99139	0.158195	0.919254	5	5	2	1
miR-2285v-5p	3.70743	0.690521	1.98752	0.158601	0.919436	0	2	0	0
miR-2426-3p	-2.07121	6.04011	1.97919	0.159476	0.920791	73	46	34	930
miR-141-5p	1.67029	9.03427	1.97817	0.159584	0.920791	661	947	210	597
miR-23b-3p	1.84056	10.4171	1.97084	0.160358	0.923094	11	40	8	11
miR-185	1.84277	12.7962	1.95902	0.161618	0.92817	34	150	22	47
miR-2284t-5p	-2.13856	2.41246	1.93947	0.163726	0.938083	0	3	7	11
miR-2285cj-5p	1.98878	2.90605	1.92743	0.16504	0.938807	4	16	1	6
miR-7	1.90134	11.5731	1.92622	0.165172	0.938807	24	166	29	34
miR-12008-3p	1.89133	3.68882	1.92578	0.16522	0.938807	5	4	0	4
miR-2284g-5p	-1.31166	5.12327	1.92433	0.16538	0.938807	18	19	50	99
miR-12019-3p	1.11931	6.9372	1.91781	0.166098	0.938809	189	294	171	154
miR-154b-5p	-1.87206	3.74116	1.9174	0.166144	0.938809	5	4	32	19
miR-2285cg-5p	-4.10647	3.07288	1.90534	0.167481	0.94057	0	0	3	0
miR-2285q-5p	1.52194	2.52732	1.89557	0.168575	0.94057	5	21	5	7
miR-2285cu-3p	-1.69105	3.03394	1.89151	0.169032	0.94057	1	8	18	20
miR-181a	2.48141	6.96693	1.88502	0.169765	0.94057	1	4	1	0
miR-584-6-3p	-1.14214	6.3089	1.88434	0.169842	0.94057	46	69	133	260
miR-2465-3p	1.48608	8.41871	1.88313	0.169979	0.94057	516	691	278	386
miR-2285ch-5p	3.19896	2.02627	1.88118	0.1702	0.94057	0	10	1	0
miR-339b-5p	1.76593	9.18209	1.87868	0.170484	0.94057	25	105	22	28
miR-331-5p	1.66271	10.2631	1.87557	0.170839	0.94057	17	54	11	20
miR-12051-5p	-1.12035	4.68141	1.87144	0.171311	0.94057	18	24	36	111
miR-2318-3p	-1.30294	5.07473	1.87079	0.171384	0.94057	18	24	74	83
miR-2440-3p	-1.35317	5.30865	1.86984	0.171493	0.94057	24	20	37	160
miR-2285ad-3p	3.69493	1.91861	1.86673	0.171851	0.94057	0	2	0	0
let-7f-2-5p	1.72342	13.7725	1.85914	0.172724	0.94057	127	828	100	281
miR-2284h-5p	1.65255	4.82409	1.85804	0.172851	0.94057	11	30	4	15
miR-12019-5p	1.74838	2.83352	1.85765	0.172896	0.94057	6	14	5	3
miR-409a-5p	1.29031	4.8487	1.85398	0.173321	0.94057	26	23	15	17
miR-11983-3p	2.72197	1.78377	1.85379	0.173343	0.94057	3	2	1	0
miR-2285bb-5p	-2.19028	3.41111	1.84408	0.174474	0.942869	0	3	2	18
miR-2285s-5p	1.91417	3.24657	1.84356	0.174534	0.942869	23	17	13	3
miR-2385-3p	-1.11877	5.23413	1.8356	0.175468	0.943909	6	40	64	62
miR-2285co-3p	-1.88308	2.85966	1.83472	0.175571	0.943909	0	3	11	3
miR-2285e-1-5p	-1.48884	3.43623	1.83205	0.175886	0.943909	0	8	23	3
miR-6532-5p	-1.49515	4.95245	1.82885	0.176263	0.943909	20	26	22	198
miR-12005-2-3p	2.95326	6.51016	1.81912	0.177418	0.946721	1	13	1	1
miR-2284f-3p	1.01853	4.85388	1.81679	0.177696	0.946721	47	27	28	34
miR-486	1.72639	17.3814	1.81214	0.178252	0.946721	1413	8719	1050	3009
miR-328-5p	-1.06987	9.37019	1.79556	0.18025	0.946721	472	765	1345	2635
miR-12025-3p	-1.80807	7.5497	1.79544	0.180265	0.946721	55	93	86	762
miR-2284y	2.46517	5.86132	1.79385	0.180458	0.946721	0	5	0	1
miR-190b-5p	-1.20261	4.2618	1.78925	0.181018	0.946721	7	16	29	48
miR-326	-3.50223	5.72888	1.78359	0.181709	0.946721	0	0	2	0
miR-2319b-3p	2.64409	4.14916	1.78025	0.182118	0.946721	0	28	2	3
miR-12017-3p	-1.95426	2.78513	1.77824	0.182365	0.946721	0	6	21	6
miR-6122-3p	1.25274	5.07315	1.7767	0.182555	0.946721	53	75	47	31
miR-543	-2.03344	7.61052	1.77647	0.182583	0.946721	1	1	6	7
miR-2882-5p	1.68406	2.53442	1.77413	0.182872	0.946721	9	10	0	10
miR-12011-3p	2.09765	2.22727	1.77365	0.182931	0.946721	5	3	1	2
miR-665-3p	-0.946998	5.40212	1.77139	0.18321	0.946721	36	39	84	148
miR-2401-5p	1.29211	6.2817	1.77082	0.18328	0.946721	23	401	78	130
miR-378d-5p	-0.992304	7.15724	1.77037	0.183336	0.946721	68	187	240	483
miR-2314-5p	-0.999902	4.99369	1.75943	0.184695	0.947929	18	21	39	86
miR-219b-3p	0.979068	7.14457	1.758	0.184875	0.947929	200	159	122	182
miR-2285bl-5p	-3.82196	0.865125	1.75669	0.185038	0.947929	0	0	0	3
miR-2428-3p	-1.57832	3.35976	1.75565	0.185168	0.947929	7	9	27	48
miR-96	-3.82175	0.565924	1.75302	0.185498	0.947929	0	0	0	3
miR-27b-5p	-0.966483	6.33971	1.74419	0.186609	0.951416	26	60	132	98
miR-24-2-5p	-1.41887	8.29775	1.74146	0.186954	0.951416	6	8	22	36
miR-6522-5p	1.20192	6.00769	1.73164	0.188202	0.953978	60	40	26	49
miR-885	-3.34796	3.64126	1.73093	0.188292	0.953978	0	0	0	2
miR-20a	1.84483	10.6161	1.72459	0.189103	0.953978	8	48	11	8
miR-1301-5p	1.27409	4.94977	1.72272	0.189343	0.953978	45	14	21	23
miR-1271	2.04532	8.50862	1.72229	0.189398	0.953978	0	14	1	3
miR-2285n-1-5p	-2.41051	1.93054	1.71833	0.189908	0.954401	0	1	0	9
miR-194-1-5p	1.51857	9.02547	1.71484	0.190358	0.954401	1850	207	226	1326
miR-493	3.1319	4.83179	1.71215	0.190707	0.954401	1	0	0	0
miR-2455-5p	1.42086	3.83247	1.70954	0.191045	0.954401	1	32	5	10
miR-2405-3p	1.02904	4.86625	1.70658	0.19143	0.954401	29	53	21	39
miR-2319a-5p	-1.81144	2.81397	1.70364	0.191812	0.954401	4	7	13	48
miR-2481-5p	1.30904	5.42289	1.69547	0.192881	0.954412	91	20	23	66
miR-2406-5p	-1.04137	7.98311	1.69501	0.192942	0.954412	181	225	442	893
miR-2901-5p	-1.12359	5.67096	1.69473	0.192979	0.954412	27	33	29	192
miR-502b-5p	-1.0501	5.75349	1.68858	0.193789	0.95487	15	26	72	48
miR-1835-3p	-1.20103	5.97403	1.68015	0.194905	0.95487	18	56	132	91
miR-12057-3p	1.14965	3.99817	1.67919	0.195031	0.95487	23	32	22	14
miR-370-3p	-1.02268	8.38702	1.67663	0.195373	0.95487	137	173	421	554
miR-181c-3p	1.30052	6.49567	1.67263	0.195906	0.95487	43	120	47	42
miR-152	3.16822	5.49562	1.67189	0.196006	0.95487	1	0	0	0
miR-2284s-5p	-1.61144	3.53226	1.67125	0.196091	0.95487	5	17	65	19
miR-11976-2-3p	-1.24575	7.75438	1.66796	0.196532	0.95487	51	56	153	254
miR-11986c-5p	-3.52257	1.01464	1.66469	0.196972	0.95487	0	0	2	0
let-7a-5p	1.5961	15.8529	1.658	0.197874	0.95487	376	1636	332	551
miR-2447	3.17937	4.31354	1.65764	0.197922	0.95487	1	0	0	0
miR-2313-3p	-2.58906	2.03137	1.65413	0.198398	0.95487	1	0	10	0
miR-2285cv-1-3p	-1.38722	7.91932	1.65341	0.198496	0.95487	81	37	103	488
miR-361-5p	1.53666	9.09961	1.6533	0.19851	0.95487	38	9	7	25
miR-2285ae-3p	-1.10622	6.48357	1.64444	0.199717	0.958799	43	72	132	244
miR-2285bo-5p	1.76153	5.91444	1.63403	0.201146	0.95962	4	9	4	1
miR-10171-3p	1.09511	6.08446	1.63228	0.201388	0.95962	32	230	41	120
miR-2457	3.19816	4.35939	1.63122	0.201534	0.95962	1	0	0	0
miR-2384-5p	1.12059	5.30669	1.62182	0.202838	0.95962	43	97	61	24
miR-12045-5p	1.46892	3.20903	1.62061	0.203006	0.95962	4	39	5	15
miR-4657-5p	1.16227	5.25684	1.62047	0.203026	0.95962	20	113	36	39
miR-873-5p	-1.29622	4.09295	1.61921	0.203203	0.95962	8	9	25	41
miR-2285g-1-5p	-1.29409	4.63433	1.61376	0.203964	0.95962	20	5	38	78
miR-409a-3p	1.27518	10.0111	1.61348	0.204003	0.95962	59	623	183	147
miR-142-5p	1.65281	14.5876	1.61211	0.204196	0.95962	123	736	116	240
miR-339b-3p	-1.11541	4.6104	1.60618	0.20503	0.95962	15	6	21	62
miR-129-2-5p	-0.947837	7.26589	1.60418	0.205312	0.95962	88	165	394	291
miR-503-5p	-1.0222	5.55889	1.59997	0.205907	0.95962	17	34	33	127
miR-759-3p	1.14416	4.06868	1.59965	0.205952	0.95962	8	55	16	20
miR-2284y-4-5p	2.24968	2.14073	1.59848	0.206119	0.95962	0	23	0	6
miR-3613b-3p	-1.52037	2.72929	1.58863	0.207522	0.95962	4	2	8	22
miR-32-3p	-1.02071	5.46384	1.58557	0.207961	0.95962	27	35	62	138
miR-1291-3p	1.49349	3.37751	1.58479	0.208073	0.95962	12	33	17	3
miR-12007-5p	1.30265	6.5903	1.58425	0.208149	0.95962	127	223	65	152
miR-500-5p	-1.27681	4.93895	1.58269	0.208374	0.95962	14	5	50	27
miR-2452-5p	-0.882623	7.26695	1.57824	0.209014	0.95962	118	231	374	569
miR-10225a	-1.81553	8.44381	1.57773	0.209087	0.95962	1	5	2	30
miR-12031	3.23087	0.977765	1.57665	0.209243	0.95962	1	0	0	0
miR-11998-5p	1.01436	6.55546	1.57443	0.209565	0.95962	67	416	127	176
miR-26b	1.6479	12.1241	1.57385	0.209649	0.95962	23	162	21	56
miR-411c-3p	-1.12682	4.37061	1.56154	0.21144	0.965811	9	13	13	65
miR-539-5p	-1.16385	4.46684	1.55711	0.212089	0.965811	29	13	114	38
miR-2285f-1-5p	2.00673	1.92136	1.55224	0.212805	0.965811	6	9	0	6
miR-2285n-7-3p	-2.23905	1.80401	1.55189	0.212856	0.965811	0	4	21	0
miR-2285n-2-3p	-0.981512	6.03988	1.55115	0.212966	0.965811	57	54	57	326
miR-11973-5p	-1.36724	3.50579	1.53872	0.214809	0.972377	3	3	11	13
miR-2285ao-2-5p	-1.65292	3.29301	1.51846	0.217852	0.982768	10	2	15	60
miR-12003-3p	-1.49	2.73211	1.51645	0.218157	0.982768	2	3	14	6
miR-2285ce-5p	-1.18525	3.73119	1.51549	0.218304	0.982768	4	16	26	36
miR-2376	2.92234	5.49456	1.50453	0.219975	0.986925	0	1	0	0
miR-2468-3p	1.14566	4.81398	1.49701	0.221133	0.986925	21	42	11	32
miR-138-2-3p	-1.27272	4.14907	1.49672	0.221177	0.986925	3	6	17	14
miR-339b	1.81406	12.1703	1.4967	0.22118	0.986925	11	54	13	10
miR-218	2.91965	4.9219	1.49396	0.221603	0.986925	0	1	0	0
miR-1777a-3p	-0.855768	4.45677	1.49374	0.221637	0.986925	14	17	38	48
miR-6533-5p	1.62973	3.08662	1.48457	0.223061	0.991473	15	8	8	4
miR-584-7-5p	-1.56064	2.6492	1.48097	0.223622	0.992172	1	5	12	12
miR-186	1.59135	12.6644	1.46465	0.226192	0.999993	27	121	21	45
miR-199a-5p	2.91175	7.37083	1.46248	0.226537	0.999993	0	1	0	0
miR-127-5p	1.20144	9.57167	1.45712	0.227389	0.999993	772	2412	969	862
miR-378c	2.91025	3.98452	1.45644	0.227497	0.999993	0	1	0	0
miR-125b-1-5p	-1.58131	12.758	1.45397	0.227891	0.999993	43	78	48	542
miR-562-5p	-1.41981	3.79341	1.45242	0.228139	0.999993	8	14	41	45
miR-2360-5p	1.98098	3.25072	1.45174	0.228249	0.999993	5	21	2	7
miR-2424-3p	-0.999282	4.11821	1.44349	0.229576	0.999993	11	9	39	22
miR-2284z-5-3p	2.5399	2.15377	1.44341	0.229588	0.999993	0	10	0	2
miR-6523-5p	-0.951668	8.50641	1.44297	0.229659	0.999993	149	443	707	851
miR-2285cd-3p	-0.946829	4.14394	1.44173	0.22986	0.999993	7	22	18	64
miR-2298-3p	-1.17917	4.69217	1.43273	0.231319	1	9	19	51	37
miR-24-3p	1.41458	12.1209	1.43215	0.231414	1	39	111	25	55
miR-194-1-3p	-0.952731	6.50597	1.42503	0.232577	1	58	75	63	368
miR-125b	1.64671	10.8366	1.42268	0.232964	1	10	11	6	4
miR-20a-5p	1.46202	9.20424	1.41927	0.233523	1	15	46	17	12
miR-486-5p	1.60112	16.8228	1.41601	0.234062	1	956	5892	745	2257
let-7i	1.55649	16.0706	1.41555	0.234138	1	576	2515	381	1059
miR-30f	1.62482	8.60007	1.41282	0.234588	1	1	11	1	4
miR-2284w	2.8979	5.88197	1.40604	0.235715	1	0	1	0	0
miR-449c-5p	-0.873152	7.50338	1.40374	0.236099	1	99	219	264	597
miR-1256-5p	0.957639	6.24743	1.40115	0.236531	1	61	235	85	118
miR-542-5p	-0.977138	4.74628	1.40034	0.236666	1	11	37	72	52
miR-2346	2.89625	4.4571	1.39919	0.236859	1	0	1	0	0
miR-181b-2-3p	1.00228	6.3093	1.39654	0.237304	1	74	208	110	76
miR-2285cx-5p	-3.30658	1.0584	1.39368	0.237784	1	0	0	0	2
miR-2353-5p	-0.961749	6.54217	1.38722	0.238876	1	55	104	144	324
miR-154b-3p	0.92597	5.10733	1.38519	0.239219	1	63	76	68	40
miR-2343	2.89247	0.32408	1.38345	0.239515	1	0	1	0	0
miR-126-3p	1.35226	18.2971	1.37871	0.240322	1	3155	5589	2364	2617
miR-92a	1.41557	15.0573	1.37828	0.240395	1	353	1537	214	771
miR-12030-3p	-1.02703	5.59014	1.37628	0.240735	1	18	56	91	115
let-7e-3p	-1.67568	4.92065	1.37312	0.241276	1	0	5	11	9
miR-2285bw-3p	-2.57225	1.78715	1.3681	0.242138	1	0	1	7	1
miR-11986b-3p	-1.45853	2.7639	1.3665	0.242414	1	1	7	21	6
miR-28	2.11318	8.28007	1.36626	0.242456	1	2	1	0	1
miR-2285bu-2-3p	1.34392	5.76268	1.36335	0.242958	1	84	59	24	76
miR-1246-5p	-1.0987	11.5222	1.36313	0.242996	1	126	479	883	792
let-7c	1.52487	12.9768	1.36127	0.243317	1	51	83	34	34
miR-1814b-3p	-1.33507	4.60812	1.35489	0.244425	1	11	20	24	99
miR-2388-5p	-0.833546	7.21537	1.35261	0.244823	1	92	201	269	494
miR-7-3-3p	-1.53771	10.1713	1.3494	0.245384	1	53	95	114	569
miR-2284ab	-2.10865	6.99637	1.34041	0.246962	1	0	1	1	6
miR-2479-5p	1.65506	2.37977	1.3394	0.247139	1	1	6	0	3
miR-8548-5p	1.01866	4.69195	1.33298	0.248276	1	12	71	24	28
miR-2461-3p	-1.04786	7.84887	1.32896	0.24899	1	220	96	152	1130
miR-2446-5p	-1.01999	8.99837	1.32501	0.249695	1	355	443	755	1863
miR-2285an-3p	1.33989	4.17143	1.32057	0.25049	1	53	29	8	53
miR-2450a-5p	-1.0033	3.91045	1.30978	0.252434	1	6	22	28	50
miR-11985-5p	-1.06608	3.89044	1.3048	0.253339	1	14	8	46	28
miR-11978-3p	-1.0023	7.56706	1.30436	0.253418	1	52	88	191	221
miR-2285g-1-3p	1.12444	4.78844	1.30271	0.253719	1	8	28	3	21
miR-2284z-7-5p	-2.69476	1.08388	1.30094	0.254041	1	0	2	15	0
miR-502a-2-3p	-1.09191	8.15388	1.29632	0.254886	1	196	211	118	1412
miR-133a-2-3p	-1.57877	7.01185	1.2904	0.255974	1	2	11	23	28
miR-10176-5p	0.779453	6.88362	1.2869	0.256621	1	111	190	129	125
miR-2372-3p	1.1768	9.38563	1.28311	0.257322	1	586	1381	408	860
miR-12003-5p	1.36898	4.53926	1.27927	0.258035	1	20	16	9	14
miR-1301	2.86821	1.78623	1.27906	0.258074	1	0	1	0	0
miR-21-5p	1.41697	17.5721	1.27452	0.258921	1	1089	4410	1004	1761
miR-2285m-1-3p	-3.29489	1.10863	1.27404	0.25901	1	0	0	0	2
miR-451	1.61664	10.0209	1.27329	0.259151	1	4	22	4	7
miR-2285au-5p	1.39735	8.52236	1.27146	0.259492	1	13	19	5	14
miR-2353	2.86572	1.17883	1.26801	0.26014	1	0	1	0	0
miR-2459-5p	-0.888815	5.29223	1.26372	0.260949	1	30	39	105	85
miR-2894-3p	-1.5194	3.31008	1.25556	0.262493	1	3	6	19	18
miR-7860-3p	0.921866	7.23559	1.25035	0.263486	1	53	282	81	151
miR-2285u-5p	-0.890346	8.01153	1.2496	0.263629	1	154	251	489	628
miR-95-5p	-0.831563	5.08487	1.24899	0.263746	1	15	48	62	93
miR-2369-5p	1.57627	3.4222	1.24877	0.263787	1	6	16	9	0
miR-940-5p	-0.933998	7.80401	1.24269	0.264953	1	109	158	283	507
miR-2284s-3p	1.92874	2.56552	1.23936	0.265594	1	0	22	1	6
miR-2285dh	2.85913	1.5333	1.23846	0.265768	1	0	1	0	0
miR-25-3p	1.41832	14.7984	1.23645	0.266157	1	179	836	157	353
miR-2447-3p	-1.57177	2.3046	1.2314	0.267136	1	2	0	2	9
miR-2285am-3p	2.19194	2.43148	1.23061	0.267289	1	3	0	1	0
miR-30c	1.42555	12.9908	1.22615	0.268157	1	31	205	45	66
miR-449b-3p	-1.11846	5.49571	1.22177	0.269014	1	33	15	75	110
miR-379	1.65451	8.60552	1.22116	0.269132	1	1	6	0	3
miR-3956-3p	-0.875627	7.18632	1.21266	0.270807	1	129	130	367	381
miR-101-2-3p	1.35491	12.5661	1.21151	0.271033	1	71	342	67	149
miR-151-3p	1.2938	15.6515	1.20759	0.27181	1	469	1406	361	713
miR-2285cr-1-3p	-1.35907	3.2653	1.20656	0.272014	1	2	5	0	29
miR-1249-3p	1.31382	5.60306	1.20636	0.272054	1	4	25	2	14
miR-2292-5p	1.14159	3.55078	1.20481	0.272362	1	17	32	15	17
miR-4523-5p	1.05553	7.57963	1.20331	0.272661	1	275	241	181	223
miR-1282-5p	0.852368	4.26142	1.2026	0.272802	1	28	25	21	26
miR-2450c-5p	1.01085	3.01279	1.19961	0.273399	1	16	16	7	19
miR-2284a-3p	-1.4749	3.31623	1.1977	0.273783	1	0	7	16	7
miR-2285dj-5p	1.83724	1.92853	1.19194	0.274939	1	2	15	2	4
miR-184-5p	1.62665	2.04336	1.18615	0.276107	1	5	12	6	1
miR-340-3p	-1.27368	8.3892	1.18591	0.276155	1	73	58	101	464
miR-2285aj-5p	1.50083	3.52455	1.18533	0.276273	1	2	2	1	1
miR-10171-5p	-1.44028	2.93842	1.18507	0.276327	1	0	15	24	24
miR-4286-2-5p	-1.00245	6.53104	1.18303	0.27674	1	76	123	88	561
miR-2285ce-3p	-1.84634	4.13445	1.18236	0.276876	1	0	3	0	16
miR-133b-3p	0.958034	3.33227	1.17931	0.277497	1	8	23	10	12
miR-16a-3p	1.05058	5.25926	1.17829	0.277704	1	42	31	17	44
miR-10164-3p	1.07373	7.15472	1.1753	0.278314	1	157	161	67	186
miR-2285cv-1-5p	1.90711	2.52567	1.16949	0.279505	1	3	9	3	1
miR-1296-5p	-1.35546	4.84053	1.16918	0.279569	1	4	7	34	3
miR-652	1.70629	9.29723	1.16782	0.279849	1	0	12	3	1
miR-2284r-5p	-1.68137	1.7267	1.16417	0.280603	1	0	2	4	5
miR-2447-5p	-0.911995	5.95643	1.15878	0.281719	1	9	44	50	83
miR-185-5p	1.33249	12.1608	1.15601	0.282294	1	70	126	53	60
miR-154-3p	1.06448	5.06437	1.15533	0.282435	1	39	45	33	28
miR-2284y-3-3p	0.945763	4.39317	1.15355	0.282808	1	46	25	19	47
miR-222-5p	-0.77478	6.06564	1.14998	0.283553	1	25	79	93	154
miR-99b	1.25198	11.2552	1.14984	0.283583	1	14	41	16	15
miR-2345-3p	-2.22161	2.38996	1.14741	0.284091	1	0	2	11	0
miR-2413-5p	1.09392	3.67572	1.14713	0.284151	1	16	32	12	21
miR-12048-3p	-1.08578	3.45314	1.14643	0.284298	1	0	9	9	16
miR-411a	1.46635	8.17217	1.14427	0.284751	1	2	12	5	1
miR-29d-3p	-1.10993	9.15495	1.14258	0.285108	1	31	54	126	142
miR-3120-3p	-0.822079	4.89432	1.14243	0.28514	1	8	45	33	95
miR-299-3p	-1.08551	6.12941	1.13382	0.286962	1	10	28	33	84
miR-10020-5p	-1.29346	2.96045	1.13287	0.287164	1	5	6	24	16
miR-148d-3p	-0.849392	4.49819	1.12509	0.288825	1	13	17	24	62
miR-339-5p	1.34475	10.0429	1.12317	0.289236	1	19	37	10	23
miR-25	1.40952	15.2551	1.12145	0.289607	1	174	1190	204	461
miR-10170-3p	-1.1668	6.20204	1.12094	0.289716	1	20	36	32	168
miR-2464-5p	-0.788236	4.6058	1.1193	0.290069	1	12	25	41	51
let-7i-5p	1.33426	14.4304	1.11884	0.290168	1	197	786	207	312
miR-2299-3p	-0.835502	9.09328	1.11831	0.290282	1	302	549	655	1671
miR-2285df-5p	2.57979	2.7584	1.11816	0.290316	1	0	15	0	3
miR-423-5p	1.16918	16.4616	1.11797	0.290356	1	799	2860	851	1351
miR-2285bd-3p	-0.940099	5.72169	1.11556	0.290876	1	18	19	58	51
miR-2285f-1-3p	1.93591	1.48842	1.11106	0.291852	1	0	10	1	2
miR-19b-2-3p	1.24243	9.18393	1.10889	0.292323	1	204	145	80	177
miR-487a-3p	-1.28823	3.36715	1.10793	0.292531	1	3	8	27	8
miR-3604-1-3p	-0.867064	4.08098	1.10702	0.292731	1	16	16	41	51
miR-497-5p	1.01743	9.7135	1.10685	0.292768	1	1751	997	1019	1337
miR-507-3p	-0.822137	4.64155	1.10575	0.293007	1	21	26	66	59
let-7b-5p	1.22582	15.5559	1.09985	0.2943	1	578	903	487	438
miR-15b-3p	1.32533	8.20674	1.09052	0.296356	1	12	103	13	47
miR-2313-5p	0.866721	5.74734	1.08781	0.296958	1	128	32	54	116
miR-2285bd-5p	0.856991	3.68043	1.0877	0.296982	1	13	25	7	25
miR-12050-3p	-0.917317	4.93027	1.08641	0.297269	1	12	27	63	37
miR-7180-5p	-0.873003	4.83135	1.08499	0.297585	1	18	21	68	37
miR-181a-1-5p	1.23514	13.8721	1.08177	0.298302	1	123	310	115	141
miR-219-3p	0.739073	6.14492	1.0804	0.298607	1	74	198	83	148
miR-2449-3p	-1.08704	8.41659	1.08008	0.298681	1	194	244	472	1019
miR-2316-5p	-0.77956	6.41538	1.07759	0.299236	1	36	66	103	156
miR-186-5p	1.36383	12.5577	1.07606	0.299581	1	25	121	23	53
miR-10174-5p	-0.884574	4.72749	1.07572	0.299657	1	14	15	26	61
miR-10179-5p	-0.847412	6.59361	1.07338	0.300183	1	96	82	337	152
miR-592-5p	-1.00754	4.58651	1.07214	0.300463	1	8	10	33	20
miR-6534-5p	-0.883878	6.143	1.07018	0.300906	1	45	90	148	215
let-7b	1.25499	15.2553	1.06876	0.301226	1	323	778	272	380
miR-376a-5p	0.8634	3.82948	1.0668	0.30167	1	7	37	12	20
miR-2285ca-5p	-1.30216	2.04852	1.06189	0.302785	1	1	5	14	5
miR-2285ba-1-5p	0.984812	3.61167	1.05963	0.3033	1	5	42	12	18
miR-1179-5p	-1.05476	4.26141	1.05792	0.30369	1	5	40	60	55
miR-1247-3p	-0.834821	7.06176	1.05287	0.304848	1	65	225	293	405
miR-12051-3p	-0.960231	7.46783	1.05127	0.305214	1	90	168	290	452
miR-23a-5p	-0.954395	6.51331	1.05015	0.305473	1	17	38	44	115
miR-6523b-3p	-1.88519	2.28823	1.04924	0.305681	1	2	5	13	25
miR-411-3p	0.862131	6.97806	1.04652	0.306311	1	38	77	37	55
miR-2284y-4-3p	2.17759	1.89792	1.04289	0.307151	1	2	1	0	1
miR-450a-1-5p	1.12051	5.9919	1.04159	0.307452	1	17	18	12	13
miR-2285n-4-3p	1.18934	2.61649	1.04074	0.30765	1	3	24	2	14
miR-12048-5p	-0.828209	4.59619	1.03926	0.307994	1	15	21	25	77
miR-11974-3p	1.12685	3.38923	1.03856	0.308157	1	6	12	0	13
miR-2285cf-3p	1.55644	2.48831	1.03838	0.308198	1	0	7	0	3
miR-6715-3p	-1.10996	3.74228	1.03774	0.308349	1	3	9	24	10
miR-2284d-5p	1.95017	1.79776	1.03606	0.308739	1	0	7	1	1
miR-34a-5p	-0.788868	6.10959	1.03362	0.309311	1	24	62	113	88
miR-10b-3p	-0.993679	7.41101	1.03184	0.309727	1	14	35	80	51
miR-7858-5p	-0.757554	5.77817	1.03083	0.309963	1	35	64	91	159
miR-873-3p	0.866431	4.28259	1.02849	0.310513	1	29	19	12	34
miR-10a	1.1702	11.674	1.0251	0.311312	1	32	66	29	33
miR-19a-3p	-0.949279	9.14213	1.02311	0.311782	1	139	324	357	969
miR-129-1-3p	1.97312	1.78774	1.02134	0.312202	1	1	2	0	1
miR-2338-3p	-1.31424	5.26954	1.01833	0.312915	1	14	3	21	62
miR-2285dl-2-5p	-0.800606	6.39429	1.01775	0.313054	1	45	95	127	231
miR-193a-5p	1.01289	9.08326	1.01304	0.314174	1	73	47	34	70
miR-10173-3p	0.906078	4.85622	1.0127	0.314256	1	17	78	16	54
miR-369-3p	-0.979052	7.78772	1.01265	0.314269	1	68	88	168	318
miR-329a-5p	-0.90109	7.26161	1.00749	0.315504	1	69	117	265	236
miR-2429-5p	-1.01152	5.75432	1.00685	0.315658	1	11	136	65	322
miR-11981-3p	-0.965326	7.52042	1.00616	0.315825	1	33	58	113	149
miR-2310-5p	-1.01571	4.26634	1.0045	0.316225	1	8	30	27	82
miR-2344-3p	-1.02432	5.70561	1.004	0.316344	1	14	41	87	61
miR-1256-3p	-1.01604	3.78276	1.004	0.316345	1	1	18	35	9
miR-140-5p	1.18095	9.80789	1.00214	0.316793	1	64	190	45	115
miR-2317-3p	-1.04752	3.50149	1.00148	0.316953	1	5	31	28	72
miR-10225a-5p	1.11169	2.84886	0.99691	0.318059	1	6	12	5	7
miR-301a-3p	-1.1007	4.37729	0.993279	0.318942	1	4	6	15	17
miR-2285j-1-3p	0.852454	4.73632	0.991056	0.319485	1	19	23	15	21
miR-2371-5p	1.32892	2.94806	0.986534	0.320591	1	13	10	10	4
miR-2398-5p	-0.795274	5.46672	0.984831	0.321009	1	39	64	45	243
miR-2331-3p	-0.71358	5.47865	0.983585	0.321315	1	36	36	74	116
miR-103-1-3p	1.21127	11.6027	0.982873	0.321491	1	32	102	29	51
miR-449a-3p	-1.10449	3.61471	0.981592	0.321806	1	17	5	21	70
let-7d	1.31542	12.8534	0.979936	0.322215	1	36	183	46	68
miR-2285ao-2-3p	1.01783	3.31735	0.975142	0.323401	1	16	12	16	5
miR-2296-3p	-0.846282	4.69668	0.973466	0.323817	1	21	27	40	98
miR-431-3p	1.36342	6.72378	0.972734	0.323999	1	42	127	47	40
miR-26a	1.20018	17.0912	0.969893	0.324707	1	983	3469	1067	1543
miR-3431	-2.59365	7.30859	0.968051	0.325167	1	0	0	1	0
miR-11986b-5p	-0.74752	4.46737	0.966528	0.325548	1	14	15	33	43
miR-2284z-4-3p	-1.86654	1.54652	0.966217	0.325625	1	3	0	14	6
miR-664b-3p	-2.595	6.21072	0.965672	0.325762	1	0	0	1	0
miR-2285n-5-3p	0.974162	5.11704	0.965635	0.325771	1	26	39	24	25
miR-2383-3p	0.793119	4.27292	0.964983	0.325935	1	21	45	22	33
miR-2329-2-3p	-1.02268	4.0202	0.964302	0.326105	1	16	9	23	68
miR-29b-2-3p	1.24857	2.53308	0.963622	0.326276	1	10	4	1	10
miR-2355-3p	-0.945288	4.68182	0.959009	0.327437	1	12	20	38	54
miR-205	-1.85873	2.31188	0.958511	0.327562	1	0	1	0	6
miR-2294-5p	-0.816732	5.49502	0.958205	0.32764	1	13	46	76	60
miR-16a	1.3144	10.0362	0.955485	0.328327	1	4	14	3	7
miR-139	1.05039	11.7336	0.952946	0.32897	1	28	27	20	22
miR-363-3p	1.0801	7.24096	0.951345	0.329377	1	20	17	10	19
miR-12012-3p	0.909477	6.09395	0.950872	0.329497	1	75	142	96	65
let-7a-3p	-1.24098	8.33698	0.950587	0.32957	1	5	4	20	13
miR-2462-5p	-0.977127	3.99162	0.950097	0.329695	1	10	24	18	84
miR-2325c-5p	-0.71677	8.1519	0.947766	0.330289	1	217	311	465	887
miR-2312-3p	0.784208	6.14428	0.947109	0.330456	1	36	215	61	130
miR-323-5p	0.730954	4.67059	0.946094	0.330716	1	34	27	19	43
miR-154c	-2.50295	6.26961	0.944769	0.331054	1	0	0	0	1
miR-490	-2.50267	4.21212	0.943894	0.331278	1	0	0	0	1
miR-2414-3p	1.76456	1.63009	0.94328	0.331436	1	2	5	0	3
miR-12022-5p	1.33054	3.87738	0.941779	0.331821	1	15	78	22	25
miR-367-5p	0.983674	3.86671	0.93984	0.332319	1	5	25	8	12
miR-2285k-1-5p	-0.83895	4.62869	0.936975	0.333057	1	15	11	44	29
miR-10020-3p	0.760755	5.94448	0.936643	0.333143	1	38	98	29	89
miR-11991	-2.49911	3.66333	0.932464	0.334223	1	0	0	0	1
let-7c-5p	-1.2484	10.742	0.932204	0.334291	1	103	370	258	1370
let-7e	1.23553	10.1118	0.931538	0.334463	1	5	13	3	8
miR-2450c-3p	0.928272	4.27707	0.931487	0.334477	1	10	51	20	21
miR-2302-3p	-0.704272	5.83149	0.929794	0.334917	1	42	64	127	128
miR-181d	-2.4978	5.27098	0.928188	0.335334	1	0	0	0	1
miR-2285at-4-3p	-2.49726	2.48971	0.926424	0.335794	1	0	0	0	1
miR-421	1.71396	6.62559	0.922777	0.336747	1	0	3	1	0
miR-874	-2.49561	5.7518	0.920954	0.337225	1	0	0	0	1
miR-7862-5p	-0.77545	4.99722	0.918471	0.337877	1	16	44	62	81
miR-218-1-3p	0.810409	4.06284	0.918066	0.337983	1	9	37	15	20
miR-376b-5p	-1.06165	2.92757	0.917209	0.338209	1	2	6	9	15
miR-2888-1-5p	-1.07188	3.25266	0.91677	0.338325	1	0	18	22	23
miR-2284aa-4-5p	-2.61928	0.392795	0.915013	0.338788	1	0	0	1	0
miR-1224-5p	0.962451	8.41064	0.913235	0.339258	1	956	167	767	259
miR-423-3p	1.09112	14.6657	0.911918	0.339606	1	224	924	309	398
miR-2285k-2-5p	1.28332	2.30424	0.910701	0.339928	1	2	16	1	9
miR-671-3p	-0.702858	8.05287	0.909688	0.340197	1	162	183	384	499
miR-2284i-3p	-1.44819	2.03462	0.908601	0.340486	1	2	1	1	14
miR-653-3p	-0.901222	3.73332	0.906338	0.341088	1	5	11	19	24
miR-1271-3p	1.21852	5.65041	0.906216	0.34112	1	5	23	2	15
miR-2473-5p	-0.860906	4.4041	0.904999	0.341445	1	5	27	34	42
miR-30d	1.21957	13.0403	0.903738	0.341781	1	37	186	54	69
miR-2285ap-3p	0.9477	5.54736	0.902061	0.34223	1	20	81	24	47
miR-375-5p	-1.02933	4.30041	0.901895	0.342274	1	6	12	28	24
miR-135b-3p	-0.786436	6.73898	0.901807	0.342298	1	58	139	224	250
miR-11978	-2.62458	1.94963	0.901591	0.342355	1	0	0	1	0
miR-214-5p	-0.771357	9.31883	0.899503	0.342915	1	463	681	1422	1487
miR-2380-5p	-1.86457	1.10686	0.898335	0.343229	1	1	0	6	0
miR-12000-3p	-0.790442	6.37386	0.896242	0.343791	1	25	69	71	163
miR-10166-3p	0.681553	6.6381	0.892885	0.344697	1	92	127	91	117
miR-2285bs-3p	-1.01582	3.00529	0.889158	0.345705	1	7	2	6	28
miR-562-3p	-0.703636	5.84736	0.884778	0.346896	1	50	51	93	175
miR-2285ab-3p	1.70035	2.27441	0.882884	0.347413	1	9	0	0	6
miR-2285bv-3p	-1.23869	2.58255	0.878535	0.348603	1	6	4	11	30
miR-2427-3p	-0.799542	4.3222	0.876818	0.349075	1	15	20	37	57
miR-744-3p	-0.827018	4.85061	0.875719	0.349377	1	14	25	17	93
miR-450b-3p	1.03998	3.19201	0.873672	0.349941	1	3	12	8	1
miR-12043-5p	-0.669788	5.06156	0.872076	0.350381	1	19	50	92	54
miR-2285x-5p	-1.30633	2.5747	0.871561	0.350523	1	2	3	0	21
let-7g-5p	1.13533	14.2104	0.870989	0.350682	1	142	559	159	270
miR-2333-3p	-0.865849	4.76087	0.867451	0.351662	1	18	36	70	70
miR-2337-3p	1.40223	2.32117	0.860549	0.353585	1	1	3	1	1
miR-2883-3p	1.0042	6.20778	0.860452	0.353612	1	31	288	95	96
miR-3533-3p	-0.741462	7.46846	0.8601	0.353711	1	90	117	284	232
miR-16b-5p	-1.24406	11.3942	0.858595	0.354132	1	139	107	471	483
miR-3613-3p	1.06637	4.6605	0.85546	0.355012	1	15	10	8	12
miR-2406-3p	-1.243	5.2109	0.851914	0.356011	1	10	17	15	88
miR-191	1.10276	14.0834	0.851565	0.35611	1	67	340	104	140
miR-1248-2-5p	1.14175	3.0529	0.851206	0.356211	1	2	8	3	3
miR-6525-5p	0.652137	6.15458	0.848487	0.356981	1	63	82	54	90
miR-11977-5p	-0.830212	3.68283	0.847488	0.357264	1	3	15	15	29
miR-2432-5p	1.36495	5.37149	0.84742	0.357283	1	43	31	8	44
miR-656-5p	0.882919	4.40308	0.846973	0.35741	1	20	32	11	33
miR-2285ax-3-5p	0.765518	5.19375	0.837049	0.360242	1	42	55	33	56
miR-204-3p	0.818381	7.33155	0.835615	0.360654	1	196	96	104	195
miR-146b-5p	0.978371	9.31181	0.833082	0.361383	1	121	175	57	184
let-7b-3p	-1.01417	7.87485	0.832947	0.361422	1	12	6	42	16
miR-2285ax-3-3p	-0.988391	3.84944	0.830418	0.362152	1	4	19	38	19
miR-12042-5p	-0.740774	4.51353	0.830104	0.362242	1	9	21	19	56
miR-100-5p	1.19685	11.6625	0.828874	0.362598	1	44	103	25	70
miR-339-3p	-0.908351	6.46094	0.828163	0.362804	1	9	35	50	60
miR-8549-3p	-2.64831	0.781651	0.826335	0.363334	1	0	0	1	0
miR-2285da-3p	-1.61632	1.84492	0.822804	0.364361	1	0	3	9	2
miR-656-3p	-0.76678	4.91811	0.82043	0.365055	1	12	46	75	52
miR-11995-5p	-0.849776	5.6267	0.820169	0.365131	1	16	47	108	36
miR-10179-3p	1.00187	2.37629	0.81794	0.365783	1	8	9	6	7
miR-12046-5p	-1.1202	4.3638	0.817671	0.365862	1	0	22	20	38
miR-12047-3p	1.42364	2.59776	0.816929	0.366079	1	9	19	13	0
miR-668-5p	-0.746639	4.15612	0.816515	0.366201	1	9	12	18	37
miR-10165-5p	-0.664553	5.6746	0.814519	0.366787	1	24	58	85	97
miR-2351-5p	1.09694	3.0383	0.814425	0.366815	1	16	5	10	7
miR-2285br-5p	1.13676	3.30309	0.811834	0.367578	1	7	7	4	6
miR-11996-5p	-0.956223	4.32656	0.81038	0.368008	1	12	11	10	68
miR-147-3p	-1.02332	7.30962	0.808041	0.3687	1	2	27	50	17
miR-2469-3p	-1.0385	3.40604	0.807054	0.368993	1	4	12	19	27
miR-378-3p	1.04115	12.7697	0.806069	0.369285	1	38	199	66	81
miR-2321-5p	-0.990243	3.24195	0.804904	0.369631	1	3	5	9	15
miR-493-3p	0.858728	6.04026	0.802874	0.370235	1	128	36	55	119
miR-2465-5p	0.627077	5.23248	0.802701	0.370287	1	37	59	39	54
miR-764-3p	-0.810153	5.31522	0.799633	0.371203	1	24	42	76	94
miR-382-3p	0.899369	4.9698	0.798583	0.371517	1	11	19	5	20
miR-1277-3p	-0.684073	5.91191	0.798077	0.371669	1	40	39	94	107
miR-11976-2-5p	0.906921	8.4069	0.797076	0.371969	1	343	555	304	412
miR-1284-5p	-1.30769	3.06274	0.792743	0.373272	1	7	1	17	20
miR-2285az-5p	-2.46108	1.16906	0.789373	0.37429	1	0	0	0	1
miR-218-2-5p	-0.938774	4.61106	0.789279	0.374318	1	5	14	12	42
miR-329b-3p	-0.961539	4.26168	0.788398	0.374585	1	5	13	13	39
miR-2285e-2-5p	1.24363	6.49773	0.787774	0.374774	1	1	19	1	10
miR-12037-5p	1.43448	1.49456	0.786221	0.375245	1	7	5	0	8
miR-2285aw-3p	-0.912256	3.00383	0.784431	0.375789	1	5	5	7	24
miR-103-2-5p	-0.879011	3.51667	0.78218	0.376475	1	5	12	18	27
miR-763-3p	0.995593	3.44037	0.78129	0.376747	1	7	37	7	23
miR-193b-5p	-0.602392	6.64671	0.781268	0.376754	1	43	67	141	99
miR-2285ar-5p	-1.35957	2.63813	0.780839	0.376885	1	3	4	14	13
miR-2891-3p	-0.684042	4.70547	0.779686	0.377237	1	14	29	39	62
miR-11974-5p	-0.655783	5.51699	0.779035	0.377436	1	19	68	83	101
miR-6535-5p	0.598351	6.2555	0.778461	0.377612	1	59	189	98	124
miR-11979-3p	-1.74035	2.08008	0.77578	0.378435	1	0	3	2	12
miR-2284p-3p	-0.85826	3.04681	0.774205	0.378919	1	4	15	24	22
miR-194b-2-3p	-1.30616	3.38698	0.77156	0.379735	1	0	9	9	19
miR-33a-5p	-0.802253	4.04147	0.770676	0.380008	1	6	19	27	33
miR-2284b-5p	-1.11809	1.82629	0.7691	0.380495	1	3	2	10	7
miR-130b-5p	0.851	7.6071	0.768328	0.380735	1	10	48	18	24
miR-12037-3p	-1.36299	2.44397	0.767811	0.380895	1	4	4	20	11
miR-26a-1-5p	1.06838	15.6271	0.765685	0.381555	1	323	1079	339	578
miR-6531-5p	-0.662735	5.92961	0.761498	0.38286	1	25	70	50	171
miR-2460-5p	-0.664408	6.60789	0.761387	0.382895	1	76	97	165	264
miR-6522-3p	1.61441	1.1122	0.760389	0.383207	1	0	5	0	2
miR-6521-3p	0.714278	7.03983	0.760161	0.383278	1	135	224	125	205
miR-769	-1.33884	7.116	0.758947	0.383658	1	0	3	1	10
miR-32-5p	-1.0658	8.28837	0.756278	0.384496	1	4	22	1	79
miR-2390-3p	-1.06494	2.85421	0.75304	0.385515	1	1	6	8	12
miR-758-5p	-0.766334	4.29107	0.750495	0.38632	1	6	15	21	30
miR-2284n-3p	1.30921	2.15001	0.750265	0.386392	1	2	14	0	9
miR-2387-3p	-0.776463	6.15595	0.749975	0.386484	1	48	57	104	182
miR-6123-3p	-0.588823	6.36219	0.742831	0.388755	1	86	103	159	294
miR-12005-1-5p	-2.44972	1.06703	0.736461	0.390797	1	0	0	0	1
miR-191-5p	1.05879	15.03	0.734209	0.391522	1	155	817	271	322
miR-2300a-3p	-0.925373	3.85804	0.731164	0.392506	1	3	29	17	64
miR-2375-5p	-0.716344	4.67807	0.728607	0.393335	1	17	23	54	43
miR-377-3p	-1.22727	2.42381	0.724178	0.394777	1	1	4	1	17
miR-3065-5p	-0.98384	5.08712	0.724113	0.394798	1	11	19	63	17
miR-29c-3p	-0.848033	6.21211	0.723232	0.395086	1	16	17	33	63
miR-615-3p	0.716617	5.53427	0.720093	0.396113	1	36	25	23	40
miR-2304-5p	1.00783	2.41617	0.71992	0.39617	1	2	21	3	12
miR-30d-5p	0.990118	14.5695	0.719147	0.396424	1	176	605	200	337
miR-2285ao-3-3p	-0.625257	5.7362	0.717459	0.396979	1	28	41	62	101
miR-12042-3p	-0.657851	4.64079	0.716863	0.397175	1	18	22	40	58
miR-3432a	0.995542	12.1536	0.715951	0.397475	1	61	59	41	56
miR-2301-5p	-0.779824	4.79635	0.715239	0.39771	1	13	35	50	65
miR-2284aa-1-3p	1.42574	2.46958	0.708691	0.399879	1	4	9	6	0
miR-2433-3p	-0.637761	4.81423	0.707985	0.400114	1	11	38	48	55
miR-574-5p	-0.784566	4.66198	0.707893	0.400144	1	17	9	38	37
miR-9851-5p	-0.690785	4.30172	0.707859	0.400156	1	6	20	14	47
miR-503-3p	-0.759319	4.79395	0.704992	0.401111	1	23	31	37	110
miR-3064-5p	-0.834878	7.31497	0.703743	0.401529	1	81	57	173	243
miR-2488-3p	1.22542	8.75487	0.702916	0.401806	1	157	235	103	152
miR-153-2-3p	-0.945096	3.98504	0.702254	0.402027	1	4	13	10	38
miR-12020-3p	0.618478	4.75205	0.701723	0.402205	1	37	59	31	65
miR-2474-3p	-0.698129	6.19835	0.700397	0.40265	1	36	46	140	49
miR-2370-5p	-0.760143	8.61453	0.697088	0.403764	1	196	167	268	795
miR-2285bg-5p	0.997777	3.91564	0.694069	0.404784	1	30	5	9	26
miR-2284f-5p	0.994313	3.5549	0.6932	0.405078	1	2	9	5	2
miR-375-3p	-0.912356	10.3446	0.685301	0.407767	1	91	165	299	410
miR-454-3p	-0.71931	6.28012	0.683519	0.408378	1	27	69	113	103
miR-2356-3p	-0.84088	4.46237	0.683391	0.408421	1	7	3	18	11
miR-3604-1-5p	1.0648	2.23261	0.681008	0.40924	1	3	3	4	0
miR-12030-5p	-0.977231	6.18743	0.680045	0.409571	1	0	21	22	27
miR-2285j-1-5p	1.34918	1.73004	0.680033	0.409575	1	0	10	0	5
miR-3660-5p	-1.00117	4.63747	0.678967	0.409943	1	12	0	19	29
miR-6527-5p	-0.644454	6.40582	0.675303	0.411209	1	89	96	244	199
miR-1468	0.930944	12.7349	0.675186	0.411249	1	81	117	79	75
miR-2325a-3p	0.721472	4.26705	0.675092	0.411282	1	16	52	35	18
miR-11999-5p	-1.73276	1.85219	0.673767	0.411741	1	1	0	0	7
miR-181a-2-5p	-0.820615	4.02877	0.673626	0.41179	1	9	15	17	49
miR-2357-5p	-0.619754	7.46496	0.669995	0.413054	1	124	195	415	288
miR-103-2-3p	0.867558	5.0831	0.668944	0.41342	1	32	5	26	10
miR-2456-5p	-0.693667	4.383	0.66548	0.414632	1	17	19	66	17
miR-2379-5p	0.782285	3.69634	0.66476	0.414885	1	15	13	8	19
miR-190b-3p	1.01701	2.7189	0.661472	0.416041	1	1	17	0	12
miR-215	1.00724	9.06676	0.660597	0.416349	1	5	8	2	8
miR-1-1-5p	0.890882	3.16603	0.659266	0.416819	1	8	25	19	3
miR-484-3p	-0.965734	4.21796	0.658252	0.417178	1	8	8	30	17
miR-631-3p	0.711452	4.575	0.657212	0.417546	1	22	27	17	30
let-7a-1-5p	-0.983808	7.32705	0.656448	0.417817	1	10	5	9	46
miR-148a	0.88027	14.9458	0.656212	0.4179	1	483	1631	576	999
miR-215-3p	-0.647609	6.29019	0.649193	0.420402	1	53	68	162	119
miR-2294-3p	-0.688299	4.20552	0.648195	0.420759	1	6	11	22	17
miR-200c	-0.801401	6.91903	0.645218	0.421828	1	8	18	41	20
miR-677-5p	-1.01878	5.32119	0.644808	0.421975	1	15	26	24	108
miR-15a-3p	0.618801	3.90286	0.642755	0.422715	1	14	25	17	20
miR-2477-5p	-0.652942	6.94127	0.642749	0.422717	1	56	131	212	194
miR-2285cn-5p	1.57027	2.09735	0.641329	0.42323	1	2	0	1	0
miR-1584-3p	0.629462	4.37244	0.639019	0.424066	1	17	28	19	24
miR-2415-5p	-0.945794	8.24779	0.63672	0.424901	1	19	37	83	69
miR-7857-1-5p	0.755597	6.0119	0.635947	0.425182	1	39	29	35	30
miR-2285o-3-5p	1.22313	2.39916	0.63565	0.42529	1	2	1	0	2
miR-12022-3p	-0.686383	4.82715	0.633592	0.426041	1	6	18	19	36
miR-6521-5p	-0.648666	6.14339	0.632256	0.426529	1	25	87	137	89
miR-26b-5p	0.904819	12.3451	0.631827	0.426686	1	62	228	81	128
miR-10161-5p	-0.535452	6.17373	0.626252	0.428733	1	48	111	135	194
miR-2364-5p	-0.568818	6.78173	0.62585	0.428881	1	69	176	199	316
miR-628-3p	0.627049	8.38665	0.624901	0.429232	1	143	236	170	191
miR-2285bu-1-5p	0.850922	5.36368	0.623541	0.429734	1	8	15	14	3
miR-138-2-5p	0.821727	3.65521	0.62112	0.430632	1	6	16	9	8
miR-2285e-2-3p	0.913337	5.7369	0.619221	0.431337	1	75	70	103	6
miR-2286-3p	-0.654568	5.61008	0.618762	0.431508	1	31	62	85	129
miR-181a-2-3p	0.695629	8.32027	0.616124	0.432491	1	62	180	80	128
let-7a-2-5p	0.942212	16.1786	0.613352	0.433528	1	656	2238	763	1297
miR-11981-5p	0.686787	7.57819	0.610913	0.434444	1	266	167	181	285
miR-216b-3p	-0.595203	5.243	0.609699	0.434901	1	19	47	53	90
miR-10164-5p	0.937637	3.30891	0.6082	0.435466	1	20	19	23	7
miR-2289-5p	-0.584718	6.75686	0.606679	0.436041	1	87	150	256	260
miR-412-5p	0.690452	5.65715	0.60531	0.436559	1	29	31	17	44
miR-376a-3p	0.896483	3.581	0.6053	0.436563	1	8	5	7	4
miR-181b-1-3p	-0.642865	8.98484	0.604809	0.436749	1	361	788	919	1703
miR-12059-5p	-0.697647	7.76071	0.602515	0.43762	1	159	289	372	722
miR-2439-3p	-0.591175	6.66201	0.601582	0.437975	1	57	124	143	255
miR-2285bn-3p	-0.559464	5.91322	0.60122	0.438113	1	35	68	78	148
miR-10162-5p	-0.830406	5.95599	0.601105	0.438157	1	23	10	27	82
miR-1224-3p	-0.799986	6.59118	0.59811	0.4393	1	25	69	107	117
miR-2285f-2-3p	1.59002	2.16255	0.594669	0.440619	1	2	0	1	0
miR-199a-2-5p	0.994544	9.50008	0.594335	0.440748	1	13	54	20	24
miR-2363-2-3p	0.856962	3.02363	0.594275	0.440771	1	13	5	5	13
miR-193a-2-3p	0.670728	4.37613	0.593373	0.441118	1	7	54	29	17
miR-122	0.921434	11.4752	0.592623	0.441407	1	29	99	7	94
miR-2343-3p	-0.569204	6.36285	0.591161	0.441971	1	59	70	130	168
miR-10167-5p	-0.597157	5.6199	0.590959	0.442049	1	29	47	75	96
miR-11977-3p	0.649692	4.94607	0.589988	0.442424	1	15	48	37	14
miR-2429-3p	-0.955572	2.73373	0.58998	0.442427	1	5	4	6	24
miR-759-5p	-0.587192	5.40836	0.589546	0.442595	1	36	56	90	117
miR-346-3p	-0.712195	7.55574	0.588906	0.442843	1	157	111	236	530
miR-6529b-3p	-0.619044	4.79057	0.588207	0.443113	1	11	39	49	54
miR-532-5p	0.876956	9.68012	0.587782	0.443278	1	104	127	118	67
miR-380-5p	-0.55122	4.62817	0.585992	0.443973	1	14	24	40	41
miR-378b-3p	-0.663537	6.17047	0.585724	0.444077	1	10	46	47	71
miR-2285k-3-3p	-1.14647	2.22348	0.580662	0.446053	1	1	5	8	10
miR-378-5p	-0.892709	6.81043	0.580564	0.446091	1	4	12	19	22
miR-494-3p	-0.768479	6.8007	0.578899	0.446744	1	10	40	51	62
miR-2442-3p	0.747824	3.04359	0.578606	0.446859	1	6	8	8	4
miR-136-5p	0.626454	6.69599	0.57504	0.448263	1	51	355	139	191
miR-9-1-5p	-1.00494	5.31664	0.573309	0.448947	1	70	23	6	383
miR-539-3p	-0.639125	5.32443	0.573254	0.448969	1	29	48	52	134
miR-2284h-3p	0.706993	6.97934	0.573253	0.448969	1	143	97	135	105
miR-2486-3p	0.831815	3.18534	0.57311	0.449026	1	12	13	13	8
miR-144-5p	0.920216	9.97199	0.572146	0.449407	1	14	115	34	51
miR-133a-1-5p	-0.836353	3.61395	0.57134	0.449727	1	4	7	20	7
miR-669-5p	0.878637	6.12534	0.571138	0.449807	1	28	288	105	99
miR-4657-3p	1.04201	1.98565	0.570582	0.450028	1	2	2	0	3
miR-2285dl-1-3p	-1.30669	2.21532	0.570556	0.450038	1	0	1	0	4
miR-330-3p	0.825349	9.15087	0.570031	0.450246	1	18	86	27	51
miR-194b-2-5p	0.610854	5.26426	0.5698	0.450339	1	44	27	37	41
miR-147-5p	0.804515	6.0711	0.56842	0.450887	1	39	36	8	68
miR-497-3p	-0.623816	7.28054	0.566861	0.451509	1	145	128	235	471
miR-205-5p	0.998975	4.24689	0.566584	0.45162	1	15	16	5	21
miR-11985-3p	0.869652	3.39228	0.565373	0.452104	1	5	12	2	12
miR-7-1-5p	0.764845	4.3009	0.565189	0.452177	1	21	9	13	18
miR-10b	0.883583	13.6659	0.563605	0.452811	1	105	234	152	97
miR-2342-5p	-0.642908	7.79937	0.562776	0.453144	1	114	307	453	440
miR-10184-3p	1.07071	2.91247	0.562372	0.453306	1	3	16	0	13
miR-93	1.10193	8.30754	0.562206	0.453373	1	1	6	3	1
miR-376d-3p	1.28505	3.8567	0.561715	0.45357	1	6	6	6	1
miR-2285cl-3p	-0.58111	4.80234	0.560576	0.454028	1	5	41	40	47
miR-433-3p	-0.635303	7.11724	0.559096	0.454625	1	58	92	127	229
miR-6523b-5p	-0.80645	4.19207	0.557436	0.455295	1	10	13	39	19
miR-2285bb-3p	-1.36755	2.38499	0.555375	0.45613	1	2	1	10	2
miR-2285z-3p	1.01748	2.7808	0.554668	0.456417	1	3	9	4	4
miR-543-3p	-0.777216	7.64983	0.554585	0.45645	1	9	28	25	66
miR-2285r-5p	-0.917255	4.98704	0.553939	0.456713	1	49	25	8	268
miR-2347-3p	0.579651	5.38805	0.549267	0.458617	1	64	47	72	46
miR-2394-3p	-0.596208	7.4291	0.548009	0.459132	1	90	163	290	256
miR-139-5p	0.709411	12.3445	0.54765	0.459279	1	66	102	80	70
miR-2285as-3-3p	-1.48582	1.73247	0.547246	0.459445	1	2	0	4	7
miR-2421-3p	-0.735052	3.58426	0.547085	0.459511	1	2	7	5	17
miR-2434-3p	0.760012	3.87153	0.546682	0.459677	1	9	24	16	10
miR-574-3p	-0.576227	6.34432	0.54574	0.460064	1	47	98	125	189
miR-10175-5p	0.736211	5.97337	0.544506	0.460571	1	9	78	37	25
miR-2886-3p	-0.598597	4.80967	0.539248	0.462745	1	27	34	37	113
miR-2898-5p	-0.760833	3.77495	0.538283	0.463145	1	4	7	14	13
miR-2474-5p	-1.01742	3.63906	0.536622	0.463836	1	3	5	18	4
miR-12063-3p	-0.614965	4.63788	0.533719	0.465047	1	12	20	27	47
miR-7-2-3p	-0.816645	5.78924	0.533455	0.465158	1	6	8	15	23
miR-2284z-1-3p	1.30546	1.96139	0.533269	0.465236	1	0	2	0	1
miR-330-5p	-0.690608	7.13151	0.531314	0.466055	1	20	52	56	111
miR-30a-5p	0.818901	13.3078	0.530001	0.466606	1	193	966	385	454
miR-2285bu-2-5p	0.779671	2.66025	0.529475	0.466828	1	5	11	7	6
miR-223	1.05796	9.49586	0.527838	0.467517	1	3	35	17	3
miR-2285j-2-5p	0.526638	5.70555	0.527639	0.467601	1	40	85	32	99
miR-2285ag-5p	1.08217	2.51429	0.527382	0.467709	1	8	6	0	12
miR-200a-3p	0.676571	6.91623	0.525325	0.468579	1	61	73	68	59
miR-2315-5p	1.01939	3.07088	0.525216	0.468625	1	7	4	0	10
miR-2285af-2-5p	1.16533	2.00372	0.522685	0.469699	1	3	8	6	0
miR-106b-3p	0.88119	12.8771	0.522674	0.469703	1	70	226	55	175
miR-29b-2-5p	-0.588674	6.87929	0.521306	0.470285	1	71	122	189	239
miR-584-3-5p	0.557683	7.73084	0.518476	0.471492	1	231	258	229	294
miR-12039-5p	0.56867	4.36161	0.514171	0.473339	1	15	39	22	29
miR-12013-5p	-0.529308	6.74804	0.514096	0.473371	1	82	106	181	237
miR-2455-3p	0.605464	7.36033	0.510513	0.474917	1	150	430	174	367
miR-99a-5p	0.865243	16.6388	0.509487	0.475361	1	560	1392	598	920
miR-28-3p	-0.696239	10.951	0.509423	0.475389	1	361	579	979	1298
miR-8548-3p	0.698785	3.35059	0.508712	0.475697	1	7	25	14	12
miR-489-5p	0.696726	8.7995	0.505782	0.476971	1	506	466	442	525
miR-599-3p	-1.07275	3.15255	0.505325	0.47717	1	2	6	2	24
miR-10177-5p	0.820929	3.58267	0.504481	0.477538	1	16	3	16	2
miR-10b-5p	0.811304	15.8359	0.503557	0.477942	1	502	1026	749	439
miR-2285ak-3p	-1.36886	1.54638	0.502945	0.478209	1	0	5	0	18
miR-2894-5p	-0.540223	8.69205	0.502848	0.478251	1	262	475	714	847
miR-2893-5p	0.700039	5.48801	0.502468	0.478418	1	53	41	31	68
miR-2285av-5p	-0.596888	5.69438	0.500708	0.479189	1	48	23	43	157
miR-545-3p	-0.567727	5.40965	0.500191	0.479416	1	44	24	51	130
miR-2890-3p	-0.578303	6.01202	0.498537	0.480144	1	36	39	62	119
miR-2285dk-3p	-0.781922	3.3826	0.498071	0.480349	1	4	7	12	16
miR-2311-3p	-0.560545	5.63263	0.497892	0.480428	1	37	53	59	151
miR-484-5p	0.875416	10.6998	0.497474	0.480612	1	11	59	31	15
miR-2904-3-5p	-0.614893	12.1914	0.495198	0.481618	1	1833	3254	5456	5845
miR-2917-3p	0.536995	5.51073	0.49425	0.482037	1	40	45	32	62
miR-2896-5p	0.590793	5.22235	0.492914	0.48263	1	50	62	37	82
miR-195-3p	-0.700573	8.70768	0.49195	0.483059	1	109	115	312	247
miR-11993-5p	0.614552	5.22202	0.491579	0.483224	1	13	45	23	28
miR-6529a	0.793552	12.2326	0.48849	0.484601	1	34	90	38	63
miR-8549-5p	-0.646624	6.05095	0.487649	0.484978	1	29	56	95	95
miR-2464-3p	0.570092	7.22105	0.487611	0.484995	1	148	223	146	236
miR-764-5p	-0.658979	5.78579	0.487347	0.485113	1	20	40	60	77
miR-11971-5p	1.84861	1.38803	0.48561	0.485892	1	2	0	0	1
miR-103	0.93681	12.0219	0.484943	0.486192	1	12	115	32	50
miR-6534-3p	-0.514126	5.62437	0.483847	0.486685	1	26	49	72	83
miR-2451-3p	0.53119	6.71638	0.483679	0.486761	1	191	97	137	217
miR-2328-5p	-0.514128	6.29649	0.481373	0.487801	1	69	99	148	219
miR-599-5p	-0.631837	5.48871	0.481115	0.487918	1	17	21	16	82
miR-18a-5p	0.649985	8.28134	0.480517	0.488188	1	259	189	244	223
miR-2369-3p	0.561793	8.76854	0.479606	0.488601	1	427	1262	725	826
miR-2285m-4-5p	-0.545357	4.80989	0.477491	0.489561	1	11	29	32	51
miR-2394-5p	0.743858	3.65644	0.475354	0.490534	1	5	15	9	7
miR-8550-5p	0.595113	4.17441	0.474945	0.490721	1	9	23	12	18
miR-658-3p	-0.493687	6.37935	0.473659	0.491309	1	40	76	71	177
miR-496-3p	-0.889622	3.14538	0.473267	0.491488	1	4	14	8	41
miR-140-3p	0.78114	12.246	0.470266	0.492865	1	102	162	89	144
miR-2304-3p	-0.503718	5.22587	0.46998	0.492997	1	42	49	62	147
miR-761-3p	-0.764555	4.17381	0.46716	0.494297	1	16	12	36	42
miR-2284e-3p	0.501708	4.36939	0.46666	0.494528	1	14	49	20	42
miR-2302-5p	-0.55304	7.83314	0.466355	0.494669	1	147	247	363	497
miR-2290-5p	0.558386	5.70881	0.465987	0.494839	1	20	119	40	84
miR-2901-3p	-0.530938	7.32281	0.465362	0.495129	1	74	191	258	268
miR-132-3p	-0.563489	5.10042	0.465308	0.495154	1	17	23	46	42
miR-2341-3p	-0.784264	3.38336	0.465023	0.495286	1	2	12	13	19
miR-12014-3p	0.616079	4.46602	0.464829	0.495376	1	20	51	14	55
miR-6524-5p	0.624315	6.71719	0.464629	0.495469	1	60	111	61	104
miR-2285c-5p	0.62744	3.78282	0.463848	0.495831	1	11	11	11	11
miR-2284j-5p	-0.576928	5.22057	0.46334	0.496067	1	18	40	49	76
miR-10178-5p	0.531121	5.45937	0.462151	0.496621	1	18	89	46	49
miR-1468-3p	-0.685573	4.1268	0.461496	0.496926	1	14	14	16	60
miR-150	0.859018	10.2493	0.461357	0.49699	1	6	13	10	4
miR-2285cp-5p	-0.633211	4.94642	0.460122	0.497567	1	13	17	35	35
miR-449d-3p	-0.517495	7.29426	0.458483	0.498334	1	121	185	275	387
miR-2443-3p	-0.62899	4.07006	0.458218	0.498458	1	20	8	37	38
miR-2363-2-5p	0.654787	4.35879	0.457616	0.49874	1	3	99	26	52
miR-12058-5p	0.548399	3.72541	0.457478	0.498805	1	13	18	10	23
miR-1248-2-3p	-0.497634	5.20967	0.4572	0.498935	1	23	34	50	72
miR-12016-3p	-0.854528	4.62843	0.456351	0.499334	1	9	3	29	6
miR-200b-3p	0.627442	7.51316	0.455057	0.499943	1	26	56	36	39
miR-2386-5p	-0.581278	4.88708	0.454445	0.500232	1	31	22	54	79
miR-320a-2-3p	0.694549	14.0802	0.452894	0.500964	1	633	1171	776	831
miR-184	1.05078	4.64328	0.45282	0.500999	1	3	9	7	0
miR-217-3p	-0.654578	4.52592	0.452286	0.501251	1	17	13	9	76
miR-2284k-5p	-0.494294	7.22565	0.45193	0.50142	1	134	238	252	545
miR-2424-5p	-0.658716	10.5076	0.451391	0.501675	1	742	1566	2461	2700
miR-190a-3p	0.983962	2.65219	0.449361	0.502639	1	3	6	5	1
miR-320a-1-5p	-0.564906	5.90852	0.448661	0.502971	1	37	84	115	138
miR-411-5p	0.767566	9.42524	0.448461	0.503067	1	120	17	75	80
miR-2309-5p	-0.513825	6.63611	0.448448	0.503073	1	74	118	110	321
miR-365-3p	-0.65809	7.11514	0.446788	0.503864	1	35	53	116	85
miR-11973-3p	-0.654387	5.57519	0.445878	0.504299	1	16	21	33	58
miR-2285d-3p	0.851306	3.42206	0.439766	0.507236	1	8	12	13	2
miR-11989-5p	-0.476571	7.54314	0.438742	0.50773	1	126	257	262	529
miR-10182-5p	-0.495473	5.26738	0.436028	0.509046	1	15	34	38	62
miR-429-3p	-0.531904	4.90579	0.435517	0.509294	1	6	34	21	58
miR-1842-5p	0.482777	7.39058	0.43493	0.50958	1	98	318	197	199
miR-2284y-1-5p	0.728374	9.46356	0.433061	0.510491	1	26	42	7	60
miR-2287-5p	-0.515504	5.08045	0.433008	0.510517	1	22	26	31	80
miR-12040-5p	-1.01228	2.40887	0.432164	0.510929	1	3	0	2	10
miR-2285o-5-5p	-0.560846	4.32484	0.43159	0.51121	1	27	18	32	84
miR-92a-2-5p	-0.602489	4.81639	0.431385	0.51131	1	10	17	32	27
miR-99b-5p	0.742967	11.8459	0.430842	0.511576	1	62	51	61	46
miR-2285cf-5p	0.937629	2.33703	0.429634	0.512169	1	0	12	5	2
miR-12043-3p	0.744954	3.29104	0.429216	0.512374	1	12	6	13	4
miR-2285cr-2-3p	1.07927	2.68401	0.427674	0.513133	1	5	0	4	0
miR-3957-3p	-0.594591	3.76002	0.426495	0.513714	1	2	18	17	22
miR-2285h-3p	-0.68538	4.25595	0.425207	0.51435	1	24	4	25	64
miR-17-5p	0.756962	11.4279	0.420866	0.516505	1	48	123	46	100
miR-2285w-3p	-1.11522	5.67065	0.420326	0.516775	1	1	7	5	19
miR-877-3p	0.549887	4.64612	0.419324	0.517274	1	28	19	32	19
miR-10170-5p	-0.455537	6.19053	0.417915	0.517979	1	46	122	110	220
miR-6536-1-3p	0.884196	2.5117	0.4179	0.517987	1	12	9	7	12
miR-494-5p	0.644752	3.82435	0.417154	0.518361	1	12	15	17	8
miR-34b-3p	-0.765385	5.8468	0.415863	0.519009	1	5	6	5	26
miR-92a-1-3p	0.699238	13.6478	0.415318	0.519283	1	379	767	411	617
miR-2303-3p	-0.512534	7.06819	0.41288	0.520511	1	97	111	235	220
miR-143-5p	-0.479976	5.79125	0.412014	0.520949	1	41	83	162	71
miR-1814a-3p	-0.570225	5.39956	0.411782	0.521067	1	20	31	54	58
miR-1296-3p	0.466887	6.53053	0.411586	0.521166	1	132	99	125	152
miR-12052-3p	0.674844	2.90239	0.411426	0.521246	1	8	7	6	9
miR-2454-3p	-0.519993	5.87643	0.410555	0.521688	1	34	30	50	103
miR-2405-5p	-0.521102	4.85998	0.410445	0.521744	1	11	35	38	53
miR-7860-5p	-0.596523	6.71473	0.410286	0.521824	1	45	57	142	84
miR-2285bv-5p	-0.691096	3.06031	0.409484	0.522231	1	12	2	21	20
miR-2285as-1-5p	0.976961	2.58231	0.407247	0.52337	1	10	3	1	12
miR-194	0.948786	8.54776	0.405046	0.524495	1	0	8	2	3
miR-2403-3p	0.468347	6.17885	0.404958	0.52454	1	78	116	74	143
miR-409b-5p	0.851558	2.94137	0.404678	0.524683	1	4	11	7	4
miR-655-5p	-0.519216	4.66557	0.403204	0.525439	1	13	39	24	85
miR-1842-3p	-0.602398	5.01376	0.403089	0.525498	1	27	30	17	132
miR-380-3p	0.654885	4.48689	0.402453	0.525825	1	10	14	10	13
miR-2373-3p	-0.555369	7.73648	0.402177	0.525967	1	134	209	380	359
miR-10225b-5p	1.01761	1.94217	0.401418	0.526358	1	2	6	4	1
miR-669-3p	0.664019	2.93762	0.399946	0.527117	1	7	9	8	7
miR-2420-5p	-1.44642	1.56343	0.399831	0.527176	1	0	3	9	0
miR-16b-3p	-0.773688	5.05291	0.399076	0.527567	1	0	14	16	12
miR-2285b-2-5p	-1.20891	2.38401	0.398832	0.527693	1	4	0	9	9
miR-584-8-3p	-0.494617	5.75633	0.398165	0.528038	1	41	29	92	66
miR-12023-3p	-0.578026	5.91751	0.3958	0.529266	1	24	47	63	92
miR-2284x-5p	0.73392	11.6271	0.394929	0.52972	1	27	85	51	37
miR-1251-5p	-0.639551	3.4228	0.393101	0.530674	1	8	7	21	15
let-7g-3p	0.531928	4.28672	0.392816	0.530823	1	7	18	12	12
miR-2285di-3p	-0.540598	4.2603	0.392324	0.53108	1	12	16	41	17
miR-2312-5p	-0.455353	7.6964	0.39167	0.531423	1	193	380	435	722
miR-708-3p	0.452471	6.72013	0.391443	0.531542	1	89	117	101	130
miR-2285a-3p	-0.475293	7.97185	0.391307	0.531613	1	171	297	404	560
miR-378	0.787275	12.7075	0.390748	0.531907	1	29	114	43	68
miR-2887-2-5p	-0.845602	9.85439	0.390408	0.532085	1	86	262	459	365
miR-10a-3p	0.640338	5.53162	0.390072	0.532262	1	9	20	6	22
miR-2418-3p	-0.5656	5.2836	0.387595	0.533566	1	19	32	48	64
miR-2284w-3p	-0.705782	12.2893	0.385488	0.534681	1	49	219	101	516
miR-2483-5p	0.575424	5.14391	0.385043	0.534917	1	17	57	40	24
miR-125a	0.755727	11.8128	0.384752	0.535071	1	28	24	19	32
miR-2285t-5p	-1.17614	2.53044	0.38472	0.535088	1	4	0	4	15
let-7c-3p	0.436179	6.26415	0.38466	0.53512	1	41	112	61	98
miR-1260b-3p	-0.774893	9.50639	0.383198	0.535897	1	56	152	273	201
miR-2467-3p	-0.502924	6.04986	0.383106	0.535946	1	28	31	77	48
miR-432-5p	-0.597651	8.55486	0.382848	0.536083	1	67	85	137	224
miR-449c-3p	-0.473807	6.25818	0.38279	0.536114	1	42	83	114	136
miR-12059-3p	0.69788	3.69876	0.381452	0.536827	1	9	12	11	8
miR-2291-5p	0.576044	3.85825	0.381445	0.536831	1	13	13	6	23
miR-4286-1-5p	-0.887024	2.39676	0.379241	0.53801	1	0	4	7	2
miR-6535-3p	0.507397	4.12702	0.379188	0.538038	1	28	38	23	50
miR-370-5p	0.636369	4.1261	0.379031	0.538122	1	5	34	10	23
miR-708-5p	0.469815	6.2166	0.375676	0.539927	1	120	62	120	103
miR-2285au-3p	-0.452288	4.9393	0.375592	0.539972	1	19	28	38	60
miR-2368-5p	0.473473	5.3884	0.374232	0.540707	1	49	51	40	77
miR-30e-3p	-0.723946	11.4938	0.372686	0.541544	1	18	95	157	66
miR-148a-3p	0.664574	13.0786	0.371248	0.542325	1	160	417	203	309
miR-495	-0.879187	5.87417	0.371233	0.542333	1	1	2	0	9
miR-125b-2-3p	-0.64946	8.33282	0.370852	0.54254	1	25	30	78	50
miR-2460-3p	-0.65592	3.13106	0.37056	0.542699	1	7	6	10	24
miR-11987-3p	-0.476259	4.23228	0.369565	0.543241	1	5	22	17	35
let-7d-3p	-0.607824	12.3211	0.369482	0.543287	1	1263	2349	3627	4368
miR-2285dg-3p	0.620008	2.69084	0.36845	0.54385	1	7	13	8	11
miR-874-3p	-0.683339	9.03352	0.367308	0.544475	1	8	31	26	61
miR-367-3p	-0.466375	4.6412	0.366457	0.544942	1	12	27	44	30
miR-2284u-5p	-0.483316	3.85377	0.363607	0.54651	1	6	13	14	25
miR-490-5p	0.463398	4.87982	0.36202	0.547387	1	16	64	31	47
miR-544b-2-3p	-0.490269	6.05096	0.361374	0.547744	1	29	54	88	78
miR-12049-3p	-0.599459	3.5543	0.360804	0.54806	1	7	20	38	15
miR-200a	-0.828702	4.54811	0.360474	0.548243	1	1	3	1	10
miR-2482-3p	-0.787481	3.04968	0.359745	0.548648	1	11	2	28	11
miR-12023-5p	-0.566	5.94121	0.359614	0.548721	1	22	19	31	71
miR-199a-2-3p	-0.516685	9.72193	0.359166	0.54897	1	700	629	1058	2132
miR-2285aa-5p	-1.15121	2.9529	0.359083	0.549016	1	0	1	3	0
miR-744-5p	-0.569579	9.76871	0.357332	0.549992	1	45	100	91	229
miR-6526-2-3p	-0.48785	5.53865	0.35389	0.551919	1	32	58	71	117
miR-148c-3p	-0.430809	6.47947	0.353857	0.551938	1	88	114	208	203
miR-760-5p	0.485306	5.92652	0.352545	0.552676	1	32	116	60	82
miR-4449-5p	-0.484647	8.17215	0.3525	0.552701	1	111	190	257	370
miR-584-4-5p	-0.655719	3.78536	0.352282	0.552824	1	7	4	23	3
miR-124a-2-5p	0.542654	3.26979	0.351139	0.553469	1	11	11	9	15
miR-28-5p	0.668326	9.28256	0.350764	0.553681	1	8	42	13	29
miR-2322-5p	0.622132	3.19088	0.350387	0.553894	1	16	8	18	7
miR-6529-5p	0.640114	10.7806	0.348075	0.555205	1	33	63	31	61
miR-2337-5p	-0.508868	6.37155	0.346365	0.556178	1	109	84	217	233
miR-12054-5p	-0.721367	6.37506	0.345183	0.556853	1	21	30	48	82
miR-2885-3p	-0.549798	11.4105	0.345064	0.556921	1	1340	1890	2983	4263
miR-2411-5p	0.542061	5.77991	0.344332	0.557339	1	29	40	25	49
miR-495-5p	-0.690205	4.02099	0.343658	0.557726	1	5	7	14	15
miR-874-5p	-0.559184	4.88356	0.34322	0.557976	1	11	36	49	43
miR-95-3p	0.651881	7.3316	0.343204	0.557985	1	1	61	23	22
miR-11980-3p	-0.49328	4.81946	0.34229	0.55851	1	18	31	57	41
miR-146a-3p	0.598052	5.11895	0.342145	0.558593	1	17	17	14	22
miR-584-5-5p	0.567938	5.26852	0.341692	0.558854	1	25	42	22	47
miR-2285aq-1-5p	-0.705741	3.28323	0.341025	0.559238	1	10	1	18	15
miR-876-3p	-0.727251	3.49099	0.339127	0.560334	1	6	8	10	27
miR-10173-5p	-0.435329	8.69991	0.338755	0.560548	1	232	446	571	764
miR-10178-3p	0.746256	3.87349	0.337705	0.561157	1	18	13	19	10
miR-2285bk-5p	-0.907006	3.44426	0.337252	0.56142	1	12	2	12	41
miR-10180-3p	-0.434221	5.75418	0.33697	0.561583	1	27	84	115	82
miR-2307-3p	-0.550216	4.24913	0.336107	0.562085	1	12	23	28	48
miR-3065-3p	0.595217	3.02538	0.335768	0.562282	1	9	19	10	17
miR-2361-3p	-0.515722	4.03275	0.333813	0.563422	1	6	15	17	26
miR-10172-3p	-0.56036	7.47348	0.331458	0.564802	1	21	65	73	101
miR-26a-2-3p	-0.557606	6.67757	0.331426	0.564821	1	13	81	25	167
miR-2285cd-5p	-0.469159	4.58663	0.331307	0.564891	1	10	15	33	16
miR-26a-1-3p	0.577199	6.67856	0.331159	0.564977	1	34	182	85	99
miR-2437-5p	0.468975	3.85383	0.330734	0.565227	1	17	16	12	27
miR-421-3p	0.641063	7.96493	0.329845	0.56575	1	50	29	51	32
miR-105a-5p	0.496667	5.38795	0.329838	0.565755	1	62	83	76	79
miR-490-3p	-0.469251	6.27538	0.329377	0.566026	1	50	60	77	168
miR-17-3p	0.501177	5.43933	0.32873	0.566408	1	18	53	30	39
miR-133b-5p	-0.600418	5.0278	0.327813	0.566949	1	11	33	36	57
miR-2422-5p	-0.56584	6.24186	0.327788	0.566965	1	33	70	113	100
miR-2317-5p	-0.472198	6.10011	0.326786	0.567558	1	52	95	116	187
miR-502a-2-5p	-0.740181	4.17922	0.325963	0.568046	1	4	7	2	28
miR-378d-3p	0.402875	6.16611	0.32494	0.568654	1	45	58	61	56
miR-2285x-3p	1.00918	2.92356	0.324663	0.568818	1	12	5	13	0
miR-2454-5p	-0.4542	6.25763	0.323346	0.569604	1	51	50	123	90
miR-2285g-2-5p	-0.619087	4.69643	0.323295	0.569634	1	18	9	37	33
miR-2392-5p	-0.581556	4.2918	0.323259	0.569655	1	6	17	14	36
miR-30c-5p	0.681853	12.9212	0.320246	0.57146	1	49	222	104	113
miR-12010-5p	0.45372	5.54698	0.320102	0.571546	1	21	120	30	110
miR-124b-5p	0.924352	2.18868	0.319483	0.571918	1	0	19	7	4
miR-2331-5p	-0.495341	4.07569	0.3183	0.572631	1	7	14	15	29
miR-2285n-3-3p	-0.659786	5.03496	0.318092	0.572757	1	10	11	26	25
miR-3604-2-5p	0.503783	3.82302	0.317562	0.573077	1	16	18	21	15
miR-2389-3p	0.520789	4.61592	0.317399	0.573175	1	5	12	11	5
miR-10172-5p	-0.52975	7.03032	0.317173	0.573312	1	62	136	161	252
miR-12044-5p	-0.561434	6.17896	0.316929	0.573459	1	29	30	64	73
miR-652-3p	-0.694787	9.01281	0.31562	0.574252	1	35	45	111	81
miR-12062-3p	-0.536828	6.24437	0.315295	0.574449	1	23	61	89	76
miR-96-3p	-0.473369	6.20435	0.314964	0.57465	1	78	117	212	185
miR-885-5p	0.537452	4.51233	0.314074	0.575191	1	2	41	22	12
miR-30e-5p	0.707454	13.1277	0.313318	0.575651	1	134	352	160	260
miR-181d-3p	-0.401981	6.25838	0.312959	0.57587	1	62	88	140	158
miR-2285bg-3p	-0.51374	6.13966	0.310989	0.577074	1	50	44	64	164
miR-2285k-5-3p	0.613879	6.15103	0.310437	0.577412	1	17	11	12	19
miR-2881-3p	0.472971	5.03164	0.310273	0.577513	1	19	147	16	148
miR-128-2-3p	-0.554841	9.71478	0.309548	0.577958	1	39	225	199	299
miR-2285az-3p	-0.479088	5.67733	0.308937	0.578333	1	28	48	44	120
miR-195-5p	-0.580538	7.6289	0.307724	0.57908	1	15	33	53	47
miR-11994-3p	0.707659	2.89246	0.307208	0.579399	1	13	3	4	15
miR-544a-5p	-0.44337	6.5861	0.306835	0.579629	1	34	138	135	174
miR-12008-5p	-0.690729	3.27971	0.306527	0.579819	1	2	6	1	19
miR-2340-5p	0.616055	3.37751	0.306277	0.579974	1	3	16	8	8
miR-2284p-5p	0.525467	4.16061	0.303255	0.581849	1	9	43	11	39
miR-19b-3p	0.407837	4.73795	0.301333	0.583048	1	18	39	25	37
miR-2285dm-5p	-0.708203	2.37652	0.301315	0.583059	1	0	7	8	6
miR-10174-3p	-0.993251	5.68218	0.300405	0.583629	1	0	1	1	2
miR-12056-3p	-0.560491	7.19793	0.300385	0.583641	1	35	62	74	142
miR-12064-5p	-0.514627	4.53845	0.299363	0.584282	1	20	20	29	65
miR-11992-3p	-0.530607	6.79616	0.29868	0.584711	1	160	125	71	685
miR-2386-3p	-0.479765	4.26932	0.298453	0.584854	1	19	11	33	37
miR-301a-5p	-0.594849	5.80154	0.297665	0.58535	1	17	27	28	76
miR-219b-5p	0.394466	7.56019	0.296949	0.585801	1	166	240	229	231
miR-2285bh-5p	0.73007	3.67244	0.295237	0.586884	1	10	2	3	11
miR-374a	-0.996176	6.8397	0.295017	0.587023	1	0	1	1	2
miR-338-3p	-0.449807	7.59621	0.294145	0.587577	1	17	31	22	80
miR-124a-1-5p	-0.506132	5.27992	0.293622	0.587909	1	25	67	75	108
miR-2284a-5p	-0.682651	3.39514	0.29287	0.588387	1	9	0	6	24
miR-11980-5p	0.503603	13.461	0.291403	0.589323	1	9020	24593	10749	23163
miR-451-5p	0.65571	15.3125	0.291115	0.589507	1	452	1555	715	1003
miR-20b-5p	-0.59587	7.73382	0.291024	0.589565	1	26	127	190	90
miR-302b-5p	-0.447399	4.06912	0.290535	0.589878	1	10	19	24	34
miR-323-3p	-0.803428	3.4236	0.289323	0.590655	1	0	14	6	25
miR-107-5p	0.459133	4.17441	0.288336	0.591289	1	13	43	22	34
miR-761-5p	-0.370748	5.20142	0.287985	0.591515	1	39	42	71	94
miR-2285ae-5p	-0.898594	2.89443	0.287899	0.59157	1	0	11	2	25
miR-194b-5p	-0.415533	5.86438	0.287549	0.591795	1	49	53	108	102
miR-7691-5p	-0.450984	6.05092	0.287183	0.592031	1	39	155	222	107
miR-2285ax-1-3p	-0.496284	5.13045	0.283588	0.594359	1	30	21	59	59
miR-2285ai-3p	0.660673	3.68714	0.280337	0.596481	1	31	2	26	13
miR-2319b-5p	-0.535788	5.61043	0.280073	0.596653	1	39	42	70	119
miR-22-3p	0.57838	12.7768	0.27948	0.597042	1	107	268	129	230
miR-1-2-5p	-0.854494	1.89024	0.27917	0.597246	1	0	5	10	0
miR-2315-3p	-0.402685	7.46596	0.278767	0.59751	1	96	331	284	489
miR-1179-3p	-0.545563	4.33861	0.2779	0.598081	1	13	34	35	63
miR-328-3p	-0.482229	8.54197	0.277562	0.598304	1	27	45	72	75
miR-2285cw-2-3p	-0.81004	2.79653	0.277463	0.598369	1	0	3	3	4
miR-2449-5p	-0.416622	4.97512	0.277401	0.598409	1	14	51	54	62
miR-2285bi-2-5p	-0.441504	4.68511	0.277351	0.598443	1	17	24	21	68
miR-320a	0.598933	13.3409	0.277022	0.59866	1	76	146	127	75
miR-10183-3p	-0.441209	7.40798	0.276575	0.598955	1	128	133	305	240
miR-2436-5p	-0.405007	6.1849	0.273744	0.600831	1	31	31	22	119
miR-10181-5p	-0.377487	6.28311	0.273557	0.600956	1	62	79	140	137
miR-27b	0.60887	11.0109	0.273255	0.601157	1	28	44	52	12
miR-12038-3p	0.515954	5.96187	0.272553	0.601624	1	45	49	44	60
miR-2458-3p	-0.488496	9.00556	0.271942	0.602032	1	340	512	779	1024
miR-10165-3p	-0.440518	5.30224	0.271307	0.602457	1	39	26	49	104
miR-7-2-5p	-0.472398	8.26254	0.270597	0.602932	1	136	257	213	624
miR-196b-3p	-0.464666	4.2426	0.268931	0.60405	1	16	23	50	27
miR-224	0.827395	6.90555	0.268033	0.604654	1	0	3	2	0
miR-2285b-1-5p	0.740545	2.10708	0.267856	0.604773	1	5	7	0	12
miR-7864-3p	-0.413988	4.25746	0.266066	0.605983	1	8	17	21	27
miR-2288-5p	0.77161	3.74192	0.265866	0.606119	1	24	10	30	1
miR-2363-1-3p	-0.559699	3.13222	0.264851	0.606807	1	3	7	6	16
miR-369-5p	-0.605481	5.13167	0.262333	0.608522	1	3	3	7	7
miR-381-5p	-0.583346	3.48391	0.258515	0.611142	1	2	7	11	7
miR-10185-3p	0.589308	5.11883	0.255593	0.613164	1	8	14	11	10
miR-202-5p	-0.478263	5.33816	0.255499	0.613229	1	15	25	48	31
miR-1287-3p	0.512813	4.84242	0.255234	0.613413	1	8	47	16	35
miR-2285n-3-5p	0.532547	2.24485	0.255151	0.613471	1	4	5	6	3
miR-2328-3p	0.486331	4.47667	0.2521	0.6156	1	15	24	23	17
miR-2477-3p	0.369706	5.92278	0.251859	0.615769	1	68	88	96	85
miR-6123-5p	-0.630091	4.48673	0.251583	0.615963	1	3	4	9	7
miR-1197-3p	-0.424541	4.64055	0.251463	0.616047	1	16	30	33	59
miR-6530-3p	-0.503525	4.76264	0.25146	0.616049	1	10	38	37	55
miR-425-3p	-0.487339	10.1115	0.251217	0.616219	1	256	479	574	955
miR-1911-5p	0.544049	7.93881	0.248885	0.617861	1	63	41	43	81
miR-2285ay-3p	-1.02957	1.31487	0.24874	0.617963	1	0	2	0	6
miR-592-3p	-0.35589	5.6362	0.248659	0.618021	1	31	40	72	64
miR-2385-5p	-0.419244	4.47356	0.246975	0.619213	1	8	17	18	31
miR-142-3p	0.560656	11.8784	0.246905	0.619263	1	106	307	127	270
miR-2450b-3p	1.1583	1.92528	0.246684	0.61942	1	0	18	1	9
miR-223-5p	0.56687	9.90189	0.246648	0.619446	1	27	77	28	73
miR-140	0.663449	10.0796	0.246492	0.619556	1	4	20	4	17
miR-374b-5p	-0.482636	9.28793	0.245697	0.620122	1	200	428	600	638
miR-1388-5p	0.494522	8.16123	0.244906	0.620685	1	48	161	71	134
miR-1298-3p	-0.417427	7.66663	0.24462	0.620889	1	89	204	259	290
miR-664-3p	0.430552	4.63471	0.244566	0.620927	1	26	27	24	39
miR-2284y-6-3p	0.757574	1.71444	0.244093	0.621266	1	0	4	1	2
miR-671-5p	-0.373839	7.52981	0.243886	0.621413	1	77	173	218	237
miR-2284ac-5p	0.607697	3.41166	0.243805	0.621471	1	3	16	8	8
miR-4286-2-3p	-0.585719	3.53364	0.243693	0.621552	1	3	9	15	9
miR-34b-5p	-0.397796	7.36451	0.243353	0.621795	1	147	220	380	329
miR-30a-3p	0.566286	10.6719	0.243287	0.621842	1	45	50	47	53
miR-2285at-3-5p	-0.602188	5.2965	0.243155	0.621937	1	12	17	35	30
miR-2461-5p	0.497542	5.67986	0.242218	0.622609	1	63	53	54	82
miR-11993-3p	0.385991	5.61547	0.241198	0.623342	1	59	50	53	85
miR-4680-3p	0.527925	3.3521	0.240775	0.623647	1	15	9	5	25
miR-12041-3p	0.529385	4.8879	0.240265	0.624015	1	13	64	24	47
miR-211-3p	-0.373603	7.79263	0.239903	0.624276	1	203	321	412	613
miR-2285i-3p	-0.556299	3.06391	0.239888	0.624287	1	4	3	9	7
miR-2334-5p	-0.338075	5.68326	0.23948	0.624582	1	40	34	62	91
miR-2362-3p	0.396496	5.09555	0.238949	0.624966	1	30	41	26	59
miR-12001-3p	-0.44653	4.96311	0.238577	0.625236	1	18	34	33	74
miR-1282-3p	-0.386577	6.65706	0.237922	0.625711	1	60	67	72	202
miR-3154-5p	-0.771561	3.06968	0.237755	0.625833	1	5	1	4	16
miR-11984-3p	-0.410076	5.93698	0.23677	0.626549	1	23	38	24	105
miR-10163-3p	-0.494978	5.49269	0.234334	0.628329	1	11	238	21	442
miR-2285c-3p	-0.374764	4.23528	0.234111	0.628492	1	18	18	31	43
miR-1246-3p	0.367544	5.4017	0.233649	0.628832	1	40	76	40	96
miR-11999-3p	-0.437545	7.89927	0.233604	0.628864	1	207	382	548	605
miR-134-3p	-0.476806	3.91771	0.233081	0.629248	1	3	20	27	12
miR-92b-5p	-0.519586	9.03404	0.233004	0.629306	1	73	77	144	199
miR-12053-5p	-0.442359	5.60232	0.232893	0.629387	1	48	46	55	161
miR-1-1-3p	0.419709	4.62519	0.232793	0.629461	1	20	16	29	12
miR-12047-5p	-0.467197	6.96116	0.232509	0.62967	1	51	175	180	241
miR-551b-5p	0.511208	5.43552	0.232095	0.629975	1	16	108	39	73
miR-652-5p	0.449361	4.01958	0.232019	0.63003	1	4	31	20	11
miR-33b-3p	-0.382813	5.25627	0.231906	0.630114	1	21	49	48	84
miR-141-3p	0.558369	6.31379	0.231823	0.630175	1	22	73	48	36
miR-545-5p	-0.56206	5.55814	0.231461	0.630443	1	5	35	45	26
miR-3957-5p	-0.355324	7.06996	0.231146	0.630675	1	95	123	229	187
miR-3602-5p	-0.408261	5.37141	0.230646	0.631045	1	34	56	114	52
miR-216a-5p	-0.339131	4.79194	0.230611	0.631071	1	15	43	54	45
miR-451-3p	-0.467084	10.1072	0.22776	0.63319	1	436	751	1142	1253
miR-10180-5p	-0.417246	10.3544	0.227119	0.633668	1	625	1142	1603	1819
miR-199b-5p	-0.565322	9.18442	0.226917	0.63382	1	20	47	65	74
miR-30b-5p	0.649523	9.78598	0.226687	0.633991	1	2	18	3	14
miR-12017-5p	0.405056	5.35029	0.225942	0.63455	1	27	56	43	46
miR-2318-5p	-0.402918	4.69262	0.225821	0.63464	1	21	19	30	57
miR-2489-5p	-0.430508	4.75372	0.225506	0.634876	1	23	21	23	78
miR-2285n-6-5p	-0.565564	3.48698	0.225006	0.635251	1	3	10	17	8
miR-2285dc-3p	0.578214	3.56821	0.224386	0.635718	1	2	14	9	4
miR-12026-2-3p	-0.426627	3.2148	0.223278	0.636553	1	5	13	12	23
miR-2412-3p	-0.689655	3.1566	0.222879	0.636855	1	7	8	6	35
miR-449d-5p	-0.357908	7.42903	0.222824	0.636896	1	102	286	332	343
miR-2330-5p	-0.45123	7.9509	0.221112	0.638194	1	121	235	277	439
miR-2284y-7-5p	-1.29039	1.07779	0.221014	0.638269	1	0	1	3	0
miR-2297-3p	0.649279	3.48747	0.219918	0.639102	1	13	4	7	13
miR-12028-3p	-0.445694	5.35531	0.219605	0.639341	1	26	28	60	53
miR-502b-3p	-0.35106	4.42099	0.218964	0.63983	1	21	27	47	45
miR-2284i-5p	-0.44877	6.06291	0.21876	0.639987	1	28	48	74	77
miR-2284y-5-3p	-0.41479	5.73045	0.218328	0.640317	1	29	71	109	70
miR-12060-3p	-0.431794	9.56837	0.218193	0.64042	1	764	1195	1704	2262
miR-12035-5p	-0.480478	5.3017	0.217855	0.640679	1	6	39	19	66
miR-769-5p	-0.440908	9.50517	0.217166	0.641208	1	528	377	682	1455
miR-376c-3p	0.577317	2.99378	0.216354	0.641832	1	10	7	0	21
miR-12011-5p	-0.78241	2.18528	0.216253	0.64191	1	0	5	0	12
miR-2888-2-5p	0.600446	3.08576	0.213467	0.644063	1	11	4	13	3
miR-150-5p	0.563154	13.6264	0.213446	0.64408	1	70	188	99	145
miR-12009-3p	-0.362507	6.77714	0.213008	0.64442	1	116	134	205	303
miR-365-2-3p	0.615224	5.7679	0.212791	0.644589	1	27	33	32	27
miR-206-3p	0.477659	7.40347	0.212263	0.644999	1	33	28	16	60
miR-484	0.592911	10.5173	0.211449	0.645634	1	3	20	10	9
miR-584-2-5p	0.394479	5.31749	0.211398	0.645674	1	21	109	54	74
miR-7863-5p	-0.54372	3.32711	0.211174	0.645848	1	3	7	5	17
miR-222-3p	0.5084	13.1307	0.210353	0.646491	1	181	377	190	391
miR-3601-5p	-0.490528	3.45602	0.210186	0.646621	1	1	18	8	27
miR-135a-1-3p	-0.360145	6.40256	0.210091	0.646696	1	19	70	71	81
miR-2285bo-3p	-0.678177	2.94228	0.208885	0.647643	1	9	0	8	22
miR-2291-3p	-0.658759	8.42943	0.207959	0.648371	1	62	116	160	256
miR-10169-5p	0.408091	3.92563	0.20789	0.648427	1	22	24	11	47
miR-2285aq-2-5p	0.575451	2.61571	0.207097	0.649052	1	4	9	7	5
miR-2434-5p	-0.411147	6.19064	0.206547	0.649488	1	60	49	76	171
miR-11995-3p	-0.403784	10.4178	0.205998	0.649923	1	1191	2188	2944	3563
miR-192-5p	0.474452	13.1582	0.205311	0.650468	1	118	277	182	217
miR-631-5p	0.473999	8.72666	0.204411	0.651184	1	584	415	505	713
miR-376d-5p	0.5418	3.0128	0.204315	0.651261	1	4	15	6	12
miR-2285cr-1-5p	0.935613	1.75749	0.204208	0.651346	1	0	3	0	2
miR-155-3p	-0.462925	7.11652	0.203411	0.651982	1	28	69	56	140
miR-135a-1-5p	0.546599	3.71151	0.202448	0.652752	1	8	14	10	12
miR-382-5p	0.474324	6.29155	0.201551	0.653472	1	12	18	19	12
miR-12044-3p	0.363719	4.74772	0.20043	0.654374	1	31	37	39	42
miR-543-5p	0.403485	4.35269	0.200322	0.654461	1	13	11	13	16
miR-6529b-5p	0.347278	5.30995	0.199491	0.655132	1	23	97	49	77
miR-379-5p	0.3873	7.8178	0.19945	0.655165	1	51	136	85	114
miR-2285as-1-3p	0.615868	2.96747	0.198156	0.656213	1	12	31	24	13
miR-125b-1-3p	-0.388044	6.54492	0.198073	0.656281	1	30	34	80	44
miR-6528-3p	0.352756	5.56191	0.19777	0.656527	1	45	91	69	84
miR-181b-2-5p	0.502097	10.1536	0.197608	0.656658	1	41	177	51	162
miR-3154-3p	-0.415017	9.00203	0.197389	0.656837	1	234	235	412	597
miR-2285cs-5p	-0.602129	4.21576	0.197364	0.656857	1	6	24	35	23
miR-128-1-3p	-0.529148	12.5497	0.196872	0.657258	1	61	245	52	595
miR-135a-2-3p	0.449804	4.53088	0.196522	0.657543	1	38	7	22	42
miR-126-5p	0.503949	12.044	0.196026	0.657948	1	31	68	45	54
miR-144-3p	-0.500435	10.6584	0.195983	0.657983	1	206	317	525	573
miR-1306-5p	-0.564863	6.72639	0.195542	0.658343	1	4	3	10	6
miR-3432a-1-3p	0.321262	4.78529	0.195041	0.658754	1	28	46	31	59
miR-8550-3p	0.521046	6.86554	0.195014	0.658776	1	48	358	47	338
miR-2425-3p	0.528841	4.65927	0.19476	0.658984	1	53	21	15	85
miR-155-5p	0.50864	12.0665	0.193277	0.660203	1	216	319	301	250
miR-1843-5p	0.371977	6.03994	0.192561	0.660794	1	46	125	64	124
miR-30f-5p	0.450448	10.4852	0.192453	0.660883	1	45	63	53	67
miR-1721-3p	0.534925	6.05256	0.192376	0.660946	1	37	27	31	43
miR-6531-3p	-0.314583	6.25576	0.192175	0.661113	1	43	90	96	144
miR-2400-5p	-0.361559	5.46078	0.19212	0.661158	1	35	27	61	69
miR-6527-3p	-0.553778	8.0525	0.191356	0.66179	1	66	71	125	198
miR-320b-5p	-0.431012	4.97532	0.191301	0.661836	1	7	41	34	50
miR-2339-3p	-0.412689	4.80947	0.19102	0.662069	1	16	9	12	48
miR-2346-3p	-0.423713	4.39658	0.190488	0.662511	1	7	11	23	11
miR-2305-5p	-0.348412	6.49182	0.190339	0.662635	1	77	97	144	200
miR-2470-5p	-0.508965	2.56724	0.190177	0.662769	1	3	5	3	15
miR-335-3p	-0.512193	7.63221	0.190133	0.662806	1	3	14	15	17
miR-2374-3p	-0.340303	6.11019	0.189957	0.662952	1	44	94	129	115
miR-2323-5p	-0.383584	3.94395	0.189466	0.663361	1	15	13	35	21
miR-3120-5p	0.308201	5.5183	0.189207	0.663577	1	38	71	54	75
miR-935-5p	-0.326283	6.28507	0.189142	0.663631	1	48	64	87	130
miR-2285cb-3p	-0.333661	4.76506	0.18907	0.663692	1	25	31	30	84
miR-2371-3p	0.470081	3.88454	0.188869	0.663859	1	5	31	12	22
miR-24-1-5p	-0.500896	7.5289	0.188195	0.664423	1	19	48	51	84
miR-6120-5p	-0.477314	2.78529	0.187211	0.665248	1	7	7	23	5
miR-2285dc-5p	0.741952	1.47715	0.186949	0.665468	1	1	7	3	3
miR-378c-3p	0.552926	9.1807	0.186407	0.665924	1	71	2593	915	1175
miR-12006-3p	-0.29145	4.79376	0.186112	0.666173	1	20	35	40	60
miR-2435-3p	-0.727283	2.05247	0.185941	0.666316	1	2	6	13	4
miR-2416-5p	-0.451822	6.21813	0.185923	0.666331	1	41	18	24	131
miR-3432a-2-5p	0.433769	11.1789	0.185763	0.666467	1	109	216	164	180
miR-155	0.524143	11.3869	0.184224	0.667768	1	15	36	15	37
miR-2284v-5p	-0.368251	4.70339	0.183523	0.668363	1	26	26	52	53
miR-30d-3p	0.418985	7.15869	0.182615	0.669135	1	8	24	7	28
miR-2326-5p	0.411257	6.50682	0.182548	0.669192	1	56	101	82	89
miR-2285dd-3p	0.441909	3.81663	0.182515	0.66922	1	3	41	19	20
miR-223-3p	-0.461374	9.56287	0.182442	0.669283	1	144	299	392	481
miR-3600-5p	-0.423113	4.54636	0.182118	0.669559	1	12	25	26	47
miR-2430-3p	0.451151	3.73472	0.181508	0.67008	1	7	15	14	8
miR-6715-5p	-0.311108	5.10433	0.181428	0.670148	1	23	36	32	82
miR-2346-5p	-0.454431	6.38076	0.181264	0.670289	1	17	53	44	91
miR-12029-3p	-0.433959	4.69839	0.181009	0.670508	1	18	30	36	62
miR-2284z-2-5p	0.747554	1.37171	0.180087	0.671299	1	0	6	3	1
miR-210-3p	-0.423973	9.35889	0.17987	0.671485	1	85	135	180	265
miR-12004-3p	-0.301173	6.21579	0.179456	0.671841	1	107	102	128	303
miR-2881-5p	-0.372996	6.90449	0.178669	0.67252	1	33	100	95	143
miR-31-5p	-0.311232	8.63468	0.178526	0.672643	1	216	486	558	673
miR-194-3p	0.302299	5.74849	0.177682	0.673373	1	28	70	54	56
miR-191b-5p	0.500357	7.95335	0.177175	0.673813	1	91	90	71	140
miR-2285ay-5p	-0.362434	6.69896	0.17593	0.674895	1	72	87	176	130
miR-2285n-6-3p	-0.311449	6.02794	0.175108	0.675611	1	52	66	120	99
miR-875-3p	0.481572	4.37088	0.173849	0.676713	1	4	37	31	1
miR-2892-3p	-0.41435	7.24601	0.173708	0.676838	1	62	112	142	200
miR-483-3p	-0.310892	6.93536	0.173465	0.677051	1	112	264	432	180
miR-148b	0.507511	9.91452	0.173387	0.677119	1	10	25	10	26
miR-146b-3p	-0.339547	5.94346	0.172872	0.677572	1	20	44	66	45
miR-10162-3p	-0.345199	7.34315	0.172775	0.677657	1	157	156	228	425
miR-10163-5p	-0.534615	4.0828	0.171785	0.67853	1	2	13	6	24
miR-2285dh-3p	-0.341532	5.71191	0.170177	0.679955	1	30	66	97	70
miR-30c-3p	-0.3253	7.18597	0.169769	0.680317	1	43	82	99	129
miR-2292-3p	0.339816	4.26742	0.168741	0.681233	1	18	41	16	54
miR-224-3p	-0.528868	3.48703	0.168703	0.681267	1	5	6	16	7
miR-2351-3p	0.466858	5.10291	0.167068	0.682731	1	25	59	27	62
miR-10184-5p	0.749254	1.98697	0.166452	0.683284	1	2	0	1	1
miR-409b-3p	0.441923	3.01827	0.166407	0.683325	1	4	24	21	3
miR-138-1-3p	-0.339487	7.16553	0.166072	0.683626	1	99	185	245	274
miR-2284m-3p	0.504732	2.99833	0.164508	0.68504	1	2	14	12	1
miR-491-3p	-0.448109	3.15992	0.163949	0.685547	1	6	13	24	11
miR-2285al-3p	-0.542393	6.47996	0.163663	0.685806	1	7	15	7	43
miR-3596-5p	-0.331609	5.88459	0.163496	0.685958	1	45	57	99	95
miR-2300a-5p	-0.441845	3.54348	0.163387	0.686057	1	3	15	5	30
miR-181d-5p	-0.377452	6.5734	0.163279	0.686155	1	21	40	58	55
miR-12004-5p	-0.354013	5.31636	0.162949	0.686456	1	33	62	71	108
miR-2285de-3p	0.54186	2.73285	0.162151	0.687184	1	0	15	10	1
miR-11979-5p	0.407872	4.74967	0.161878	0.687434	1	8	34	11	33
miR-6519-5p	0.334292	4.58999	0.160733	0.688483	1	17	51	36	37
miR-6520-3p	-0.313849	6.05512	0.160244	0.688932	1	97	87	207	150
miR-2373-5p	-0.278975	5.80787	0.160032	0.689127	1	45	104	119	135
miR-12061-5p	-0.460256	2.58065	0.159901	0.689247	1	0	11	11	7
miR-769-3p	0.301305	6.71225	0.159749	0.689388	1	143	107	179	149
miR-3432a-1-5p	-0.300354	5.88088	0.159718	0.689417	1	34	67	63	122
miR-125a-5p	0.432514	12.6149	0.159599	0.689526	1	63	109	85	102
let-7a-3-3p	0.39369	7.44594	0.159497	0.68962	1	57	67	62	86
miR-1260b-5p	0.390353	7.0615	0.159245	0.689853	1	16	49	19	52
miR-204-5p	0.356707	7.09185	0.158265	0.690759	1	27	40	37	41
miR-2285bz-3p	-0.390238	5.83706	0.157615	0.691362	1	29	81	97	99
miR-329a-3p	-0.473684	2.85411	0.157434	0.69153	1	1	13	9	16
miR-146a-5p	-0.510727	11.1697	0.157316	0.691639	1	133	252	412	366
miR-2365-3p	0.56718	2.72499	0.156711	0.692203	1	8	6	12	2
miR-4680-5p	-0.474361	2.94933	0.156088	0.692784	1	6	4	13	9
miR-487b-5p	-0.330577	4.63952	0.155095	0.693713	1	14	37	38	52
miR-30f-3p	-0.371047	6.36444	0.15479	0.693999	1	24	12	40	39
miR-2285bj-1-3p	0.480396	2.88148	0.154654	0.694127	1	13	9	19	5
miR-6520-5p	-0.397942	5.66458	0.154648	0.694132	1	9	15	20	27
miR-2898-3p	-0.302621	5.76637	0.154355	0.694408	1	39	78	64	153
miR-2300b-5p	0.614323	3.60229	0.152838	0.695838	1	3	5	6	1
miR-11978-5p	-0.461058	6.02902	0.151969	0.696661	1	28	18	22	93
miR-2900-5p	-0.428654	3.81338	0.15152	0.697087	1	8	25	13	52
miR-191-3p	0.445471	8.06616	0.15137	0.69723	1	6	17	8	16
miR-218-2-3p	-0.310277	4.73801	0.150787	0.697784	1	31	11	33	62
miR-92a-1-5p	-0.399215	6.88158	0.150783	0.697789	1	16	16	16	55
miR-2425-5p	-0.329192	4.34987	0.150449	0.698107	1	23	15	34	46
miR-6121-3p	-0.30903	7.81008	0.148651	0.699828	1	169	287	395	431
miR-2284x-3p	-0.334354	4.80022	0.148266	0.700198	1	12	40	23	71
miR-3602-3p	-0.350456	4.41801	0.148077	0.70038	1	12	23	35	28
miR-193a-3p	-0.321004	7.06511	0.146382	0.702017	1	59	187	230	172
miR-27b-3p	0.417839	13.3963	0.146196	0.702198	1	156	345	204	339
miR-376b-3p	0.506559	3.11573	0.145812	0.70257	1	0	14	8	3
miR-2284ac-3p	-0.398417	5.28138	0.145659	0.702719	1	8	2	7	17
miR-129-2-3p	-0.405504	3.78195	0.145559	0.702816	1	10	11	24	18
miR-12038-5p	0.552271	2.49619	0.145419	0.702952	1	2	7	5	3
miR-2367-3p	0.29211	7.64803	0.144941	0.703417	1	262	332	280	485
miR-2285al-5p	-0.38196	7.08901	0.144153	0.704186	1	32	67	69	120
miR-2298-5p	-0.287062	5.13069	0.143506	0.70482	1	14	35	48	33
miR-551a-3p	0.364431	6.11362	0.142699	0.705612	1	47	106	92	71
miR-2285ba-1-3p	0.564974	3.17897	0.14204	0.706262	1	7	2	8	2
miR-7864-5p	-0.278692	5.07233	0.141427	0.706867	1	22	46	74	38
miR-2885-5p	-0.438869	6.61492	0.141393	0.7069	1	9	8	23	12
miR-365-5p	-0.303697	8.53755	0.139835	0.708445	1	193	297	418	483
miR-485-3p	0.346003	6.44826	0.139748	0.708532	1	133	71	130	147
miR-374b-3p	0.402792	4.72434	0.139686	0.708594	1	6	48	9	46
miR-2327-5p	-0.32837	4.17387	0.138693	0.709584	1	14	13	20	35
miR-2284k-3p	0.320115	5.86638	0.13846	0.709817	1	53	134	96	112
miR-2285o-1-3p	-0.349212	5.52829	0.138231	0.710046	1	15	34	35	55
miR-2388-3p	-0.268134	7.54565	0.137272	0.711008	1	123	273	289	392
miR-192-3p	-0.307805	5.16632	0.137123	0.711158	1	19	49	64	50
miR-2284l-5p	-0.418892	3.22104	0.137048	0.711234	1	2	23	10	34
miR-2285f-2-5p	-0.786028	1.95779	0.136765	0.711518	1	0	2	0	5
miR-2285e-1-3p	0.331729	5.64713	0.136429	0.711857	1	85	19	55	105
miR-2285cx-3p	0.529313	3.05259	0.136415	0.711871	1	2	11	4	8
miR-130b-3p	-0.35445	6.58484	0.135494	0.712802	1	12	66	44	88
miR-2442-5p	-0.36171	4.8956	0.135078	0.713224	1	35	11	33	79
miR-3601-3p	-0.376552	7.69871	0.13503	0.713273	1	77	161	195	248
miR-532-3p	-0.403844	5.09422	0.134636	0.713673	1	9	7	13	22
miR-146b	0.498495	7.50414	0.134312	0.714002	1	4	2	3	4
miR-2287-3p	-0.305104	7.26344	0.134255	0.714061	1	74	205	161	330
miR-12046-3p	0.30647	4.46739	0.134168	0.714149	1	9	47	22	38
miR-486-3p	-0.326137	9.51925	0.133413	0.71492	1	86	158	215	226
miR-2410-3p	-0.28955	4.96487	0.133368	0.714966	1	16	29	27	56
miR-12010-3p	0.453016	3.65769	0.132761	0.715586	1	4	10	0	16
miR-2890-5p	-0.335119	7.33631	0.132658	0.715692	1	39	146	119	197
miR-371-5p	-0.353481	7.28006	0.132604	0.715747	1	67	129	136	235
miR-541-3p	-0.363458	7.37539	0.132502	0.715851	1	135	134	238	318
miR-2891-5p	-0.270486	4.83868	0.131063	0.717333	1	15	27	37	36
miR-2382-5p	0.325114	4.87714	0.130618	0.717792	1	21	18	23	27
miR-1603-3p	0.549957	2.80262	0.130319	0.718102	1	9	5	8	8
miR-6530-5p	0.28088	6.57429	0.130133	0.718294	1	77	134	105	153
miR-194-5p	0.382697	10.1329	0.129824	0.718615	1	25	96	64	56
miR-2479-3p	-0.438028	3.48293	0.129694	0.71875	1	3	18	19	17
miR-2470-3p	0.314945	6.94241	0.128421	0.720075	1	157	136	155	234
miR-2457-5p	-0.32076	4.99198	0.127638	0.720894	1	29	48	84	52
miR-1814c-3p	0.359412	5.64623	0.127016	0.721547	1	42	58	51	68
miR-2485-3p	-0.407485	3.94598	0.126929	0.721638	1	19	25	31	61
miR-2420-3p	-0.278298	6.11933	0.126526	0.722062	1	42	60	80	108
miR-148b-3p	0.368838	8.71941	0.12512	0.723547	1	20	53	56	16
miR-2285bl-3p	0.32806	5.92465	0.125065	0.723604	1	4	30	17	17
miR-2381-3p	0.33186	7.29387	0.124708	0.723983	1	130	175	181	184
miR-432-3p	0.404245	4.29595	0.123589	0.725174	1	11	11	16	9
miR-181c-5p	-0.302256	6.62909	0.123352	0.725427	1	39	60	93	86
miR-2285cq-5p	0.753125	1.5612	0.122883	0.725928	1	3	0	3	0
miR-2887-2-3p	0.456871	10.2395	0.122806	0.726011	1	23	35	42	17
miR-12015-3p	0.376568	8.23634	0.122676	0.72615	1	78	62	91	83
miR-2486-5p	0.23054	5.28053	0.121257	0.727675	1	24	74	55	58
miR-200c-5p	-0.307542	8.52619	0.121091	0.727854	1	309	427	579	820
miR-2413-3p	-0.273779	5.94638	0.11934	0.729751	1	47	69	114	91
miR-34c-5p	0.526387	5.41313	0.119155	0.729953	1	7	17	15	7
miR-199a-1-3p	0.28811	5.33371	0.11914	0.729969	1	36	41	15	92
miR-2285by-5p	0.269234	4.05433	0.119002	0.730119	1	13	26	16	32
miR-2285bf-3-3p	-0.462543	6.48784	0.118318	0.730866	1	13	23	3	79
miR-2285bm-3p	0.271244	4.449	0.118211	0.730983	1	9	42	27	28
miR-455-5p	0.338057	7.09059	0.118078	0.731129	1	28	81	47	73
miR-381-3p	-0.346826	7.11415	0.117621	0.731629	1	35	32	27	121
miR-323b-5p	0.469892	3.20436	0.117159	0.732136	1	16	8	20	8
miR-2285n-1-3p	0.302987	4.31026	0.116929	0.732389	1	21	23	10	50
miR-2285at-4-5p	0.398638	3.00978	0.116498	0.732864	1	3	12	0	17
miR-2297-5p	-0.401487	3.78943	0.116267	0.733119	1	9	5	18	12
miR-11991-3p	0.379796	4.22746	0.115885	0.733542	1	17	15	6	37
miR-2350-5p	0.418284	5.55128	0.114735	0.734817	1	20	23	26	23
miR-2284g-3p	-0.523548	2.62379	0.114712	0.734842	1	6	8	26	1
miR-12021-5p	-0.325115	3.8677	0.114239	0.735369	1	11	13	29	15
miR-12024-3p	-0.326399	4.89608	0.114195	0.735417	1	11	17	11	45
miR-452-3p	0.446282	4.6114	0.113599	0.736084	1	3	17	1	20
miR-3431-3p	0.33028	7.13553	0.113417	0.736287	1	51	64	34	116
miR-504-5p	-0.353351	9.27148	0.112551	0.737259	1	17	70	76	67
miR-92a-2-3p	-0.391846	9.36775	0.111818	0.738084	1	7	58	75	22
miR-2285af-1-5p	-0.803629	1.31448	0.111076	0.738922	1	0	2	0	5
miR-19b-5p	-0.288562	5.12627	0.110671	0.739382	1	33	44	56	90
miR-450a-2-3p	0.375443	3.41247	0.109945	0.740207	1	6	19	20	4
miR-2382-3p	0.323898	3.89397	0.109686	0.740502	1	11	19	20	14
miR-2329-1-3p	-0.243443	5.73387	0.109643	0.740551	1	47	42	85	82
miR-2441-5p	0.421709	3.97553	0.109412	0.740815	1	5	18	7	17
miR-148d-5p	-0.303055	6.33794	0.109359	0.740876	1	51	90	105	153
miR-2325b-3p	0.264383	5.57854	0.1093	0.740942	1	57	50	75	66
miR-208b-5p	-0.386341	2.84141	0.108881	0.741421	1	4	11	3	27
miR-542-3p	0.248495	8.5388	0.108104	0.742313	1	248	548	425	526
miR-1246	0.450576	9.30286	0.108067	0.742356	1	1	5	2	4
miR-450a-1-3p	-0.562451	2.76334	0.107975	0.742462	1	1	3	5	3
miR-2284aa-4-3p	-0.805928	2.09664	0.10793	0.742514	1	0	2	0	5
miR-876-5p	0.242111	4.74766	0.107829	0.742629	1	28	35	46	33
miR-2444-5p	0.41667	4.53003	0.107426	0.743094	1	15	8	8	23
miR-2387-5p	-0.263746	7.06446	0.107393	0.743132	1	92	128	142	271
miR-2882-3p	0.553984	1.65287	0.107061	0.743515	1	3	0	0	4
miR-29a-5p	-0.453158	3.55584	0.106836	0.743776	1	4	7	7	16
miR-26c-3p	-0.258509	5.90893	0.106679	0.743957	1	50	42	74	107
miR-2285co-5p	0.658832	7.12189	0.106448	0.744225	1	0	15	1	11
miR-2448-3p	0.330348	6.94006	0.105615	0.745193	1	20	66	39	54
miR-2284z-3-3p	0.320817	2.37312	0.105578	0.745235	1	3	15	9	10
miR-320a-1-3p	-0.465018	3.14724	0.105506	0.745319	1	2	3	2	9
miR-2310-3p	-0.285419	5.50804	0.104769	0.74618	1	35	35	59	77
miR-6528-5p	0.239506	7.12926	0.103489	0.747682	1	171	193	204	283
miR-2285as-2-3p	-0.477529	3.36889	0.102227	0.749174	1	1	5	6	5
miR-365-2-5p	0.258468	6.6141	0.102122	0.749298	1	50	94	94	76
miR-2284z-4-5p	0.715057	3.51442	0.101956	0.749495	1	1	0	0	1
miR-454-5p	-0.288534	5.8156	0.101782	0.749701	1	34	45	64	84
miR-10176-3p	0.252285	4.82043	0.101562	0.749963	1	26	58	42	59
miR-664b-5p	-0.350225	8.14311	0.101553	0.749974	1	18	14	36	29
miR-2322-3p	-0.230543	7.37135	0.101321	0.75025	1	128	161	258	257
miR-212-3p	-0.380265	4.76953	0.100398	0.751352	1	6	10	20	9
miR-10182-3p	-0.307829	5.44222	0.100253	0.751526	1	20	41	21	96
miR-2409-3p	-0.278933	5.16756	0.0993445	0.752618	1	22	28	35	60
miR-16b	0.461157	9.68356	0.0992418	0.752741	1	3	10	5	8
miR-302c-3p	0.718216	3.28156	0.0991309	0.752875	1	2	0	2	0
miR-450b-5p	-0.298781	5.3706	0.0986838	0.753415	1	18	43	56	47
miR-200a-5p	-0.232774	7.10691	0.0984799	0.753662	1	122	184	190	366
miR-2419-3p	0.385558	10.0146	0.0983455	0.753824	1	35	78	41	86
miR-2314-3p	0.263087	3.74596	0.0981435	0.754069	1	8	29	10	34
miR-2379-3p	0.264213	6.37291	0.0981189	0.754099	1	82	78	98	115
miR-12021-3p	-0.469293	2.73895	0.0980424	0.754192	1	0	7	5	7
miR-27a-5p	-0.330308	9.40968	0.0977726	0.754519	1	22	58	55	87
miR-3604-2-3p	-0.236684	5.32269	0.0976492	0.754669	1	31	38	47	81
let-7i-3p	0.302753	5.21527	0.0976355	0.754686	1	16	39	30	32
miR-216a-3p	0.43259	5.79838	0.0975311	0.754813	1	11	27	19	20
miR-2284aa-1-5p	0.557821	1.40754	0.0972242	0.755186	1	1	4	0	5
miR-218-1-5p	-0.258777	7.77406	0.0971612	0.755263	1	81	133	190	183
miR-182-3p	-0.2977	8.72219	0.0954285	0.757386	1	207	384	490	562
miR-2285bj-2-5p	0.326017	3.197	0.0950111	0.757901	1	5	11	13	4
miR-6524-3p	-0.308773	6.83261	0.0948386	0.758114	1	53	42	57	146
miR-2483-3p	0.248313	6.81412	0.0946481	0.758349	1	72	126	118	124
miR-2285ai-5p	0.439533	2.16897	0.0946428	0.758356	1	1	6	2	5
miR-11997-5p	0.301495	3.15198	0.0938146	0.759383	1	5	10	6	12
miR-11990-5p	0.317937	3.41519	0.0935589	0.759701	1	5	17	7	18
miR-2285ck-3p	0.551681	2.97704	0.0930514	0.760333	1	0	4	3	0
miR-12034-5p	-0.265288	7.56276	0.0917594	0.761952	1	77	134	175	195
miR-2284y-2-3p	-0.255134	4.70097	0.0915804	0.762178	1	26	23	49	43
miR-374b	-0.502709	6.4414	0.0895328	0.764772	1	1	1	4	0
miR-2378-5p	0.295138	3.49466	0.0889208	0.765554	1	11	11	2	29
miR-2285ac-5p	0.313815	2.74989	0.0882547	0.766408	1	5	12	6	14
miR-6532-3p	-0.205471	6.02254	0.0881839	0.766499	1	55	110	107	172
miR-107-3p	-0.379435	10.743	0.0881314	0.766566	1	17	24	45	33
miR-199c-3p	0.362575	8.47459	0.0873549	0.767567	1	23	48	29	52
miR-362-3p	-0.383684	3.26396	0.0864449	0.768746	1	10	8	18	20
miR-2359-3p	0.327715	4.37032	0.0863992	0.768806	1	27	9	29	21
miR-374a-3p	0.31597	7.49329	0.0861812	0.769089	1	35	46	43	57
miR-660-5p	-0.353936	8.99639	0.0859244	0.769424	1	161	40	253	218
miR-2443-5p	0.234459	6.45219	0.0857069	0.769708	1	37	101	63	102
miR-2417-5p	0.370617	3.68701	0.0855272	0.769942	1	0	34	8	24
miR-12060-5p	0.240764	4.75007	0.0844527	0.771352	1	11	45	14	53
miR-2305-3p	-0.25796	8.69526	0.0844223	0.771392	1	372	532	686	965
miR-2419-5p	0.366643	10.1826	0.0844022	0.771418	1	16	60	39	38
miR-483-5p	0.218295	8.21538	0.0843079	0.771542	1	428	608	576	782
miR-2431-3p	0.266763	4.75875	0.0841513	0.771749	1	10	11	16	10
miR-2285bx-3p	0.474954	2.16041	0.0838515	0.772144	1	3	0	1	3
miR-2285de-5p	-0.439498	2.39786	0.0836417	0.772422	1	4	6	0	23
miR-2284b-3p	-0.357593	4.65467	0.0833149	0.772854	1	6	20	11	37
miR-760-3p	-0.278812	9.48392	0.0833019	0.772872	1	73	138	137	244
miR-2285m-1-5p	-0.484259	2.55902	0.0832766	0.772905	1	2	1	3	4
miR-489-3p	0.224564	5.5765	0.083233	0.772963	1	37	70	56	78
miR-2892-5p	-0.272586	6.5217	0.0831012	0.773138	1	168	87	117	460
miR-12018-5p	-0.330962	4.74347	0.0829126	0.773389	1	34	7	76	11
miR-6536-2-3p	-0.267507	2.9899	0.0823786	0.774099	1	9	13	17	23
miR-10225a-3p	-0.353859	10.3073	0.0823293	0.774165	1	5	73	51	69
miR-377-5p	0.329397	3.90854	0.0823133	0.774187	1	23	20	26	29
miR-2284y-7-3p	-0.305035	3.7646	0.081901	0.774738	1	6	9	15	12
miR-12056-5p	0.275389	7.32338	0.0810881	0.775828	1	193	116	200	236
miR-582-5p	-0.353616	2.43324	0.0804593	0.776676	1	4	6	9	10
miR-2285at-3-3p	0.312665	4.66759	0.0804027	0.776752	1	4	15	4	18
miR-670-3p	0.330206	5.22519	0.0791995	0.778385	1	34	46	40	58
miR-1434-3p	0.225507	4.90148	0.0790617	0.778573	1	25	39	35	47
miR-2329-2-5p	0.430688	2.27724	0.0787471	0.779002	1	5	12	0	20
miR-2389-5p	-0.311781	9.60987	0.0786702	0.779108	1	669	446	1486	715
miR-665-5p	0.245932	6.72568	0.0782837	0.779637	1	135	185	199	207
miR-2380-3p	-0.215277	6.69455	0.0781499	0.77982	1	40	139	98	189
miR-2290-3p	-0.23118	7.25341	0.0777481	0.780373	1	66	300	269	282
miR-935-3p	-0.240369	4.61841	0.0776435	0.780517	1	5	26	22	26
miR-2288-3p	-0.265719	6.12799	0.0775977	0.78058	1	53	30	84	85
miR-411b-3p	-0.372555	3.01072	0.0770007	0.781404	1	6	0	2	14
miR-2285bu-1-3p	-0.219141	6.65387	0.0767709	0.781722	1	60	72	104	135
miR-10185-5p	0.349749	6.38059	0.0767089	0.781808	1	53	61	49	95
miR-7863-3p	-0.242976	5.11884	0.0763499	0.782306	1	27	15	30	57
miR-1307-5p	-0.319731	9.23021	0.0761941	0.782523	1	33	81	118	72
miR-3064-3p	-0.304156	2.93478	0.0757518	0.783139	1	5	10	4	25
miR-507b-3p	-0.288174	5.08203	0.0754313	0.783587	1	21	18	48	25
miR-2285ab-5p	-0.301569	4.68565	0.0752564	0.783832	1	16	4	20	25
miR-2285as-2-5p	0.763591	1.52752	0.0750313	0.784147	1	0	4	0	3
miR-2440-5p	-0.190971	7.44601	0.0745619	0.784807	1	165	288	332	430
miR-2485-5p	-0.304888	3.04551	0.0745605	0.784809	1	3	14	5	25
miR-11996-3p	0.337426	4.49262	0.0742337	0.785269	1	9	14	2	28
miR-2284d-3p	0.267168	4.05099	0.0740027	0.785596	1	9	12	21	3
miR-194b-3p	-0.335746	4.08911	0.0739448	0.785677	1	6	8	1	29
miR-2327-3p	-0.215861	6.03063	0.0736219	0.786134	1	51	55	108	79
miR-3596-3p	0.253577	4.15887	0.0734779	0.786339	1	5	29	27	7
miR-7-1-3p	-0.224925	4.64286	0.0734273	0.78641	1	12	21	31	24
miR-1777b-5p	-0.195712	7.00829	0.0720478	0.788378	1	74	183	142	283
miR-12015-5p	0.243512	3.85109	0.0718231	0.788701	1	12	17	27	7
miR-499-3p	0.350628	5.48414	0.0714135	0.78929	1	23	19	20	35
miR-2285t-3p	0.27673	6.74252	0.0714128	0.789291	1	21	14	12	39
miR-2285dl-2-3p	-0.26483	3.2696	0.0713986	0.789311	1	6	32	24	36
miR-2285t	0.584642	5.90246	0.0701752	0.791082	1	1	0	1	0
miR-19b-2-5p	-0.20904	7.42376	0.0699521	0.791407	1	143	153	196	359
miR-129-1-5p	-0.389781	3.11197	0.0696541	0.791841	1	9	12	22	19
let-7d-5p	0.329653	13.207	0.0694924	0.792077	1	66	231	127	193
miR-1584-5p	-0.191609	4.7496	0.0693923	0.792224	1	23	37	41	62
miR-2489-3p	0.29454	3.35278	0.0684081	0.793669	1	4	13	16	1
miR-3613-5p	-0.220782	5.56128	0.0681747	0.794013	1	48	34	78	79
miR-134-5p	0.229474	5.44785	0.0679178	0.794393	1	9	71	42	42
miR-378c-5p	0.28881	3.85999	0.0672367	0.795403	1	3	10	9	5
miR-2396-3p	0.252805	3.90764	0.0670936	0.795617	1	9	9	13	10
miR-12045-3p	0.241933	8.44337	0.0669144	0.795884	1	236	478	365	510
miR-187-3p	-0.194839	6.83586	0.0663896	0.796668	1	88	99	141	197
miR-376e-5p	-0.256543	3.94606	0.0660409	0.797191	1	6	24	28	18
miR-338-5p	0.22658	8.39657	0.0659162	0.797378	1	280	378	395	460
miR-2285m-2-5p	0.465034	2.85171	0.0658381	0.797496	1	5	1	7	0
miR-2285bf-3-5p	-0.46279	1.02169	0.065273	0.798348	1	0	2	0	4
miR-2295-5p	-0.333458	3.40358	0.0652166	0.798433	1	9	5	13	17
miR-2395-3p	0.255521	4.9828	0.0650751	0.798647	1	20	43	28	49
miR-182-5p	0.182858	6.39939	0.0647462	0.799146	1	50	119	108	97
miR-2285da-5p	0.506092	2.97808	0.0645814	0.799396	1	6	0	5	3
miR-7865-3p	0.31701	5.57077	0.0645172	0.799494	1	6	13	16	4
miR-2285ct-3p	0.331838	3.33492	0.0643357	0.79977	1	8	7	16	1
miR-329b-5p	0.219412	4.97647	0.0640809	0.800158	1	24	74	37	82
miR-2308-3p	0.219844	7.14954	0.0629551	0.801885	1	62	163	132	132
miR-1721-5p	0.287991	3.57808	0.0627983	0.802127	1	6	22	6	27
miR-2392-3p	-0.188123	6.54189	0.0625112	0.80257	1	80	129	129	234
miR-125a-3p	-0.216787	8.03173	0.0623931	0.802753	1	41	107	94	149
miR-7859-5p	-0.225506	4.32393	0.0619281	0.803474	1	10	32	30	37
miR-453-5p	-0.214939	4.50851	0.061082	0.804794	1	16	41	13	88
miR-2285ag-3p	0.270316	3.37138	0.0605789	0.805583	1	14	24	5	46
miR-12007-3p	-0.284193	5.06778	0.0602531	0.806096	1	47	8	58	70
miR-12032-3p	0.271862	3.47234	0.0599601	0.806559	1	6	38	15	33
miR-410-5p	-0.263195	3.34238	0.0599089	0.80664	1	6	8	2	26
miR-2482-5p	-0.20435	6.87191	0.0597547	0.806884	1	135	99	183	272
miR-1306-3p	-0.255751	9.53351	0.0597404	0.806907	1	277	596	592	916
miR-2393-3p	0.325965	1.91378	0.0591562	0.807835	1	3	6	6	4
miR-2374-5p	0.186842	5.35244	0.0589842	0.808109	1	24	51	26	73
miR-493-5p	-0.179464	8.18627	0.0586274	0.808679	1	346	494	638	804
miR-26a-2-5p	-0.26588	8.36113	0.0585663	0.808776	1	60	51	103	113
miR-6536-1-5p	0.332035	2.82215	0.0581351	0.809468	1	9	0	6	8
miR-11972-5p	-0.209824	6.20653	0.0581308	0.809475	1	31	34	52	66
miR-2401-3p	-0.192948	4.81257	0.0578999	0.809847	1	18	30	33	49
miR-11992-5p	-0.236762	5.57615	0.0571032	0.811134	1	21	29	38	52
miR-2433-5p	-0.266557	7.00562	0.0568995	0.811465	1	80	154	181	227
miR-12024-5p	-0.258639	2.84958	0.0563937	0.812289	1	2	12	10	12
miR-2285ax-2-5p	0.440868	1.89197	0.0561976	0.81261	1	1	3	2	2
miR-12025-5p	-0.363392	4.42572	0.0556518	0.813505	1	3	4	5	9
miR-152-5p	0.16952	6.61129	0.0556463	0.813514	1	103	190	124	270
miR-2356-5p	0.24443	6.37316	0.0552836	0.814112	1	16	37	29	34
miR-106-3p	0.295706	3.43182	0.054928	0.8147	1	10	12	18	8
miR-2889-5p	-0.234564	5.22354	0.0546497	0.815161	1	28	28	49	55
miR-342-3p	-0.285382	11.4111	0.0542784	0.815779	1	7	117	55	132
miR-2352-3p	0.337652	3.78371	0.0534455	0.817173	1	25	1	19	22
miR-6775-3p	-0.240491	4.65073	0.0533271	0.817372	1	11	19	17	37
miR-2334-3p	0.180354	5.64642	0.0527156	0.818404	1	51	54	46	106
miR-3141-3p	0.204878	7.45255	0.0521507	0.819362	1	81	161	112	198
miR-3578-3p	-0.202052	8.54955	0.0520042	0.819612	1	180	444	511	472
miR-2359-5p	-0.279712	3.9654	0.0519623	0.819683	1	5	35	2	67
miR-2339-5p	0.216332	3.78141	0.0517862	0.819984	1	12	20	24	15
miR-323b-3p	-0.194865	6.27153	0.0514306	0.820592	1	77	74	149	120
miR-215-5p	-0.227698	9.97924	0.0513103	0.820799	1	58	63	56	181
miR-2453-3p	-0.179371	5.90507	0.0500595	0.82296	1	23	67	56	86
miR-1839-3p	-0.394636	2.19283	0.0499146	0.823212	1	1	7	1	14
miR-2285d-5p	-0.322016	4.1501	0.0498256	0.823367	1	11	1	16	12
miR-12001-5p	-0.197569	8.94551	0.0497695	0.823465	1	494	837	930	1347
miR-1225-5p	-0.18246	4.96355	0.0497638	0.823475	1	35	15	36	66
miR-12005-1-3p	-0.276779	2.54477	0.0495218	0.823898	1	1	4	6	2
miR-744	0.438713	6.97743	0.0494884	0.823956	1	0	1	0	1
miR-7865-5p	0.191208	4.71267	0.0494105	0.824092	1	29	23	48	22
miR-190a-5p	-0.2284	3.48141	0.0494099	0.824093	1	5	10	13	12
miR-2399-5p	-0.195708	7.05181	0.0492548	0.824365	1	29	106	83	126
miR-152-3p	0.234412	9.91991	0.0488382	0.825097	1	63	77	102	76
miR-2357-3p	0.2174	5.29196	0.0487124	0.825319	1	5	63	25	48
miR-1911-3p	0.241256	4.95996	0.0486195	0.825483	1	28	6	33	18
miR-2453-5p	0.177784	6.49512	0.0477848	0.826964	1	65	159	163	102
miR-551a-5p	-0.230971	7.03234	0.0471097	0.828171	1	80	164	146	277
miR-1185-3p	-0.239384	6.91869	0.0467145	0.828882	1	89	146	191	218
miR-9851-3p	-0.177898	5.1044	0.0466202	0.829052	1	24	59	58	74
miR-2284z-1-5p	0.219584	3.7298	0.0466191	0.829054	1	1	20	7	16
miR-2285o-3-3p	0.279332	2.60966	0.0464544	0.829352	1	10	1	8	9
miR-2473-3p	-0.268927	6.72319	0.0462042	0.829805	1	40	32	66	76
miR-12057-5p	-0.181236	10.5544	0.0460766	0.830037	1	1420	2408	2970	3399
miR-2412-5p	0.220419	6.46625	0.0455403	0.831014	1	37	65	62	65
miR-2285dm-3p	-0.246455	3.36382	0.0454618	0.831157	1	3	23	21	17
miR-378-2-5p	-0.2226	8.65986	0.0452201	0.8316	1	60	54	75	147
miR-105a-3p	-0.163618	4.67142	0.044773	0.832422	1	18	45	24	81
miR-135b-5p	-0.175443	7.083	0.0447507	0.832463	1	83	182	226	188
miR-101-2-5p	-0.150254	5.80046	0.044241	0.833406	1	43	87	85	125
miR-1291-5p	0.17668	5.27412	0.0437766	0.83427	1	41	22	22	80
miR-2338-5p	0.147616	5.95134	0.0436759	0.834458	1	34	87	76	74
miR-10169-3p	-0.177489	5.37827	0.0436478	0.83451	1	19	40	48	46
miR-148a-5p	0.200512	7.79613	0.043629	0.834545	1	118	154	197	155
miR-2484-5p	-0.175653	4.83482	0.0434032	0.834968	1	5	46	22	53
miR-12027-3p	-0.212882	4.04222	0.0428509	0.836006	1	4	22	8	34
miR-98-5p	0.23134	14.0634	0.0426642	0.836359	1	313	647	439	760
miR-133a-2-5p	0.256117	5.74074	0.0421464	0.837341	1	6	130	80	47
miR-11972-3p	-0.351395	11.8918	0.0419846	0.837649	1	83	198	164	359
miR-6119-5p	-0.22958	9.20015	0.041909	0.837793	1	47	92	113	120
miR-2358-3p	-0.161981	5.76673	0.0417646	0.838069	1	50	55	109	67
miR-767-3p	-0.158411	7.09664	0.0415893	0.838405	1	89	160	139	281
miR-22-5p	-0.252579	8.79838	0.0412868	0.838985	1	1	31	11	37
miR-7858-3p	-0.199099	3.66024	0.0412118	0.83913	1	11	26	37	20
miR-136-3p	0.164309	7.4537	0.0411946	0.839163	1	141	245	271	221
miR-2300b-3p	-0.184949	6.93954	0.0407759	0.839971	1	92	89	137	196
miR-33a-3p	-0.232658	5.22363	0.0406607	0.840194	1	2	19	14	17
miR-12031-3p	-0.263988	3.23517	0.0406405	0.840233	1	4	10	20	1
miR-877	0.424582	3.6864	0.0404526	0.840598	1	0	1	0	1
miR-2325b-5p	-0.150641	7.17346	0.040433	0.840636	1	175	154	248	351
miR-425-5p	0.239451	12.318	0.0398967	0.841683	1	67	132	75	179
miR-2408-5p	0.293575	4.50031	0.0398239	0.841825	1	16	8	15	19
miR-2475-3p	-0.157698	7.37455	0.0397398	0.84199	1	86	283	255	297
miR-4444-3p	0.158724	4.40343	0.0396853	0.842097	1	11	33	18	38
miR-2353-3p	-0.177017	7.12698	0.0395211	0.84242	1	73	89	75	225
miR-1301-3p	0.144195	5.92251	0.0392852	0.842885	1	45	91	50	136
miR-2320-3p	0.188049	5.83575	0.0390643	0.843321	1	21	32	23	49
miR-2376-5p	0.185737	3.4482	0.0388304	0.843785	1	5	8	7	10
let-7a-2-3p	0.193477	4.06417	0.0387745	0.843896	1	25	19	9	60
miR-224-5p	0.215257	10.0574	0.038523	0.844397	1	49	103	119	57
miR-488-3p	0.220794	3.95055	0.0377901	0.845865	1	4	40	9	41
miR-2456-3p	-0.180427	4.86624	0.037674	0.846099	1	23	36	37	65
miR-2904-3-3p	-0.238547	8.03057	0.0375777	0.846294	1	35	66	84	87
miR-98-3p	-0.23069	5.82523	0.0372485	0.84696	1	3	16	17	11
miR-6120-3p	0.217792	9.69885	0.0371604	0.847139	1	15	39	21	46
miR-374c-5p	-0.169341	6.29525	0.0369757	0.847515	1	44	66	82	104
miR-21-3p	0.199034	5.89782	0.0367835	0.847907	1	13	48	15	61
miR-10166-5p	0.159497	4.45296	0.036732	0.848012	1	18	33	18	52
miR-1298-5p	0.169531	5.37964	0.0366539	0.848171	1	16	58	43	44
miR-2284u-3p	0.214548	3.16025	0.0365674	0.848348	1	3	8	3	11
miR-2285n-4-5p	0.269689	2.88234	0.0363541	0.848786	1	15	1	8	19
miR-3432b-5p	-0.133254	6.21964	0.036353	0.848788	1	60	103	115	149
miR-12014-5p	-0.155439	5.55806	0.0361924	0.849119	1	36	54	49	107
miR-2284aa-2-3p	0.129847	5.10299	0.035775	0.849981	1	30	52	53	56
miR-2452-3p	-0.149757	7.00458	0.0354981	0.850556	1	99	144	181	226
miR-2407-3p	-0.205266	6.53911	0.0353671	0.850829	1	64	70	103	142
miR-208a-3p	-0.160012	4.51528	0.0346699	0.852289	1	23	24	29	56
miR-12055-5p	0.142472	4.68914	0.0343134	0.853042	1	13	38	24	41
miR-2336	-0.347233	6.48017	0.0340956	0.853504	1	1	0	2	0
miR-2415-3p	-0.182542	6.49776	0.0340363	0.85363	1	21	46	46	63
miR-196a-1-5p	0.179004	5.94972	0.0335399	0.854689	1	48	77	42	132
miR-763-5p	-0.130155	5.20795	0.0333662	0.855062	1	24	51	44	76
miR-2316-3p	0.181423	7.77879	0.033316	0.855169	1	125	90	107	221
miR-2437-3p	0.244874	2.93505	0.0332678	0.855273	1	1	13	9	5
miR-499-5p	0.224573	8.36426	0.0331922	0.855436	1	13	19	9	35
miR-2285o-4-5p	0.193477	4.94631	0.0330612	0.855718	1	25	11	32	21
miR-12009-5p	0.27344	1.98571	0.0329976	0.855855	1	2	8	9	1
miR-2284z-6-3p	0.279073	4.00855	0.0328361	0.856205	1	6	2	0	13
miR-2381-5p	0.150038	4.59761	0.0326843	0.856534	1	22	27	37	29
miR-2344-5p	-0.148972	4.42656	0.0321121	0.857782	1	15	36	28	54
miR-296-3p	-0.168866	9.66667	0.0319768	0.858079	1	103	229	244	283
miR-2361-5p	0.15222	3.91266	0.0317915	0.858486	1	7	38	22	31
miR-133c-5p	-0.158273	4.75551	0.0316299	0.858842	1	18	35	37	49
miR-2285bc-3p	0.234903	10.1176	0.0313832	0.859388	1	6	53	46	10
miR-2306-3p	-0.164585	4.35536	0.03138	0.859395	1	4	13	17	8
miR-2285bp-3p	-0.136194	5.80402	0.0312349	0.859717	1	47	86	125	79
miR-6775-5p	-0.172287	7.61306	0.0311993	0.859797	1	85	90	136	177
miR-2285k-5-5p	0.182841	5.16311	0.0310674	0.86009	1	19	42	19	62
miR-758-3p	-0.151916	4.49732	0.0309302	0.860396	1	20	26	25	56
miR-93-5p	0.211438	12.4156	0.030742	0.860817	1	89	237	116	292
miR-2285be-5p	0.245116	3.51888	0.0304987	0.861364	1	9	8	0	26
miR-2378-3p	-0.142418	6.18509	0.0303022	0.861806	1	38	70	64	114
miR-335-5p	-0.166226	6.89776	0.0302739	0.86187	1	35	81	91	90
miR-2285m-2-3p	-0.3185	2.29756	0.0302017	0.862033	1	0	9	0	15
miR-544b-1-3p	0.18938	3.89688	0.0301369	0.86218	1	0	41	21	20
miR-197-3p	-0.186203	7.15402	0.0295437	0.86353	1	7	15	19	16
miR-658-5p	0.14932	4.4685	0.029445	0.863756	1	17	42	22	56
miR-2896-3p	-0.190853	3.56784	0.0292235	0.864264	1	12	16	24	24
miR-670-5p	0.146611	5.92811	0.0291058	0.864535	1	64	52	63	113
miR-2285bk-3p	-0.316076	2.17946	0.0283996	0.866173	1	3	0	0	8
miR-145-5p	0.146783	4.79015	0.0282651	0.866487	1	11	13	16	17
miR-2900-3p	0.124645	7.41643	0.0280238	0.867053	1	260	302	328	487
miR-324-5p	-0.132367	4.79022	0.0278638	0.867429	1	15	35	23	58
miR-200c-3p	0.153686	7.02312	0.0277254	0.867756	1	23	50	50	41
miR-2285bz-5p	-0.327984	1.28715	0.0272925	0.868783	1	1	0	2	0
miR-2366-5p	0.136931	4.37555	0.0271425	0.869141	1	16	35	30	36
miR-10168-3p	-0.183632	3.43054	0.0270684	0.869318	1	15	13	34	14
miR-2286-5p	-0.17185	5.66244	0.0262886	0.871198	1	27	60	50	93
miR-137-3p	0.125957	6.16518	0.0260861	0.87169	1	56	75	50	143
miR-885-3p	-0.115164	7.74323	0.0257765	0.872447	1	178	316	341	446
miR-2435-5p	-0.142969	3.67438	0.0257343	0.872551	1	13	6	22	12
miR-6121-5p	0.135262	4.81787	0.0254921	0.873147	1	17	37	42	25
miR-2285ac-3p	0.202069	5.85436	0.0254448	0.873264	1	23	35	45	27
miR-2367-5p	0.139297	3.82662	0.0253625	0.873467	1	2	28	11	24
miR-3600-3p	-0.142206	8.92475	0.0252283	0.873799	1	335	403	502	784
miR-299-5p	-0.230966	2.35172	0.0251972	0.873877	1	2	6	6	7
miR-2285cr-2-5p	0.20627	2.96049	0.0251127	0.874086	1	5	8	10	6
miR-6536-2-5p	0.109147	4.26322	0.0250294	0.874294	1	14	28	26	30
miR-221-3p	0.188799	11.7362	0.0250178	0.874323	1	49	139	102	124
miR-29d-5p	-0.170769	6.27771	0.0248955	0.874628	1	12	41	34	47
miR-2457-3p	0.116093	6.85631	0.0245484	0.875498	1	92	149	183	136
miR-2414-5p	0.141329	5.63717	0.024341	0.87602	1	21	59	61	34
miR-12058-3p	0.117434	8.39122	0.0241815	0.876424	1	185	420	398	376
miR-149-3p	-0.14617	8.99232	0.0241458	0.876515	1	85	129	156	200
miR-122-5p	0.164391	14.3731	0.0239773	0.876943	1	107	370	214	368
miR-2336-3p	0.15332	7.11412	0.0238656	0.877227	1	29	59	37	81
miR-132-5p	0.122585	6.16568	0.0234934	0.878181	1	43	78	38	135
miR-505-5p	0.177461	8.45859	0.0234681	0.878246	1	19	55	52	34
miR-2285ax-1-5p	-0.222633	3.47814	0.0229229	0.879658	1	14	0	1	36
miR-6122-5p	0.226228	2.23229	0.0227096	0.880215	1	4	1	1	7
miR-3533-5p	0.119811	4.72458	0.0226265	0.880432	1	11	33	24	32
miR-9-1-3p	0.140991	4.39007	0.0225251	0.880699	1	21	55	39	58
miR-2408-3p	0.156036	7.09849	0.0221583	0.881667	1	127	682	63	974
miR-2395-5p	0.141308	4.54124	0.0221333	0.881733	1	21	20	34	23
miR-2285cl-5p	0.164108	3.1147	0.0218364	0.882523	1	9	4	8	12
miR-196a-2-3p	-0.108595	7.19105	0.0214359	0.883598	1	93	233	177	327
miR-2285ca-3p	-0.103603	5.0468	0.0212447	0.884114	1	26	36	24	83
miR-11990-3p	0.247324	2.29139	0.0209599	0.884888	1	7	1	8	4
miR-940-3p	-0.124272	5.7949	0.020744	0.885479	1	48	56	77	100
miR-2428-5p	0.155003	6.73576	0.0206937	0.885616	1	54	69	85	82
miR-33b-5p	-0.109942	5.79521	0.0206321	0.885786	1	44	83	99	97
miR-2285aa-3p	0.164958	7.51267	0.0204912	0.886174	1	5	26	19	16
miR-16a-5p	-0.169305	9.96859	0.0203965	0.886435	1	25	61	75	56
miR-12055-3p	0.117938	4.10089	0.0201129	0.887222	1	15	18	20	27
miR-1949-5p	-0.119391	4.09097	0.0201095	0.887232	1	26	11	25	47
miR-1777a-5p	-0.118366	5.5446	0.0199601	0.887649	1	38	51	44	110
miR-2418-5p	0.102739	5.60739	0.019371	0.889308	1	63	50	115	46
miR-12027-5p	-0.0988622	4.56287	0.019293	0.88953	1	14	32	35	34
miR-12052-5p	0.141495	3.91485	0.0189586	0.890485	1	12	5	14	12
miR-12041-5p	-0.176482	3.88276	0.0186627	0.891338	1	7	17	11	29
miR-504-3p	-0.119869	4.59793	0.0186577	0.891352	1	20	21	38	30
[truncated: 633 more rows]
