# Supplementary material for: Differentially Expressed Extracellular Vesicle, Exosome and Non-Exosome miRNA Profile in High and Low Tick-Resistant Beef Cattle
Source: Front Cell Infect Microbiol. 2021 Dec 17;11:780424. doi: 10.3389/fcimb.2021.780424 (PMC8718928; doi:10.3389/fcimb.2021.780424)
Supplement: Supplementary file 2 [file DataSheet_2.xlsx]

## Sheet: Total miRNA list
Target gene	Representative transcript	Gene name	miRNA	Target prediction software
FKBP1B	ENST00000380991.4	FK506 binding protein 1B, 12.6 kDa	miR-449	TargetScan
DLL1	ENST00000366756.3	delta-like 1 (Drosophila)	miR-449	TargetScan
ELMOD1	ENST00000265840.7	ELMO/CED-12 domain containing 1	miR-449	TargetScan
VPS4A	ENST00000254950.11	vacuolar protein sorting 4 homolog A (S. cerevisiae)	miR-449	TargetScan
AMER1	ENST00000330258.3	APC membrane recruitment protein 1	miR-449	TargetScan
MYADM	ENST00000391770.4	myeloid-associated differentiation marker	miR-449	TargetScan
NOTCH1	ENST00000277541.6	notch 1	miR-449	TargetScan
NETO1	ENST00000327305.6	neuropilin (NRP) and tolloid (TLL)-like 1	miR-449	TargetScan
FAM73B	ENST00000277475.5	family with sequence similarity 73, member B	miR-449	TargetScan
ARHGAP1	ENST00000311956.4	Rho GTPase activating protein 1	miR-449	TargetScan
CHST12	ENST00000258711.6	carbohydrate (chondroitin 4) sulfotransferase 12	miR-449	TargetScan
STK38L	ENST00000389032.3	serine/threonine kinase 38 like	miR-449	TargetScan
SDK2	ENST00000392650.3	sidekick cell adhesion molecule 2	miR-449	TargetScan
NOTCH2	ENST00000256646.2	notch 2	miR-449	TargetScan
ATP5S	ENST00000245448.6	ATP synthase, H+ transporting, mitochondrial Fo complex, subunit s (factor B)	miR-449	TargetScan
ITSN1	ENST00000379960.5	intersectin 1 (SH3 domain protein)	miR-449	TargetScan
PEX5L	ENST00000467460.1	peroxisomal biogenesis factor 5-like	miR-449	TargetScan
GK5	ENST00000392993.2	glycerol kinase 5 (putative)	miR-449	TargetScan
GPR158	ENST00000376351.3	G protein-coupled receptor 158	miR-449	TargetScan
CREB3L1	ENST00000529193.1	cAMP responsive element binding protein 3-like 1	miR-449	TargetScan
NR4A2	ENST00000409108.2	nuclear receptor subfamily 4, group A, member 2	miR-449	TargetScan
PPP4R2	ENST00000356692.5	protein phosphatase 4, regulatory subunit 2	miR-449	TargetScan
PROX1	ENST00000366958.4	prospero homeobox 1	miR-449	TargetScan
SRPR	ENST00000332118.6	signal recognition particle receptor (docking protein)	miR-449	TargetScan
ADD2	ENST00000264436.4	adducin 2 (beta)	miR-449	TargetScan
ANK2	ENST00000357077.4	ankyrin 2, neuronal	miR-449	TargetScan
MLLT3	ENST00000380338.4	myeloid/lymphoid or mixed-lineage leukemia (trithorax homolog, Drosophila); translocated to, 3	miR-449	TargetScan
ADIPOR2	ENST00000357103.4	adiponectin receptor 2	miR-449	TargetScan
MYOCD	ENST00000425538.1	myocardin	miR-449	TargetScan
SEMA4B	ENST00000411539.2	sema domain, immunoglobulin domain (Ig), transmembrane domain (TM) and short cytoplasmic domain, (semaphorin) 4B	miR-449	TargetScan
MBD6	ENST00000355673.3	methyl-CpG binding domain protein 6	miR-449	TargetScan
MCIDAS	ENST00000513312.1	multiciliate differentiation and DNA synthesis associated cell cycle protein	miR-449	TargetScan
TRAFD1	ENST00000257604.5	TRAF-type zinc finger domain containing 1	miR-449	TargetScan
SEMA4F	ENST00000357877.2	sema domain, immunoglobulin domain (Ig), transmembrane domain (TM) and short cytoplasmic domain, (semaphorin) 4F	miR-449	TargetScan
SLC6A17	ENST00000331565.4	solute carrier family 6 (neutral amino acid transporter), member 17	miR-449	TargetScan
PLOD1	ENST00000196061.4	procollagen-lysine, 2-oxoglutarate 5-dioxygenase 1	miR-449	TargetScan
KMT2D	ENST00000301067.7	lysine (K)-specific methyltransferase 2D	miR-449	TargetScan
LONRF3	ENST00000304778.7	LON peptidase N-terminal domain and ring finger 3	miR-449	TargetScan
RET	ENST00000355710.3	ret proto-oncogene	miR-449	TargetScan
LHX9	ENST00000367390.3	LIM homeobox 9	miR-449	TargetScan
GPR64	ENST00000379873.2	G protein-coupled receptor 64	miR-449	TargetScan
BAZ2A	ENST00000379441.3	bromodomain adjacent to zinc finger domain, 2A	miR-449	TargetScan
SOGA2	ENST00000359865.3	SOGA family member 2	miR-449	TargetScan
SATB1	ENST00000338745.6	SATB homeobox 1	miR-449	TargetScan
CACNB1	ENST00000394303.3	calcium channel, voltage-dependent, beta 1 subunit	miR-449	TargetScan
TCF12	ENST00000267811.5	transcription factor 12	miR-449	TargetScan
NRN1	ENST00000244766.2	neuritin 1	miR-449	TargetScan
THRA	ENST00000450525.2	thyroid hormone receptor, alpha	miR-449	TargetScan
CNOT6	ENST00000393356.1	CCR4-NOT transcription complex, subunit 6	miR-449	TargetScan
IQGAP3	ENST00000361170.2	IQ motif containing GTPase activating protein 3	miR-449	TargetScan
GAB1	ENST00000262995.4	GRB2-associated binding protein 1	miR-449	TargetScan
ARPC4-TTLL3	ENST00000397256.1	ARPC4-TTLL3 readthrough	miR-449	TargetScan
PPP4R1L	ENST00000334187.8	protein phosphatase 4, regulatory subunit 1-like	miR-449	TargetScan
SZRD1	ENST00000401089.3	SUZ RNA binding domain containing 1	miR-449	TargetScan
TBC1D30	ENST00000542120.1	TBC1 domain family, member 30	miR-449	TargetScan
PTPRD	ENST00000381196.4	protein tyrosine phosphatase, receptor type, D	miR-449	TargetScan
ACVRL1	ENST00000550683.1	activin A receptor type II-like 1	miR-449	TargetScan
RAB4A	ENST00000366690.4	RAB4A, member RAS oncogene family	miR-449	TargetScan
RAB11FIP4	ENST00000325874.8	RAB11 family interacting protein 4 (class II)	miR-449	TargetScan
COL12A1	ENST00000322507.8	collagen, type XII, alpha 1	miR-449	TargetScan
IPO11	ENST00000409534.1	importin 11	miR-449	TargetScan
PITPNC1	ENST00000580974.1	phosphatidylinositol transfer protein, cytoplasmic 1	miR-449	TargetScan
TRIM13	ENST00000378182.3	tripartite motif containing 13	miR-449	TargetScan
ZNF423	ENST00000561648.1	zinc finger protein 423	miR-449	TargetScan
SLC2A4RG	ENST00000266077.2	SLC2A4 regulator	miR-449	TargetScan
KLHL33	ENST00000344581.4	kelch-like family member 33	miR-188	TargetScan
GDF11	ENST00000257868.5	growth differentiation factor 11	miR-188	TargetScan
TOMM70A	ENST00000284320.5	translocase of outer mitochondrial membrane 70 homolog A (S. cerevisiae)	miR-188	TargetScan
C16orf80	ENST00000262498.3	chromosome 16 open reading frame 80	miR-188	TargetScan
FBXO45	ENST00000311630.6	F-box protein 45	miR-188	TargetScan
PLEKHB2	ENST00000438882.2	pleckstrin homology domain containing, family B (evectins) member 2	miR-188	TargetScan
SELT	ENST00000471696.1	Selenoprotein T	miR-188	TargetScan
MARCKS	ENST00000368635.4	myristoylated alanine-rich protein kinase C substrate	miR-188	TargetScan
RALGPS2	ENST00000367635.3	Ral GEF with PH domain and SH3 binding motif 2	miR-188	TargetScan
CBFB	ENST00000290858.6	core-binding factor, beta subunit	miR-188	TargetScan
ZFP91	ENST00000316059.6	ZFP91 zinc finger protein	miR-188	TargetScan
TNFSF4	ENST00000367718.1	tumor necrosis factor (ligand) superfamily, member 4	miR-188	TargetScan
KLF10	ENST00000285407.6	Kruppel-like factor 10	miR-188	TargetScan
SPRED1	ENST00000299084.4	sprouty-related, EVH1 domain containing 1	miR-188	TargetScan
MGAT3	ENST00000341184.6	mannosyl (beta-1,4-)-glycoprotein beta-1,4-N-acetylglucosaminyltransferase	miR-188	TargetScan
RAP2C	ENST00000342983.2	RAP2C, member of RAS oncogene family	miR-188	TargetScan
SRSF7	ENST00000313117.6	serine/arginine-rich splicing factor 7	miR-188	TargetScan
TMEM39A	ENST00000319172.5	transmembrane protein 39A	miR-188	TargetScan
C6orf106	ENST00000374023.3	chromosome 6 open reading frame 106	miR-188	TargetScan
TMEM135	ENST00000340353.7	transmembrane protein 135	miR-188	TargetScan
YWHAZ	ENST00000395957.2	tyrosine 3-monooxygenase/tryptophan 5-monooxygenase activation protein, zeta polypeptide	miR-188	TargetScan
TAB3	ENST00000378933.1	TGF-beta activated kinase 1/MAP3K7 binding protein 3	miR-188	TargetScan
KCNG3	ENST00000306078.1	potassium voltage-gated channel, subfamily G, member 3	miR-188	TargetScan
CD2AP	ENST00000359314.5	CD2-associated protein	miR-188	TargetScan
FYTTD1	ENST00000241502.4	forty-two-three domain containing 1	miR-188	TargetScan
CCNT2	ENST00000295238.6	cyclin T2	miR-188	TargetScan
FOXN2	ENST00000340553.3	forkhead box N2	miR-188	TargetScan
SCRT2	ENST00000246104.6	scratch homolog 2, zinc finger protein (Drosophila)	miR-188	TargetScan
JARID2	ENST00000341776.2	jumonji, AT rich interactive domain 2	miR-188	TargetScan
FAM221B	ENST00000423537.2	family with sequence similarity 221, member B	miR-188	TargetScan
PTEN	ENST00000371953.3	phosphatase and tensin homolog	miR-188	TargetScan
CNIH1	ENST00000395573.4	cornichon family AMPA receptor auxiliary protein 1	miR-188	TargetScan
DLG5	ENST00000372391.2	discs, large homolog 5 (Drosophila)	miR-188	TargetScan
DNAJB4	ENST00000370763.5	DnaJ (Hsp40) homolog, subfamily B, member 4	miR-188	TargetScan
EFNB2	ENST00000245323.4	ephrin-B2	miR-188	TargetScan
SLC22A3	ENST00000392145.1	solute carrier family 22 (organic cation transporter), member 3	miR-188	TargetScan
CPNE8	ENST00000331366.5	copine VIII	miR-188	TargetScan
MBNL1	ENST00000357472.3	muscleblind-like splicing regulator 1	miR-188	TargetScan
ZNF281	ENST00000294740.3	zinc finger protein 281	miR-188	TargetScan
LRRTM3	ENST00000361320.4	leucine rich repeat transmembrane neuronal 3	miR-188	TargetScan
UBE2I	ENST00000355803.4	ubiquitin-conjugating enzyme E2I	miR-188	TargetScan
MTTP	ENST00000457717.1	microsomal triglyceride transfer protein	miR-188	TargetScan
MEF2C	ENST00000340208.5	myocyte enhancer factor 2C	miR-188	TargetScan
GRHL1	ENST00000405379.2	grainyhead-like 1 (Drosophila)	miR-188	TargetScan
FAM117B	ENST00000392238.2	family with sequence similarity 117, member B	miR-188	TargetScan
ZNF638	ENST00000355812.3	zinc finger protein 638	miR-188	TargetScan
GUCD1	ENST00000447813.2	guanylyl cyclase domain containing 1	miR-188	TargetScan
PLXDC2	ENST00000377252.4	plexin domain containing 2	miR-188	TargetScan
HIPK2	ENST00000406875.3	homeodomain interacting protein kinase 2	miR-188	TargetScan
GP5	ENST00000401815.1	glycoprotein V (platelet)	miR-188	TargetScan
NRG3	ENST00000372142.2	neuregulin 3	miR-188	TargetScan
ABCG8	ENST00000272286.2	ATP-binding cassette, sub-family G (WHITE), member 8	miR-188	TargetScan
IL16	ENST00000394660.2	interleukin 16	miR-188	TargetScan
CTC-432M15.3	ENST00000514667.1	Folliculin-interacting protein 1	miR-188	TargetScan
ELOVL6	ENST00000394607.3	ELOVL fatty acid elongase 6	miR-188	TargetScan
MSX1	ENST00000382723.4	msh homeobox 1	miR-188	TargetScan
PPTC7	ENST00000354300.3	PTC7 protein phosphatase homolog (S. cerevisiae)	miR-188	TargetScan
RICTOR	ENST00000357387.3	RPTOR independent companion of MTOR, complex 2	miR-188	TargetScan
ATP6V1G1	ENST00000374050.3	ATPase, H+ transporting, lysosomal 13kDa, V1 subunit G1	miR-188	TargetScan
TPPP	ENST00000360578.5	tubulin polymerization promoting protein	miR-188	TargetScan
EVI5	ENST00000370331.1	ecotropic viral integration site 5	miR-188	TargetScan
PDIK1L	ENST00000374271.4	PDLIM1 interacting kinase 1 like	miR-188	TargetScan
ARPC2	ENST00000295685.10	actin related protein 2/3 complex, subunit 2, 34kDa	miR-188	TargetScan
TRIM41	ENST00000315073.5	tripartite motif containing 41	miR-188	TargetScan
MAFB	ENST00000373313.2	v-maf avian musculoaponeurotic fibrosarcoma oncogene homolog B	miR-188	TargetScan
MAP3K3	ENST00000361357.3	mitogen-activated protein kinase kinase kinase 3	miR-188	TargetScan
LCOR	ENST00000371103.3	ligand dependent nuclear receptor corepressor	miR-188	TargetScan
CCDC6	ENST00000263102.6	coiled-coil domain containing 6	miR-188	TargetScan
NBEA	ENST00000379939.2	neurobeachin	miR-188	TargetScan
FUBP3	ENST00000319725.9	far upstream element (FUSE) binding protein 3	miR-188	TargetScan
NTM	ENST00000374791.3	neurotrimin	miR-188	TargetScan
ZC3H12C	ENST00000278590.3	zinc finger CCCH-type containing 12C	miR-188	TargetScan
KLF12	ENST00000377669.2	Kruppel-like factor 12	miR-188	TargetScan
GPC6	ENST00000377047.4	glypican 6	miR-188	TargetScan
FBXW7	ENST00000281708.4	F-box and WD repeat domain containing 7, E3 ubiquitin protein ligase	miR-188	TargetScan
ELK4	ENST00000357992.4	ELK4, ETS-domain protein (SRF accessory protein 1)	miR-188	TargetScan
IL13RA1	ENST00000371666.3	interleukin 13 receptor, alpha 1	miR-188	TargetScan
GUCY1A2	ENST00000526355.2	guanylate cyclase 1, soluble, alpha 2	miR-188	TargetScan
EIF4A1	ENST00000582746.1	eukaryotic translation initiation factor 4A1	miR-188	TargetScan
FAM208A	ENST00000493960.2	family with sequence similarity 208, member A	miR-188	TargetScan
ARL5B	ENST00000377275.3	ADP-ribosylation factor-like 5B	miR-188	TargetScan
RAD23B	ENST00000358015.3	RAD23 homolog B (S. cerevisiae)	miR-188	TargetScan
NPAS3	ENST00000346562.2	neuronal PAS domain protein 3	miR-188	TargetScan
SNX1	ENST00000353874.4	sorting nexin 1	miR-188	TargetScan
DYNLL2	ENST00000579991.2	dynein, light chain, LC8-type 2	miR-188	TargetScan
RSPO3	ENST00000356698.4	R-spondin 3	miR-188	TargetScan
TMEM194A	ENST00000379391.3	transmembrane protein 194A	miR-188	TargetScan
SOX4	ENST00000244745.1	SRY (sex determining region Y)-box 4	miR-188	TargetScan
CKAP4	ENST00000378026.4	cytoskeleton-associated protein 4	miR-188	TargetScan
ATXN7	ENST00000295900.6	ataxin 7	miR-188	TargetScan
GLIS3	ENST00000324333.10	GLIS family zinc finger 3	miR-188	TargetScan
TRIP12	ENST00000283943.5	thyroid hormone receptor interactor 12	miR-188	TargetScan
CRKL	ENST00000354336.3	v-crk avian sarcoma virus CT10 oncogene homolog-like	miR-188	TargetScan
PCYT1B	ENST00000379145.1	phosphate cytidylyltransferase 1, choline, beta	miR-188	TargetScan
ADAMTS5	ENST00000284987.5	ADAM metallopeptidase with thrombospondin type 1 motif, 5	miR-188	TargetScan
MXI1	ENST00000332674.5	MAX interactor 1, dimerization protein	miR-188	TargetScan
USP47	ENST00000339865.5	ubiquitin specific peptidase 47	miR-188	TargetScan
IGF2BP2	ENST00000382199.2	insulin-like growth factor 2 mRNA binding protein 2	miR-188	TargetScan
H3F3B	ENST00000591890.1	H3 histone, family 3B (H3.3B)	miR-188	TargetScan
BCL11B	ENST00000357195.3	B-cell CLL/lymphoma 11B (zinc finger protein)	miR-188	TargetScan
NFIC	ENST00000346156.5	nuclear factor I/C (CCAAT-binding transcription factor)	miR-188	TargetScan
SP3	ENST00000310015.6	Sp3 transcription factor	miR-188	TargetScan
CDC73	ENST00000367435.3	cell division cycle 73	miR-188	TargetScan
UBR7	ENST00000013070.6	ubiquitin protein ligase E3 component n-recognin 7 (putative)	miR-188	TargetScan
HDAC9	ENST00000405010.3	histone deacetylase 9	miR-188	TargetScan
UBN2	ENST00000473989.3	ubinuclein 2	miR-188	TargetScan
MEX3A	ENST00000532414.2	mex-3 RNA binding family member A	miR-188	TargetScan
MAPK8IP2	ENST00000399908.2	mitogen-activated protein kinase 8 interacting protein 2	miR-188	TargetScan
SYNCRIP	ENST00000355238.6	synaptotagmin binding, cytoplasmic RNA interacting protein	miR-188	TargetScan
SLITRK4	ENST00000381779.4	SLIT and NTRK-like family, member 4	miR-188	TargetScan
OSBPL9	ENST00000371710.3	oxysterol binding protein-like 9	miR-188	TargetScan
FAM63B	ENST00000559228.1	family with sequence similarity 63, member B	miR-188	TargetScan
KPNA3	ENST00000261667.3	karyopherin alpha 3 (importin alpha 4)	miR-188	TargetScan
TNIK	ENST00000436636.2	TRAF2 and NCK interacting kinase	miR-188	TargetScan
ANKRD12	ENST00000262126.4	ankyrin repeat domain 12	miR-188	TargetScan
ASXL3	ENST00000269197.5	additional sex combs like 3 (Drosophila)	miR-188	TargetScan
ENTPD7	ENST00000370489.4	ectonucleoside triphosphate diphosphohydrolase 7	miR-188	TargetScan
STOX2	ENST00000308497.4	storkhead box 2	miR-188	TargetScan
CDH20	ENST00000262717.4	cadherin 20, type 2	miR-188	TargetScan
SLC12A6	ENST00000397707.2	solute carrier family 12 (potassium/chloride transporter), member 6	miR-188	TargetScan
FGD6	ENST00000343958.4	FYVE, RhoGEF and PH domain containing 6	miR-188	TargetScan
BAG5	ENST00000299204.4	BCL2-associated athanogene 5	miR-188	TargetScan
WNT2B	ENST00000369686.5	wingless-type MMTV integration site family, member 2B	miR-188	TargetScan
SEL1L	ENST00000336735.4	sel-1 suppressor of lin-12-like (C. elegans)	miR-188	TargetScan
SEMA4D	ENST00000450295.1	sema domain, immunoglobulin domain (Ig), transmembrane domain (TM) and short cytoplasmic domain, (semaphorin) 4D	miR-188	TargetScan
PCDH11Y	ENST00000215473.6	protocadherin 11 Y-linked	miR-188	TargetScan
TET1	ENST00000373644.4	tet methylcytosine dioxygenase 1	miR-188	TargetScan
EPC2	ENST00000258484.6	enhancer of polycomb homolog 2 (Drosophila)	miR-188	TargetScan
BEND4	ENST00000504360.1	BEN domain containing 4	miR-188	TargetScan
ABCA1	ENST00000374736.3	ATP-binding cassette, sub-family A (ABC1), member 1	miR-188	TargetScan
RNF44	ENST00000274811.4	ring finger protein 44	miR-188	TargetScan
XRCC5	ENST00000392133.3	X-ray repair complementing defective repair in Chinese hamster cells 5 (double-strand-break rejoining)	miR-188	TargetScan
AGFG1	ENST00000310078.8	ArfGAP with FG repeats 1	miR-188	TargetScan
PHF3	ENST00000262043.3	PHD finger protein 3	miR-188	TargetScan
ELMSAN1	ENST00000394071.2	ELM2 and Myb/SANT-like domain containing 1	miR-188	TargetScan
SPRED3	ENST00000587013.1	sprouty-related, EVH1 domain containing 3	miR-188	TargetScan
SLCO3A1	ENST00000318445.6	solute carrier organic anion transporter family, member 3A1	miR-188	TargetScan
COL4A4	ENST00000396625.3	collagen, type IV, alpha 4	miR-188	TargetScan
LIN28A	ENST00000326279.6	lin-28 homolog A (C. elegans)	miR-188	TargetScan
ZFHX4	ENST00000521891.2	zinc finger homeobox 4	miR-188	TargetScan
NKD1	ENST00000268459.3	naked cuticle homolog 1 (Drosophila)	miR-188	TargetScan
FANCB	ENST00000324138.3	Fanconi anemia, complementation group B	miR-188	TargetScan
CDH6	ENST00000265071.2	cadherin 6, type 2, K-cadherin (fetal kidney)	miR-188	TargetScan
LSM12	ENST00000585388.1	LSM12 homolog (S. cerevisiae)	miR-188	TargetScan
GATAD2B	ENST00000368655.4	GATA zinc finger domain containing 2B	miR-188	TargetScan
HNRNPA2B1	ENST00000354667.4	heterogeneous nuclear ribonucleoprotein A2/B1	miR-188	TargetScan
MAGI1	ENST00000330909.8	membrane associated guanylate kinase, WW and PDZ domain containing 1	miR-188	TargetScan
UBE2J1	ENST00000435041.2	ubiquitin-conjugating enzyme E2, J1	miR-188	TargetScan
MAP3K9	ENST00000554752.2	mitogen-activated protein kinase kinase kinase 9	miR-188	TargetScan
WNK3	ENST00000375169.3	WNK lysine deficient protein kinase 3	miR-188	TargetScan
RAD51D	ENST00000345365.6	RAD51 paralog D	miR-188	TargetScan
KIF1B	ENST00000377086.1	kinesin family member 1B	miR-188	TargetScan
SUZ12	ENST00000322652.5	SUZ12 polycomb repressive complex 2 subunit	miR-188	TargetScan
LAMA4	ENST00000230538.7	laminin, alpha 4	miR-188	TargetScan
HSPA4L	ENST00000296464.4	heat shock 70kDa protein 4-like	miR-188	TargetScan
AP5M1	ENST00000261558.3	adaptor-related protein complex 5, mu 1 subunit	miR-188	TargetScan
SUMO2	ENST00000420826.2	small ubiquitin-like modifier 2	miR-188	TargetScan
ROBO2	ENST00000461745.1	roundabout, axon guidance receptor, homolog 2 (Drosophila)	miR-188	TargetScan
POM121	ENST00000395270.1	POM121 transmembrane nucleoporin	miR-188	TargetScan
PIK3C2B	ENST00000367187.3	phosphatidylinositol-4-phosphate 3-kinase, catalytic subunit type 2 beta	miR-188	TargetScan
ESR1	ENST00000440973.1	estrogen receptor 1	miR-188	TargetScan
CUL4B	ENST00000371322.5	cullin 4B	miR-188	TargetScan
RIMKLA	ENST00000431473.3	ribosomal modification protein rimK-like family member A	miR-188	TargetScan
ZSCAN29	ENST00000562072.1	zinc finger and SCAN domain containing 29	miR-188	TargetScan
SMAD2	ENST00000262160.6	SMAD family member 2	miR-188	TargetScan
PPP2CA	ENST00000481195.1	protein phosphatase 2, catalytic subunit, alpha isozyme	miR-188	TargetScan
SMG1	ENST00000446231.2	SMG1 phosphatidylinositol 3-kinase-related kinase	miR-188	TargetScan
ACER2	ENST00000340967.2	alkaline ceramidase 2	miR-188	TargetScan
NSUN4	ENST00000474844.1	NOP2/Sun domain family, member 4	miR-188	TargetScan
RNF144A	ENST00000320892.6	ring finger protein 144A	miR-188	TargetScan
TBL2	ENST00000305632.5	transducin (beta)-like 2	miR-188	TargetScan
IL6ST	ENST00000381287.4	interleukin 6 signal transducer (gp130, oncostatin M receptor)	miR-188	TargetScan
C12orf5	ENST00000179259.4	chromosome 12 open reading frame 5	miR-188	TargetScan
RSRC2	ENST00000331738.7	arginine/serine-rich coiled-coil 2	miR-188	TargetScan
IRS4	ENST00000372129.2	insulin receptor substrate 4	miR-188	TargetScan
RASA1	ENST00000456692.2	RAS p21 protein activator (GTPase activating protein) 1	miR-188	TargetScan
SLC43A2	ENST00000301335.5	solute carrier family 43 (amino acid system L transporter), member 2	miR-188	TargetScan
GGCX	ENST00000233838.4	gamma-glutamyl carboxylase	miR-188	TargetScan
VPS53	ENST00000437048.2	vacuolar protein sorting 53 homolog (S. cerevisiae)	miR-188	TargetScan
HSPA13	ENST00000285667.3	heat shock protein 70kDa family, member 13	miR-188	TargetScan
ZBTB20	ENST00000462705.1	zinc finger and BTB domain containing 20	miR-188	TargetScan
ELAC2	ENST00000338034.4	elaC ribonuclease Z 2	miR-188	TargetScan
CCNG1	ENST00000340828.2	cyclin G1	miR-188	TargetScan
NFE2L1	ENST00000585291.1	nuclear factor, erythroid 2-like 1	miR-188	TargetScan
FZD8	ENST00000374694.1	frizzled family receptor 8	miR-188	TargetScan
CASR	MIMAT0009249			miRanda
CDC73	MIMAT0009249			miRanda
CHTOP	MIMAT0009249			miRanda
CNP	MIMAT0009249			miRanda
CTTN	MIMAT0009249			miRanda
DOK1	MIMAT0009249			miRanda
DUSP18	MIMAT0009249			miRanda
ERICH5	MIMAT0009249			miRanda
FGD5	MIMAT0009249			miRanda
FGFR2	MIMAT0009249			miRanda
FLOT1	MIMAT0009249			miRanda
FOLH1	MIMAT0009249			miRanda
FOXF1	MIMAT0009249			miRanda
GANAB	MIMAT0009249			miRanda
GLUL	MIMAT0009249			miRanda
GNG7	MIMAT0009249			miRanda
GUCD1	MIMAT0009249			miRanda
HAND2	MIMAT0009249			miRanda
ILDR2	MIMAT0009249			miRanda
IQCK	MIMAT0009249			miRanda
KRT80	MIMAT0009249			miRanda
LOC788205	MIMAT0009249			miRanda
N6AMT1	MIMAT0009249			miRanda
P2RY2	MIMAT0009249			miRanda
PPP4R1	MIMAT0009249			miRanda
PPP6R3	MIMAT0009249			miRanda
PRUNE1	MIMAT0009249			miRanda
RASSF5	MIMAT0009249			miRanda
RBM19	MIMAT0009249			miRanda
RELA	MIMAT0009249			miRanda
SFRP1	MIMAT0009249			miRanda
SPSB2	MIMAT0009249			miRanda
ST13	MIMAT0009249			miRanda
ST14	MIMAT0009249			miRanda
TCAIM	MIMAT0009249			miRanda
TEKT3	MIMAT0009249			miRanda
TMED1	MIMAT0009249			miRanda
TRIM25	MIMAT0009249			miRanda
UGT3A1	MIMAT0009249			miRanda
ABCD1	MIMAT0009320			miRanda
ABI3	MIMAT0009320			miRanda
AGGF1	MIMAT0009320			miRanda
BAIAP2	MIMAT0009320			miRanda
C9orf69	MIMAT0009320			miRanda
CCDC189	MIMAT0009320			miRanda
CDC40	MIMAT0009320			miRanda
CDCA8	MIMAT0009320			miRanda
CUEDC1	MIMAT0009320			miRanda
DDX19A	MIMAT0009320			miRanda
GPR17	MIMAT0009320			miRanda
GTF3C5	MIMAT0009320			miRanda
HTR4	MIMAT0009320			miRanda
IL10RB	MIMAT0009320			miRanda
INPP5K	MIMAT0009320			miRanda
KCNH2	MIMAT0009320			miRanda
MGC157263	MIMAT0009320			miRanda
NARFL	MIMAT0009320			miRanda
NCAN	MIMAT0009320			miRanda
NTN4	MIMAT0009320			miRanda
NUMBL	MIMAT0009320			miRanda
ORAI2	MIMAT0009320			miRanda
PEBP4	MIMAT0009320			miRanda
PLA2G4B	MIMAT0009320			miRanda
PPFIA4	MIMAT0009320			miRanda
RBFA	MIMAT0009320			miRanda
RPL21	MIMAT0009320			miRanda
SGTA	MIMAT0009320			miRanda
SLC16A3	MIMAT0009320			miRanda
SLC35G2	MIMAT0009320			miRanda
STX1A	MIMAT0009320			miRanda
TCTA	MIMAT0009320			miRanda
TGM1	MIMAT0009320			miRanda
THNSL2	MIMAT0009320			miRanda
UBE2G2	MIMAT0009320			miRanda
URM1	MIMAT0009320			miRanda
ZNF48	MIMAT0009320			miRanda
ABHD8	MIMAT0011852			miRanda
ALKBH4	MIMAT0011852			miRanda
BSG	MIMAT0011852			miRanda
CAPS	MIMAT0011852			miRanda
CHERP	MIMAT0011852			miRanda
KANK3	MIMAT0011852			miRanda
KCTD20	MIMAT0011852			miRanda
NKIRAS2	MIMAT0011852			miRanda
RETSAT	MIMAT0011852			miRanda
SLC48A1	MIMAT0011852			miRanda
SPACA9	MIMAT0011852			miRanda
TEX261	MIMAT0011852			miRanda
TRAK1	MIMAT0011852			miRanda
UBE2V1	MIMAT0011852			miRanda
VSIG4	MIMAT0011852			miRanda
PI15	MIMAT0024587			miRanda
PI15	MIMAT0025531			miRanda
BUD13				miRmapper
BCAN				miRmapper
CNP				miRmapper
CKAP2				miRmapper
NEDD4				miRmapper
IRX2				miRmapper
MMD2				miRmapper
GTPBP2				miRmapper
DNAJB1				miRmapper
CDCA8				miRmapper
DBC1				miRmapper
FOXK2				miRmapper
FANCA				miRmapper
INVS				miRmapper
VPS13C				miRmapper
VMAC				miRmapper
ZDHHC17				miRmapper
C14H8orf34				miRmapper
ADK				miRmapper
DDX19A				miRmapper
C4H7orf41				miRmapper
C26H10orf82				miRmapper
SLA				miRmapper
ENSBTAT00000005937				miRmapper
FGF2				miRmapper
KIF15				miRmapper
GNLY				miRmapper
LRRC7				miRmapper
HOXC11				miRmapper
NUDT12				miRmapper
PRAME				miRmapper
DENND2D				miRmapper
ENSBTAT00000027735				miRmapper
GPR85				miRmapper
SGPP1				miRmapper
TOX				miRmapper
SEC31B				miRmapper
ENSBTAT00000063085				miRmapper
RNF144B				miRmapper
CCDC85A				miRmapper
TLCD2				miRmapper
FRK				miRmapper
PROSAPIP1				miRmapper
SP7				miRmapper
FAM109B				miRmapper
PFKFB1				miRmapper
TMEM50A				miRmapper
ATP13A4				miRmapper
NDNL2				miRmapper
RASGRP4				miRmapper
MTA2				miRmapper
AP1B1				miRmapper
FAM58A				miRmapper
BIKBA				miRmapper
TNFRSF11B				miRmapper
LPPR2				miRmapper
MAFF				miRmapper
HELLS				miRmapper
PCOLCE2				miRmapper
LEPREL1				miRmapper
NCEH1				miRmapper
OCA2				miRmapper
SNRPB2				miRmapper
RPS6KA4				miRmapper
PPP1R14D				miRmapper
FKBP1B				miRmapper
AREGB				miRmapper
PHKG1				miRmapper
PPP1R11				miRmapper
ZNF48				miRmapper
BCL10				miRmapper
CHCHD1				miRmapper
NCKAP1L				miRmapper
CTSA				miRmapper
RLBP1				miRmapper
TCTA				miRmapper
SERPINF2				miRmapper
ARHGAP36				miRmapper
SRRT				miRmapper
C16H1orf227				miRmapper
ENSBTAT00000049669				miRmapper
TOB2				miRmapper
TMEM22				miRmapper
ELMOD1				miRmapper
PPP1R16A				miRmapper
ANXA5				miRmapper
CCDC3				miRmapper
PRPF18				miRmapper
2003-09-01				miRmapper
TOPORS				miRmapper
PHLDB3				miRmapper
SNX15				miRmapper
SPTBN2				miRmapper
MPP7				miRmapper
UBE2G2				miRmapper
CAMK4				miRmapper
SAV1				miRmapper
MACROD2				miRmapper
TMEM80				miRmapper
TMEM229B				miRmapper
MGC139698				miRmapper
ALKBH1				miRmapper
CADM3				miRmapper
CDKN2D				miRmapper
TAF13				miRmapper
PSMA7				miRmapper
MGC152321				miRmapper
TMEM161B				miRmapper
CHST13				miRmapper
ZNF174				miRmapper
GSDMC				miRmapper
LRRC59				miRmapper
MRPL54				miRmapper
CA2				miRmapper
DDHD2				miRmapper
PTPRS				miRmapper
UAP1				miRmapper
GSTT1				miRmapper
USF2				miRmapper
CDC42EP3				miRmapper
2001-03-01				miRmapper
CDK19				miRmapper
HGF				miRmapper
UPP1				miRmapper
KBTBD12				miRmapper
CDA				miRmapper
CREBZF				miRmapper
PDE2A				miRmapper
CLU				miRmapper
PHF7				miRmapper
ARMC7				miRmapper
DAK				miRmapper
TCAM1				miRmapper
DSCR3				miRmapper
RBAK				miRmapper
SEZ6				miRmapper
HBG				miRmapper
SREK1				miRmapper
TMEM107				miRmapper
ZC3H14				miRmapper
CTDSP2				miRmapper
RPS8				miRmapper
PLCB4				miRmapper
BCDIN3				miRmapper
TSPYL4				miRmapper
NUDCD2				miRmapper
GRINA				miRmapper
SERPINA12				miRmapper
ANAPC11				miRmapper
PRP6				miRmapper
EPB41L1				miRmapper
SMTN				miRmapper
C26H10ORF6				miRmapper
CD93				miRmapper
SUCLA2				miRmapper
OVCA2				miRmapper
UBE2V1				miRmapper
ENSBTAT00000012471				miRmapper
ENSBTAT00000013399				miRmapper
NUP155				miRmapper
BAI1				miRmapper
SELT				miRmapper
ANKRD42				miRmapper
MKLN1				miRmapper
SNHG12				miRmapper
FLOT1				miRmapper
LHX8				miRmapper
ILF3				miRmapper
MC2R				miRmapper
PPOX				miRmapper
SPRED1				miRmapper
MMP27				miRmapper
GANAB				miRmapper
USP5				miRmapper
CALML5				miRmapper
GDE1				miRmapper
CASR				miRmapper
INSIG2				miRmapper
TEKT3				miRmapper
C19H17orf109				miRmapper
SGLT1				miRmapper
F11R				miRmapper
SUPT6H				miRmapper
SYNDIG1L				miRmapper
KRT73				miRmapper
SOCS4				miRmapper
ENSBTAT00000018855				miRmapper
NGEF				miRmapper
ENSBTAT00000004588				miRmapper
MYOM1				miRmapper
CLNK				miRmapper
ARMCX2				miRmapper
TYRO3				miRmapper
FBXO36				miRmapper
FAM13C				miRmapper
MGC157163				miRmapper
OASL				miRmapper
C4H7orf53				miRmapper
FGD5				miRmapper
PPP4R1				miRmapper
TRAF5				miRmapper
CDC73				miRmapper
ST13				miRmapper
FLII				miRmapper
RCBTB1				miRmapper
CCRK				miRmapper
SPR				miRmapper
DNM3				miRmapper
PEX12				miRmapper
PLXDC2				miRmapper
MMP9				miRmapper
ALS2CR13				miRmapper
CLPP				miRmapper
ENKUR				miRmapper
MAPKAPK2				miRmapper
HRC				miRmapper
ANGPTL4				miRmapper
LIMK1				miRmapper
MICU1				miRmapper
SNX20				miRmapper
MGC160092				miRmapper
ARHGEF15				miRmapper
FOV				miRmapper
TBXAS1				miRmapper
ZC3H10				miRmapper
GRK4				miRmapper
C25H16orf54				miRmapper
PPP1CA				miRmapper
HMOX2				miRmapper
CDKL1				miRmapper
C2H2orf47				miRmapper
MRPS6				miRmapper
PPP1R1A				miRmapper
CPS1				miRmapper
MMP20				miRmapper
DLX3				miRmapper
MURC				miRmapper
TM9SF2				miRmapper
ENSBTAT00000064562				miRmapper
TFCP2				miRmapper
PQLC3				miRmapper
ACTL6A				miRmapper
SRSF1				miRmapper
TTC9				miRmapper
DNAJC25				miRmapper
MARVELD1				miRmapper
AACS				miRmapper
ZNF385A				miRmapper
TRIM28				miRmapper
ENSBTAT00000015544				miRmapper
FGB				miRmapper
PKIB				miRmapper
LHX9				miRmapper
RDX				miRmapper
GTSE1				miRmapper
RPL35A				miRmapper
FANCD2				miRmapper
ITGA6				miRmapper
RCVRN				miRmapper
TROAP				miRmapper
G6PC3				miRmapper
ALG10				miRmapper
TRIM32				miRmapper
POGZ				miRmapper
RAD51D				miRmapper
PSRC1				miRmapper
BTBD6				miRmapper
DNPEP				miRmapper
ATP6V1G1				miRmapper
AZGP1				miRmapper
CRIM1				miRmapper
NLE1				miRmapper
SDHA				miRmapper
TRPM6				miRmapper
YIPF4				miRmapper
MDS018				miRmapper
CRADD				miRmapper
KIF5B				miRmapper
ANKRD27				miRmapper
ABI2				miRmapper
NBEAL1				miRmapper
NEFL				miRmapper
CLDN19				miRmapper
MRPL44				miRmapper
SAYSD1				miRmapper
RELT				miRmapper
MRPL50				miRmapper
C1QTNF6				miRmapper
TIEG1				miRmapper
SNF8				miRmapper
KLF11				miRmapper
GLS2				miRmapper
ENSBTAT00000050159				miRmapper
VAMP3				miRmapper
PLAUR				miRmapper
DUSP11				miRmapper
RAD51C				miRmapper
C16orf52				miRmapper
ENSBTAT00000031225				miRmapper
CDH3				miRmapper
ROBO2				miRmapper
C13H20orf196				miRmapper
CA1				miRmapper
CD300LG				miRmapper
GALM				miRmapper
SLC4A11				miRmapper
NSUN2				miRmapper
PLIN2				miRmapper
GPR146				miRmapper
IL2				miRmapper
IL16				miRmapper
CYP19A1				miRmapper
LYPLAL1				miRmapper
BYSL				miRmapper
CHTF8				miRmapper
ENSBTAT00000051964				miRmapper
PSMD2				miRmapper
C24H18orf21				miRmapper
BSG				miRmapper
BOLA-DQB				miRmapper
ALKBH4				miRmapper
UBE2H				miRmapper
NOL10				miRmapper
TXNL4B				miRmapper
USP16				miRmapper
VEGFC				miRmapper
MED11				miRmapper
CKB				miRmapper
CDO1				miRmapper
RBM46				miRmapper
C28H10orf27				miRmapper
CSPG4				miRmapper
GEMIN8				miRmapper
S100A5				miRmapper
NIP7				miRmapper
AP1B1				miRmapper
MRPL51				miRmapper
OCIAD2				miRmapper
SLC1A1				miRmapper
NRBP2				miRmapper
KRAS				miRmapper
TMEM234				miRmapper
YOD1				miRmapper
ENSBTAT00000001770				miRmapper
UBE2D4				miRmapper
CCDC77				miRmapper
DIS3L2				miRmapper
VCAM1				miRmapper
ABCF2				miRmapper
SLC7A8				miRmapper
MTCP1NB				miRmapper
B3GAT3				miRmapper
DLGAP3				miRmapper
LAMTOR1				miRmapper
FAM65C				miRmapper
PLCD1				miRmapper
C8H9ORF156				miRmapper
PGRMC1				miRmapper
TMEM120A				miRmapper
SF3B1				miRmapper
KCNJ10				miRmapper
ELMO1				miRmapper
ZMYM6				miRmapper
ACSL1				miRmapper
SLC2A1				miRmapper
CATHL1				miRmapper
HDGFRP2				miRmapper
SMAD1				miRmapper
CHST1				miRmapper
RABGAP1				miRmapper
PLTP				miRmapper
SPCS1				miRmapper
PYROXD1				miRmapper
ENSBTAT00000019052				miRmapper
FLCN				miRmapper
SLC9A4				miRmapper
KANK2				miRmapper
ENSBTAT00000063296				miRmapper
BT.75698				miRmapper
ABCD1				miRmapper
CYP51A1				miRmapper
HDGFRP2				miRmapper
MCL1				miRmapper
CBLC				miRmapper
ZNF821				miRmapper
PPM1H				miRmapper
FUS				miRmapper
THEX1				miRmapper
POSTN				miRmapper
KIAA1143				miRmapper
ZC3HC1				miRmapper
EFR3A				miRmapper
SRPK1				miRmapper
URB2				miRmapper
SLC13A4				miRmapper
GTDC2				miRmapper
ATP6V0A2				miRmapper
CATHL1				miRmapper
GLRX				miRmapper
POLR3A				miRmapper
FOXC2				miRmapper
DMTF1				miRmapper
PLTP				miRmapper
SPCS1				miRmapper
PLSCR3				miRmapper
NUPR1L				miRmapper
FAM89A				miRmapper
RNF115				miRmapper
TM9SF3				miRmapper
ACSL1				miRmapper
SGSH				miRmapper
RGS14				miRmapper
PHF13				miRmapper
RAD51AP1				miRmapper
RAD51AP1				miRmapper
GLO1				miRmapper
BOD1				miRmapper
TNKS2				miRmapper
KRTAP11-1				miRmapper
PYROXD1				miRmapper
ITGA5				miRmapper
INADL				miRmapper
RAB36				miRmapper
ENKUR				miRmapper
PLEKHO2				miRmapper
SLC25A20				miRmapper
CHST4				miRmapper
GDPD5				miRmapper
PI15				miRmapper
CXCL13				miRmapper
PRRT1				miRmapper
KIAA0247				miRmapper
PLA2G4D				miRmapper
SYNGR4				miRmapper
C17orf105				miRmapper
ZMYM6				miRmapper
FAM110A				miRmapper
FAM63A				miRmapper
SLC9A4				miRmapper
SHPRH				miRmapper
KANK2				miRmapper
CABP4				miRmapper
CCDC166				miRmapper
MTCP1NB				miRmapper
TANK				miRmapper
TCHP				miRmapper
ALKBH2				miRmapper
MCOLN2				miRmapper
TMEM208				miRmapper
AADAT				miRmapper
RABEP1				miRmapper
NGFR				miRmapper
RSPH10B				miRmapper
IQCK				miRmapper
