# Supplementary material for: Differentially Expressed Extracellular Vesicle, Exosome and Non-Exosome miRNA Profile in High and Low Tick-Resistant Beef Cattle
Source: Front Cell Infect Microbiol. 2021 Dec 17;11:780424. doi: 10.3389/fcimb.2021.780424 (PMC8718928; doi:10.3389/fcimb.2021.780424)
Supplement: Supplementary file 4 [file DataSheet_4.xlsx]

## Sheet: Total miRNA list Mother EV
Novel miRNA ID	logFC	logCPM	LR	PValue	FDR	A1 (Low TR)	A2 (High TR)	A3 (Low TR)	A4 (High TR)	A5 (Low TR)	A6 (High TR)	Comment
miR-2419-3p	-6.33598	10.0146	25.5949	4.21153e-07	0.00103519	34	1977	41	19443	176	608
miR-376e	10.2985	4.12395	18.6244	1.5917e-05	0.0195619	348	0	0	0	1	0
miR-7861-3p	-3.78238	5.99839	16.9573	3.82307e-05	0.026672	20	960	22	61	9	93
miR-2284o-5p	4.33605	2.38289	16.7164	4.34045e-05	0.026672	13	2	4	0	19	0
miR-2421-5p	-4.23817	5.95304	16.0022	6.32698e-05	0.028846	4	128	9	33	3	306
miR-206	4.21257	7.129	15.5895	7.86921e-05	0.028846	365	11	79	6	38	22
miR-2372-5p	-5.08963	8.14981	15.5082	8.2149e-05	0.028846	7	201	47	123	20	3509
miR-2432-5p	-5.50511	5.37149	14.4753	0.00014201	0.0387852	4	3	4	2	6	924
miR-19a-5p	-4.21944	5.26479	14.4753	0.000142013	0.0387852	12	10	1	237	4	172
miR-7862-3p	-4.16404	8.70278	13.4199	0.000248965	0.0611957	20	276	35	98	32	1907
miR-1721-3p	-4.01575	6.05256	13.1192	0.000292279	0.065311	25	28	9	53	35	1462
miR-6536-2-5p	2.05611	4.26322	12.5327	0.000399898	0.0724124	43	12	30	14	48	13
miR-2285s-3p	-3.83688	6.1173	12.5232	0.000401923	0.0724124	22	31	11	43	9	827
miR-2285aj-5p	2.63398	3.52455	12.475	0.000412439	0.0724124	45	6	34	13	49	8
miR-6516-5p	-3.75084	7.35376	12.0154	0.000527623	0.0801579	17	56	25	50	47	1558
miR-11988-3p	3.4735	8.1954	11.7615	0.000604674	0.0801579	4054	478	521	113	107	68
miR-2406-3p	-4.17904	5.2109	11.7447	0.000610156	0.0801579	6	10	11	8	14	790
miR-2285bi-2-3p	4.25874	4.5453	11.621	0.000652114	0.0801579	207	4	7	7	3	5
miR-2465-3p	-3.20944	8.41871	11.5833	0.000665469	0.0801579	103	188	86	320	195	4376
miR-2488-3p	-4.65675	8.75487	11.555	0.000675676	0.0801579	22	82	54	123	41	4140
miR-2284y-4-3p	6.68627	1.89792	11.53	0.000684831	0.0801579	22	0	1	0	7	0
miR-206-3p	2.95748	7.40347	11.0423	0.000890563	0.0995002	676	35	95	57	113	70
miR-215-5p	2.81363	9.97924	10.5194	0.0011813	0.121006	6594	416	733	726	1110	537
miR-584-5-5p	-2.70864	5.26852	10.519	0.00118151	0.121006	13	436	29	59	10	37
miR-2285g-3-5p	-6.52098	2.32841	10.1626	0.00143316	0.140909	0	8	0	8	0	22
miR-2285cq-3p	4.63603	2.03467	9.96316	0.00159704	0.150981	9	1	3	0	14	0
miR-2463-5p	-3.70635	8.00842	9.8298	0.00171707	0.156317	25	61	89	240	53	2913
miR-122-5p	2.83549	14.3731	9.39034	0.00218132	0.191489	186661	19784	9610	20228	123089	19696
miR-24	4.51789	1.11446	9.07217	0.00259529	0.219973	3	1	4	0	18	0
miR-452	6.18983	1.08534	8.78453	0.00303796	0.24891	17	0	0	0	4	0
miR-2321-3p	2.7742	3.62861	8.69943	0.0031831	0.250921	24	2	1	2	29	6
miR-2372-3p	-2.6073	9.38563	8.6138	0.00333626	0.250921	226	600	161	356	479	6226
miR-302a-5p	-2.58557	5.99122	8.47123	0.00360807	0.250921	29	114	12	61	88	837
miR-411b	6.15215	1.01983	8.46433	0.00362178	0.250921	18	0	0	0	2	0
miR-2383-5p	-2.51846	8.73712	8.42772	0.00369544	0.250921	80	139	47	152	58	1241
miR-2296-5p	-2.8369	7.40683	8.41534	0.00372068	0.250921	9	85	15	15	23	377
miR-2883-3p	-2.69906	6.20778	8.31664	0.00392836	0.250921	26	79	41	22	23	783
miR-153	5.60453	0.837034	8.30262	0.00395879	0.250921	7	0	6	0	0	0
miR-4286	6.21316	1.28558	8.27089	0.00402857	0.250921	12	0	0	0	11	0
miR-12020-3p	-1.86691	4.75205	8.24638	0.00408333	0.250921	13	48	6	35	11	70
miR-677-3p	-3.11865	7.53037	8.14289	0.00432304	0.259171	21	102	57	105	57	1471
miR-184-3p	-2.71788	8.76385	7.86755	0.00503298	0.282295	72	220	67	273	200	2484
miR-2450a	6.91225	1.89344	7.85618	0.00506472	0.282295	0	0	0	0	44	0
miR-1193-3p	-3.07983	6.43558	7.85591	0.00506549	0.282295	25	67	12	35	19	586
miR-485-3p	-2.22151	6.44826	7.81965	0.00516813	0.282295	14	107	8	66	69	366
miR-499-5p	2.9013	8.36426	7.73218	0.00542453	0.289564	5189	567	60	417	508	128
miR-2300b-5p	-3.6962	3.60229	7.69519	0.00553683	0.289564	5	16	0	0	4	154
miR-2285o-1-5p	-2.88075	5.72907	7.61181	0.00579874	0.296944	5	15	8	26	37	437
miR-208b-3p	-2.93474	9.32184	7.44479	0.00636204	0.312811	165	755	51	155	195	3481
miR-2384-3p	-2.67803	5.30623	7.44448	0.00636312	0.312811	6	17	11	27	32	374
miR-491-3p	2.64672	3.15992	7.38656	0.00657131	0.316711	25	7	4	1	22	3
miR-214-3p	2.67481	7.97868	7.29474	0.00691567	0.326899	1930	220	94	156	318	155
miR-2378	5.30221	0.857326	7.09067	0.00774861	0.34293	3	0	0	0	10	0
miR-2285w-3p	-4.00608	5.67065	7.08287	0.00778244	0.34293	9	2	12	16	13	779
miR-2285cg-3p	5.05535	1.49901	7.0046	0.00813006	0.34293	8	0	1	0	0	0
miR-429-5p	-2.20989	4.81547	6.92838	0.00848383	0.34293	6	50	26	34	7	191
miR-2288-5p	3.60713	3.74192	6.92461	0.00850174	0.34293	49	1	7	1	4	5
miR-488-5p	-2.42281	6.50252	6.89289	0.00865395	0.34293	11	93	17	29	53	459
miR-12031	4.95998	0.977765	6.83056	0.00896113	0.34293	4	0	2	0	3	0
miR-182	4.77289	1.79577	6.80016	0.00911499	0.34293	0	0	1	0	8	0
miR-2344-3p	2.21822	5.70561	6.78947	0.00916973	0.34293	417	43	30	77	59	30
miR-302c-3p	-5.0277	3.28156	6.75887	0.00932828	0.34293	0	3	0	4	4	169
miR-12012-3p	-2.04418	6.09395	6.75779	0.00933394	0.34293	31	68	63	102	17	524
miR-12024-3p	-2.11429	4.89608	6.73515	0.00945312	0.34293	9	129	10	18	8	29
miR-6518-5p	-2.71045	2.67006	6.72683	0.0094973	0.34293	3	19	1	2	0	21
miR-2468-5p	-2.77435	5.33018	6.71605	0.00955488	0.34293	19	13	4	6	12	329
miR-2285t-3p	2.18205	6.74252	6.6866	0.00971402	0.34293	969	183	27	131	542	149
miR-15a-5p	-3.56494	11.0857	6.67962	0.00975212	0.34293	803	317	293	551	451	26026
miR-133a	5.19923	2.51151	6.67912	0.00975487	0.34293	10	0	0	0	0	0
miR-103-2-5p	-2.40416	3.51667	6.67707	0.0097661	0.34293	5	7	1	9	0	32
miR-2409-5p	-3.115	5.33465	6.63436	0.010003	0.346301	1	32	24	18	13	442
miR-2419-5p	-2.7819	10.1826	6.59651	0.0102179	0.348828	834	4613	165	14420	1487	641
miR-31	-5.39409	0.876652	6.54826	0.0104987	0.353504	0	5	0	0	0	13
miR-374c-5p	1.87008	6.29525	6.45866	0.0110413	0.360188	42	49	185	46	334	106
miR-2285ag-3p	-2.7612	3.37138	6.41975	0.0112858	0.360188	3	15	1	14	0	12
miR-2365-5p	-1.99259	4.80275	6.40355	0.0113892	0.360188	7	55	10	22	8	68
miR-11982-5p	-2.54329	6.6878	6.39401	0.0114506	0.360188	31	163	66	160	34	806
miR-2301-3p	1.72636	3.86393	6.37449	0.0115772	0.360188	10	12	13	3	29	6
miR-2351-5p	-2.75138	3.0383	6.35921	0.0116774	0.360188	1	21	2	16	3	20
miR-2285ai-3p	-2.8545	3.68714	6.35229	0.011723	0.360188	3	2	2	49	3	24
miR-154-5p	-2.42037	5.34662	6.22837	0.0125719	0.381504	20	20	15	15	13	347
miR-499-3p	-2.7976	5.48414	6.12045	0.0133627	0.394955	18	21	27	2	5	528
miR-98-3p	2.39226	5.82523	6.11636	0.0133936	0.394955	577	42	24	95	150	56
miR-4523-5p	-1.99229	7.57963	6.09869	0.0135282	0.394955	39	107	58	168	188	1202
miR-2454-3p	-1.68375	5.87643	6.08183	0.0136579	0.394955	16	64	22	129	20	54
miR-153-2-3p	-2.27144	3.98504	6.0426	0.0139647	0.39913	16	8	11	180	10	37
miR-568-3p	-3.15169	6.70349	5.98597	0.0144201	0.40741	0	46	40	26	42	960
miR-141-3p	-2.40753	6.31379	5.93963	0.0148041	0.412102	37	30	18	54	33	580
miR-2284l-3p	2.22552	3.1548	5.91342	0.0150259	0.412102	7	8	10	5	36	1
miR-2431-5p	2.31775	7.09944	5.86575	0.0154382	0.412102	977	304	314	88	147	49
miR-448-3p	-1.74582	7.178	5.85563	0.0155273	0.412102	31	81	46	99	92	586
miR-17-3p	1.7283	5.43933	5.8488	0.0155877	0.412102	227	71	38	37	113	53
miR-2319b-3p	-4.12142	4.14916	5.84039	0.0156623	0.412102	7	137	0	0	1	87
miR-6522-3p	-4.72656	1.1122	5.80596	0.0159719	0.412102	0	4	0	6	0	0
miR-2285cf-3p	-2.832	2.48831	5.79865	0.0160385	0.412102	0	7	1	10	6	49
miR-11979-5p	2.00398	4.74967	5.77861	0.0162224	0.412102	11	39	31	34	242	9
miR-8550-5p	1.67334	4.17441	5.77424	0.0162628	0.412102	37	11	46	25	22	9
miR-2446	-4.64217	0.705946	5.7367	0.016614	0.413414	0	6	0	3	0	1
miR-584-8-3p	1.54396	5.75633	5.72173	0.0167562	0.413414	152	26	58	53	73	54
miR-10165-3p	-1.67598	5.30224	5.71515	0.0168191	0.413414	18	100	31	47	48	284
miR-1843-5p	-1.69335	6.03994	5.69735	0.0169905	0.413492	24	101	61	84	57	468
miR-2433	-4.93027	0.77543	5.6649	0.0173077	0.415494	0	6	0	0	0	7
miR-133a-2-5p	-2.56096	5.74074	5.63039	0.0176517	0.415494	25	29	23	28	23	557
miR-2285bu-2-5p	2.42898	2.66025	5.61376	0.01782	0.415494	7	2	2	0	8	2
miR-12059-5p	-1.78471	7.76071	5.60786	0.0178801	0.415494	81	118	47	388	206	953
miR-1584-5p	1.44998	4.7496	5.572	0.0182499	0.415494	53	20	33	12	21	25
miR-2285w-5p	2.80738	3.05954	5.56255	0.0183487	0.415494	3	0	19	0	8	6
miR-6516	4.5103	0.63845	5.5506	0.0184744	0.415494	3	0	3	0	0	0
miR-1197	-5.2046	0.74288	5.53718	0.0186166	0.415494	0	1	0	12	0	0
miR-29d-3p	2.01575	9.15495	5.52341	0.0187637	0.415494	5844	897	284	1269	1929	521
miR-497-5p	-1.89842	9.7135	5.51291	0.0188766	0.415494	352	753	331	776	662	5347
miR-2400	4.68292	0.897473	5.50777	0.0189322	0.415494	3	0	0	0	5	0
miR-574-3p	1.50824	6.34432	5.49074	0.0191174	0.415846	154	141	387	109	113	89
miR-2284b-5p	2.83351	1.82629	5.4671	0.0193777	0.417811	1	0	4	1	8	1
miR-2462-3p	-1.91299	10.0792	5.43044	0.0197887	0.41987	234	1009	230	437	623	4090
miR-299-3p	1.93187	6.12941	5.4227	0.0198766	0.41987	348	53	16	117	286	43
miR-2888-2-5p	-2.77679	3.08576	5.40961	0.0200262	0.41987	1	2	3	13	0	27
miR-2405-3p	1.50301	4.86625	5.39829	0.0201565	0.41987	51	33	43	5	60	40
miR-320a-2-5p	2.90952	9.86937	5.34435	0.0207895	0.421263	388	3356	15807	298	228	69
miR-2285k-2-3p	2.5775	1.58415	5.30083	0.0213153	0.421263	5	1	6	1	3	1
miR-4657	4.97391	0.730236	5.29526	0.0213836	0.421263	0	0	0	0	11	0
miR-135a	5.33895	0.868202	5.24992	0.0219477	0.421263	11	0	0	0	0	0
miR-155-3p	-1.97042	7.11652	5.24718	0.0219824	0.421263	55	70	26	515	105	290
miR-2285o-2-5p	2.54351	2.73857	5.24605	0.0219966	0.421263	5	2	3	0	6	1
miR-301a	-5.77496	0.922622	5.24324	0.0220323	0.421263	0	0	0	19	0	0
miR-12005-1-3p	2.48998	2.54477	5.23964	0.0220778	0.421263	2	3	3	0	9	0
miR-11973-5p	1.81155	3.50579	5.21706	0.0223663	0.421263	49	21	11	16	53	5
miR-154b-5p	-2.50728	3.74116	5.19566	0.0226434	0.421263	2	12	1	63	15	44
miR-2285n-2-5p	-2.54908	3.99727	5.19286	0.0226799	0.421263	2	9	4	3	3	67
miR-1307-5p	2.22692	9.23021	5.18289	0.0228103	0.421263	1513	2717	7200	346	561	204
miR-2421-3p	1.65673	3.58426	5.18018	0.022846	0.421263	38	14	32	6	31	26
miR-2285cf	4.70487	0.638918	5.1687	0.0229975	0.421263	0	0	0	0	9	0
miR-2458	-5.69776	0.89486	5.16328	0.0230693	0.421263	0	0	0	18	0	0
miR-3154	4.08643	0.484644	5.15875	0.0231295	0.421263	0	0	2	0	3	0
miR-3432b-5p	-1.32218	6.21964	5.1582	0.0231369	0.421263	26	145	47	165	73	172
miR-2285ad-5p	-2.9016	4.64427	5.13945	0.0233881	0.422705	23	327	0	34	15	52
miR-2285au-5p	2.23598	8.52236	5.1198	0.0236543	0.424396	4681	567	50	913	1704	332
miR-2895-5p	-2.26245	6.6171	5.10407	0.0238697	0.425158	19	36	13	7	62	558
miR-12008-5p	2.20788	3.27971	5.04121	0.0247512	0.435433	38	2	12	6	33	16
miR-2285af-1-5p	4.92598	1.31448	5.03774	0.0248009	0.435433	4	0	4	0	0	0
miR-2285aw-5p	-3.11585	2.54242	5.01422	0.0251399	0.438254	3	6	1	56	2	4
miR-2285as-1-3p	2.87246	2.96747	4.99505	0.0254199	0.440015	20	0	4	0	2	5
miR-11986b-5p	1.36495	4.46737	4.97919	0.025654	0.440963	49	25	36	10	26	28
miR-2285cp	4.54699	0.575375	4.94492	0.0261674	0.444017	0	0	0	0	8	0
miR-3141-3p	1.65808	7.45255	4.9357	0.0263074	0.444017	883	569	737	177	147	123
miR-141	4.70029	0.631532	4.92089	0.0265338	0.444017	7	0	0	0	0	0
miR-654	4.22484	0.666329	4.91031	0.0266969	0.444017	5	0	0	0	0	0
miR-9-2-5p	-2.39345	9.13922	4.90785	0.026735	0.444017	814	526	69	750	533	9192
miR-12053-5p	-1.69719	5.60232	4.89128	0.0269927	0.444861	20	39	33	38	44	365
miR-192-5p	1.9418	13.1582	4.87648	0.0272251	0.444861	86438	13722	6456	23481	34755	6602
miR-7857-1-5p	1.69778	6.0119	4.86992	0.0273287	0.444861	326	111	131	116	205	50
miR-193b-3p	2.50824	4.89342	4.80753	0.0283356	0.451042	189	15	3	67	287	15
miR-2285db-3p	3.95326	0.824905	4.80103	0.0284427	0.451042	0	0	0	0	5	0
miR-2320-5p	-2.05288	6.73649	4.7988	0.0284795	0.451042	46	1057	100	131	46	49
miR-12037-5p	3.92119	1.49456	4.79683	0.0285121	0.451042	3	0	1	0	0	0
miR-12036	-5.33944	0.778227	4.78997	0.028626	0.451042	0	0	0	14	0	0
miR-12010	4.69956	0.725822	4.75744	0.029172	0.453322	0	0	0	0	9	0
miR-2285o-4-3p	3.1431	1.81048	4.74857	0.0293227	0.453322	3	1	1	0	5	0
miR-1248	4.55334	0.548012	4.74499	0.0293837	0.453322	0	0	6	0	0	0
miR-628-5p	1.6698	4.91698	4.73436	0.0295658	0.453322	39	29	28	8	41	11
miR-4444-3p	1.43447	4.40343	4.71143	0.0299627	0.453322	41	24	21	9	34	17
miR-493	2.03601	4.83179	4.70614	0.0300551	0.453322	212	34	9	45	169	45
miR-2285bt-5p	-1.73113	4.76144	4.70576	0.0300616	0.453322	18	31	7	45	18	119
miR-2285b-2-5p	3.58691	2.38401	4.68294	0.0304635	0.456582	19	4	2	0	16	0
miR-2284i-3p	3.14574	2.03462	4.67225	0.0306537	0.456647	5	1	3	0	0	0
miR-10185-3p	-1.98067	5.11883	4.58927	0.0321728	0.476389	30	712	74	27	19	50
miR-11998	4.12677	1.1038	4.55963	0.0327341	0.481798	2	0	1	0	2	0
miR-2284f-5p	1.85941	3.5549	4.525	0.033403	0.488612	65	12	4	13	24	10
miR-2285q-3p	2.26413	7.94728	4.51522	0.0335946	0.488612	568	129	35	56	125	36
miR-450b-3p	-1.85529	3.19201	4.44741	0.0349543	0.502485	3	29	4	26	7	13
miR-2371-3p	2.05421	3.88454	4.4343	0.0352237	0.502485	0	4	9	3	25	3
miR-544b-2-5p	1.41057	5.27308	4.43237	0.0352635	0.502485	129	56	27	24	44	29
miR-196b	3.18016	2.79415	4.42741	0.0353661	0.502485	13	1	0	0	9	2
miR-2407-5p	-3.07437	2.32229	4.41076	0.0357129	0.504496	0	8	1	0	0	8
miR-302d-3p	-3.19443	1.11561	4.3961	0.0360213	0.505944	0	10	1	3	0	4
miR-2892-3p	1.72937	7.24601	4.36097	0.0367713	0.510403	108	482	1139	123	172	74
miR-2285dg-5p	-2.49299	2.33893	4.34981	0.0370131	0.510403	1	11	2	23	2	4
miR-1388-3p	1.92417	5.95728	4.32119	0.0376406	0.510403	659	133	19	114	129	53
miR-376a	4.70321	0.92533	4.31927	0.0376832	0.510403	7	0	0	0	0	0
miR-2429-3p	-2.3045	2.73373	4.31702	0.037733	0.510403	5	6	0	15	0	15
miR-212-5p	-1.82253	5.62804	4.30955	0.0378989	0.510403	31	46	37	53	20	364
miR-299-2-3p	-1.82643	3.19872	4.29912	0.0381321	0.510403	6	14	4	65	12	16
miR-149-3p	-1.61883	8.99232	4.2982	0.0381527	0.510403	903	6329	395	3428	1195	426
miR-2285as-2-3p	2.41521	3.36889	4.29576	0.0382075	0.510403	0	19	93	4	7	7
miR-4286-1-5p	-2.28217	2.39676	4.2763	0.0386474	0.510964	3	14	1	17	5	28
miR-2355-3p	1.61803	4.68182	4.2712	0.0387636	0.510964	110	19	19	13	55	53
miR-4286-2-3p	1.95458	3.53364	4.2664	0.0388732	0.510964	30	15	11	9	52	7
miR-107-3p	2.19419	10.743	4.2495	0.0392618	0.513232	20563	2218	476	4806	5294	520
miR-2285cd-5p	1.30368	4.58663	4.23154	0.0396795	0.513232	88	46	34	24	38	23
miR-2327-5p	1.48258	4.17387	4.22926	0.0397329	0.513232	20	24	26	1	43	20
miR-12042-5p	1.33573	4.51353	4.20442	0.0403189	0.513232	42	22	23	34	80	16
miR-2285ac	4.70377	0.977705	4.19274	0.0405975	0.513232	7	0	0	0	0	0
miR-2412-3p	2.59122	3.1566	4.19274	0.0405975	0.513232	5	8	0	0	45	2
miR-2284y-5-3p	1.51795	5.73045	4.18147	0.0408682	0.513232	89	44	6	36	122	16
miR-8549-3p	-4.71183	0.781651	4.16769	0.041202	0.513232	0	0	0	9	0	0
miR-148a-3p	1.86367	13.0786	4.16588	0.041246	0.513232	86093	12599	5808	24529	31093	7456
miR-2420-5p	-4.59226	1.56343	4.16492	0.0412693	0.513232	0	0	0	0	0	10
miR-2453	-4.71202	0.648201	4.15054	0.0416213	0.513232	0	0	0	9	0	0
miR-6775	-4.71202	0.648201	4.15054	0.0416213	0.513232	0	0	0	9	0	0
miR-10169-5p	1.55398	3.92563	4.1449	0.0417601	0.513232	17	9	13	3	38	19
miR-124a-2-5p	1.64825	3.26979	4.11085	0.0426089	0.521058	8	6	7	2	13	4
miR-502b	-4.99901	0.848321	4.10206	0.042831	0.521181	0	0	0	11	0	0
miR-3064-5p	1.66272	7.31497	4.05799	0.0439627	0.529109	72	134	416	89	138	68
miR-4680	-4.53097	0.602602	4.033	0.0446186	0.529109	0	10	0	0	0	0
miR-2285dl-1-3p	2.10369	2.21532	4.02786	0.0447546	0.529109	12	5	2	1	12	2
miR-2284m-5p	-2.42107	4.80573	4.01684	0.045048	0.529109	36	11	7	6	22	488
miR-652-3p	2.06822	9.01281	4.00341	0.0454082	0.529109	6352	744	67	1494	1566	284
miR-30b-5p	2.1962	9.78598	4.00051	0.0454865	0.529109	10319	1241	134	1818	2897	894
miR-15b-5p	2.16731	7.46395	3.9953	0.0456274	0.529109	1473	302	41	286	859	113
miR-2285bf-2-5p	-1.35512	6.96836	3.98951	0.0457843	0.529109	53	194	45	113	150	534
miR-12051-5p	1.34492	4.68141	3.98609	0.0458775	0.529109	55	41	19	14	44	10
miR-302d-5p	1.64939	4.89778	3.98339	0.045951	0.529109	22	77	158	9	38	24
miR-34c	2.68646	3.81021	3.96758	0.0463844	0.529109	157	15	1	18	29	7
miR-12003	-4.54561	0.614701	3.96606	0.0464264	0.529109	0	0	0	8	0	0
miR-194-3p	1.156	5.74849	3.94423	0.0470324	0.529109	141	73	78	42	101	89
miR-3431-5p	1.89866	8.68185	3.94422	0.0470327	0.529109	3455	509	141	1254	2663	318
miR-12003-3p	-1.86868	2.73211	3.93921	0.047173	0.529109	3	12	6	21	1	20
miR-2284ac-3p	1.51669	5.28138	3.9376	0.0472182	0.529109	153	37	46	71	120	37
miR-2285ax-3-3p	-1.79271	3.84944	3.93722	0.0472288	0.529109	4	73	18	29	2	27
miR-12040-3p	1.85987	2.71537	3.92861	0.0474711	0.529109	23	3	12	3	5	10
miR-1179-3p	1.80167	4.33861	3.91526	0.0478495	0.529109	14	6	0	0	35	12
miR-320b-5p	1.60182	4.97532	3.90474	0.04815	0.529109	20	74	114	3	62	22
miR-2285g-2-5p	1.74809	4.69643	3.9001	0.0482831	0.529109	16	60	187	26	13	15
miR-130b-3p	1.55989	6.58484	3.8952	0.0484243	0.529109	511	88	73	188	156	59
miR-935	-4.7147	0.734774	3.88979	0.0485804	0.529109	0	0	0	9	0	0
miR-183	-4.13223	0.652622	3.88743	0.0486488	0.529109	0	0	0	6	0	0
miR-199a-2-5p	2.09214	9.50008	3.86509	0.0493006	0.533836	4109	435	125	850	516	237
miR-11995	-2.81466	1.75966	3.84458	0.0499069	0.537001	0	12	0	18	4	5
miR-11980-3p	-1.43863	4.81946	3.84046	0.0500298	0.537001	0	23	5	31	20	30
miR-219-5p	1.52298	4.68865	3.83206	0.0502811	0.537352	30	22	7	5	66	20
miR-2285o-5-5p	-1.47128	4.32484	3.8024	0.0511791	0.541923	5	28	7	17	8	33
miR-2365-3p	-2.51621	2.72499	3.79937	0.0512718	0.541923	4	2	0	8	0	25
miR-99a-3p	1.38327	7.24776	3.78734	0.0516415	0.541923	186	192	506	152	115	116
miR-183-3p	2.19708	6.27295	3.77939	0.0518875	0.541923	381	48	23	64	13	17
miR-147-3p	1.77604	7.30962	3.7712	0.0521421	0.541923	1476	334	50	460	1046	172
miR-26c-5p	-1.61397	5.12622	3.76959	0.0521925	0.541923	4	28	20	30	24	145
miR-2352-3p	-2.46997	3.78371	3.76679	0.0522799	0.541923	0	2	5	6	7	85
miR-2325b-3p	1.28862	5.57854	3.76064	0.0524726	0.541923	64	69	69	11	56	35
miR-940-3p	-1.38867	5.7949	3.74592	0.0529367	0.543953	16	82	34	213	59	56
miR-2897-3p	2.04956	6.1566	3.7404	0.0531117	0.543953	27	249	836	57	13	43
miR-2285cj-3p	1.58589	6.3099	3.72442	0.0536221	0.546901	660	170	49	165	186	79
miR-664-5p	1.144	5.13793	3.70256	0.054329	0.550271	28	36	32	19	73	25
miR-2285n-7-3p	3.01599	1.80401	3.69807	0.0544755	0.550271	0	1	6	0	8	1
miR-2469	-4.22919	0.543622	3.69352	0.0546241	0.550271	0	8	0	0	0	0
miR-2455-5p	-1.6693	3.83247	3.67468	0.0552448	0.554252	10	40	7	69	11	6
miR-12049-5p	-1.35504	4.12919	3.65574	0.0558762	0.556732	7	18	2	21	7	16
miR-2350-5p	1.94483	5.55128	3.64758	0.0561507	0.556732	5	142	442	20	29	42
miR-1301	3.31617	1.78623	3.64488	0.056242	0.556732	26	6	0	0	18	0
miR-12053-3p	-2.03381	2.82399	3.64026	0.056398	0.556732	4	6	0	10	0	8
let-7f-2-3p	-2.01904	6.32702	3.61857	0.057138	0.560356	130	67	20	131	70	1072
miR-2285dh-5p	1.59477	3.17052	3.61233	0.0573526	0.560356	11	7	14	8	16	3
miR-106b-5p	1.77923	9.3041	3.60943	0.0574528	0.560356	5724	1107	372	1725	2179	354
miR-2286-5p	1.67016	5.66244	3.59817	0.0578431	0.560356	10	95	361	58	34	44
miR-2473-3p	1.98015	6.72319	3.58152	0.0584257	0.560356	35	457	1205	53	64	42
miR-1246	1.80049	9.30286	3.56908	0.0588648	0.560356	5503	1634	572	948	2215	774
miR-449b-5p	-1.20485	5.5353	3.56877	0.0588758	0.560356	28	56	29	55	37	192
miR-11990	-3.78918	1.12977	3.56245	0.0591003	0.560356	0	0	0	3	0	2
miR-2285q	2.91498	2.61835	3.56172	0.0591264	0.560356	84	7	0	7	14	4
miR-9851-5p	1.27837	4.30172	3.56115	0.0591467	0.560356	16	11	13	12	41	14
miR-2887-2-3p	2.04208	10.2395	3.55762	0.0592728	0.560356	1390	5416	15207	1206	932	316
miR-375-3p	1.71665	10.3446	3.52891	0.0603076	0.566298	6166	1798	230	2425	12102	2672
miR-2902-3p	-1.52967	6.69919	3.52741	0.0603621	0.566298	48	87	68	489	64	74
miR-2285r-3p	2.37748	3.31725	3.51638	0.060765	0.567727	0	5	7	1	58	9
miR-2285bu-1-5p	1.535	5.36368	3.49425	0.0615824	0.567727	347	82	26	105	141	52
miR-12009-3p	-1.22105	6.77714	3.48836	0.0618018	0.567727	23	286	39	112	118	151
miR-2285ca-5p	-3.35696	2.04852	3.48556	0.0619063	0.567727	0	4	0	0	0	0
miR-3120-5p	-1.08612	5.5183	3.47824	0.0621808	0.567727	26	96	43	87	50	165
miR-2904-3-3p	1.91893	8.03057	3.4767	0.0622388	0.567727	353	1083	2884	332	190	37
miR-181d-5p	1.40972	6.5734	3.47644	0.0622486	0.567727	564	187	53	234	482	112
miR-2285k	1.90009	5.35022	3.4728	0.0623857	0.567727	481	114	16	91	114	24
miR-1839-5p	1.66622	9.41037	3.46447	0.0627006	0.567727	5626	1297	183	1830	3702	748
miR-199c-3p	1.89233	8.47459	3.46121	0.0628242	0.567727	3456	536	111	926	986	166
miR-2292-5p	-1.69826	3.55078	3.44549	0.0634248	0.569223	3	17	8	13	1	29
miR-11975-3p	1.69722	5.93848	3.44476	0.0634528	0.569223	40	229	509	34	67	45
miR-7-2-3p	1.59517	5.78924	3.43445	0.0638498	0.570701	386	90	24	121	241	72
miR-135a-2-5p	-1.43131	5.35265	3.39884	0.0652424	0.572636	7	39	11	60	38	91
miR-2285ax-2-3p	1.73176	4.02934	3.39195	0.0655152	0.572636	47	3	5	10	19	16
miR-671-5p	1.14535	7.52981	3.39118	0.0655461	0.572636	538	281	215	169	205	176
miR-181a-2-5p	1.50489	4.02877	3.3858	0.0657601	0.572636	65	10	15	21	7	12
miR-2284y-7-5p	-4.44527	1.07779	3.38283	0.0658788	0.572636	0	0	0	0	0	9
miR-12027-5p	1.06854	4.56287	3.37517	0.0661856	0.572636	37	26	29	17	40	27
miR-376c-5p	3.30258	0.444999	3.37322	0.066264	0.572636	0	0	0	0	3	0
miR-2285m-4-3p	-1.38455	7.70724	3.37067	0.0663668	0.572636	88	353	93	75	92	620
miR-329a	-4.10574	0.613627	3.36903	0.0664327	0.572636	0	0	0	0	0	7
miR-125b-2-3p	1.59216	8.33282	3.36131	0.0667451	0.572636	2455	415	120	934	1549	396
miR-376d-3p	2.52573	3.8567	3.36088	0.0667623	0.572636	23	48	145	0	0	2
miR-2377-3p	-1.38121	5.70941	3.35449	0.0670219	0.572636	6	31	12	45	53	157
miR-424-5p	1.18531	4.60696	3.3527	0.0670949	0.572636	45	22	8	10	23	15
miR-153-1-5p	1.21488	4.64519	3.33399	0.067862	0.573614	24	12	23	13	16	13
miR-2896-5p	-1.27851	5.22235	3.33289	0.0679073	0.573614	16	195	19	31	42	35
miR-1	1.78936	5.10703	3.33284	0.0679096	0.573614	52	1	23	6	18	32
miR-148a	1.6425	14.9458	3.31241	0.0687584	0.577105	253158	48241	26802	90312	137122	35407
miR-1264-5p	-3.30878	3.55286	3.29921	0.069313	0.577105	0	0	1	0	0	19
miR-2285o-4-5p	1.6294	4.94631	3.2988	0.0693307	0.577105	41	13	10	6	16	12
miR-1287-5p	-1.56227	7.62745	3.28918	0.0697376	0.577105	30	297	107	105	115	654
miR-2300b-3p	-1.37377	6.93954	3.28412	0.0699533	0.577105	61	217	130	63	120	892
miR-135a-2-3p	-1.52341	4.53088	3.27993	0.070132	0.577105	9	31	11	18	28	138
miR-2285da-3p	2.64054	1.84492	3.27202	0.0704709	0.577105	16	2	0	0	2	2
miR-6527-3p	1.91334	8.0525	3.25581	0.0711708	0.577105	86	719	1959	126	174	118
let-7g-5p	1.82108	14.2104	3.25453	0.0712262	0.577105	199440	38761	3722	54176	90416	16433
miR-338-3p	1.18019	7.59621	3.25098	0.0713809	0.577105	402	586	952	257	512	369
miR-1282-5p	-1.20262	4.26142	3.24749	0.0715327	0.577105	6	23	12	21	8	41
miR-299-5p	2.70707	2.35172	3.23949	0.071883	0.577105	6	0	0	0	0	1
miR-1835-5p	-1.27744	5.37334	3.22481	0.07253	0.577105	16	64	22	60	29	98
miR-2463-3p	1.61666	3.77499	3.22381	0.0725747	0.577105	51	29	23	4	7	8
miR-2446-3p	-1.43991	7.69848	3.22062	0.0727162	0.577105	184	232	46	159	296	1521
miR-2489-5p	-1.3293	4.75372	3.21781	0.072841	0.577105	18	32	15	163	47	43
miR-11988-5p	1.53986	3.93134	3.21656	0.0728969	0.577105	15	32	91	20	11	9
miR-2285cl-3p	1.13389	4.80234	3.21312	0.0730499	0.577105	45	29	42	29	44	24
miR-2285am-3p	2.31041	2.43148	3.20855	0.0732545	0.577105	35	9	6	6	22	2
miR-362-3p	2.01597	3.26396	3.20718	0.0733158	0.577105	25	4	3	0	5	8
miR-1246-5p	1.38122	11.5222	3.20462	0.0734305	0.577105	18992	9323	3446	4961	10213	3254
miR-2345-3p	-3.11089	2.38996	3.20334	0.0734882	0.577105	0	1	2	24	0	0
miR-2447-3p	-1.73971	2.3046	3.19219	0.0739906	0.5792	5	9	4	18	0	17
miR-2298-3p	-1.49097	4.69217	3.1732	0.0748558	0.583411	5	24	13	23	2	37
miR-2285bp-5p	-3.89941	0.765953	3.16998	0.0750033	0.583411	0	0	0	0	0	6
miR-2475-5p	1.37688	3.65786	3.15971	0.0754766	0.584278	20	16	5	10	58	14
miR-2285ci-3p	2.31425	2.68027	3.15623	0.0756379	0.584278	28	2	0	1	20	10
miR-2285at-3-5p	-1.77881	5.2965	3.15213	0.0758277	0.584278	50	43	4	22	24	322
miR-301b-5p	-1.8555	6.14235	3.14188	0.0763057	0.586123	10	30	106	39	53	846
miR-2285bj-2-3p	-2.61572	1.36877	3.13519	0.0766193	0.586145	0	7	1	3	0	1
let-7i-5p	1.84653	14.4304	3.13166	0.0767855	0.586145	254419	41372	5810	72525	85404	12421
miR-2285dc-3p	1.69237	3.56821	3.12516	0.0770923	0.586665	72	9	5	21	25	12
miR-378-2-5p	1.5198	8.65986	3.10147	0.0782217	0.592492	720	2394	4165	402	692	328
miR-2285cv-2-5p	-3.41083	0.965816	3.09395	0.0785836	0.592492	0	1	0	1	0	2
miR-2285j-1-3p	1.1813	4.73632	3.08948	0.0788	0.592492	60	51	69	21	50	43
miR-381-5p	1.61241	3.48391	3.08462	0.0790355	0.592492	16	5	12	1	5	10
miR-12050-5p	-1.32079	4.7185	3.08405	0.0790633	0.592492	7	25	15	31	11	60
miR-11975-5p	-1.07641	6.45321	3.06591	0.0799503	0.597318	33	141	74	85	61	281
miR-3596-3p	1.35405	4.15887	3.05956	0.0802635	0.597842	8	10	27	18	35	7
miR-1777b-3p	1.52322	7.9237	3.03224	0.0816254	0.604081	142	529	1246	180	153	137
miR-2284r-3p	1.41399	4.65901	3.0297	0.0817532	0.604081	89	21	6	25	27	17
miR-2382-5p	-1.25652	4.87714	3.02801	0.0818384	0.604081	38	25	16	153	25	64
miR-6534	-3.39023	0.694327	3.01827	0.0823314	0.604891	0	3	0	1	0	0
miR-2285ba	-3.65946	0.45477	3.01612	0.0824404	0.604891	0	0	0	0	0	5
miR-2284x-3p	1.23973	4.80022	3.00896	0.0828056	0.605211	40	28	52	10	39	43
miR-3141-5p	-1.28938	5.96626	3.00562	0.0829764	0.605211	45	42	23	30	37	296
miR-2285m-1-5p	-2.25945	2.55902	2.99653	0.083443	0.606813	0	4	2	31	5	5
miR-29c	3.31575	1.25644	2.9911	0.083723	0.607054	3	3	0	0	24	0
miR-2881-5p	-1.2492	6.90449	2.98581	0.083997	0.607249	162	307	98	828	173	159
miR-2285j-1-5p	-2.74471	1.73004	2.96602	0.0850307	0.612919	0	2	1	3	0	7
miR-2452-5p	0.994788	7.26695	2.94726	0.0860233	0.616248	113	139	141	75	177	86
miR-1224	2.92039	1.89417	2.94363	0.0862168	0.616248	0	0	1	0	1	0
miR-376a-3p	1.4979	3.581	2.93915	0.0864561	0.616248	28	22	2	6	43	6
miR-10161-5p	0.956298	6.17373	2.93842	0.0864953	0.616248	92	83	96	70	112	59
miR-2882-5p	1.99576	2.53442	2.92882	0.087011	0.616662	2	4	5	0	5	0
miR-16b-5p	1.90639	11.3942	2.928	0.0870552	0.616662	27190	4308	391	8596	13032	891
miR-194-5p	1.48888	10.1329	2.91674	0.0876646	0.61904	9604	1819	599	4022	4517	903
miR-3431-3p	1.37052	7.13553	2.91073	0.0879923	0.61904	811	164	75	377	641	209
miR-378-2-3p	1.68753	6.09347	2.9079	0.0881465	0.61904	403	43	19	19	48	159
miR-449a	-3.60726	0.51638	2.89645	0.0887747	0.620807	0	5	0	0	0	0
miR-139-5p	-1.32845	12.3445	2.89108	0.0890713	0.620807	8736	18335	2631	38635	14819	23847
miR-106b	1.78579	8.05279	2.88955	0.0891558	0.620807	2409	405	84	724	913	166
miR-2285df-5p	-3.4858	2.7584	2.88463	0.0894284	0.620947	0	116	6	0	0	4
miR-2306-5p	-1.60289	6.19383	2.86347	0.0906116	0.62574	21	270	50	19	10	108
miR-2284b-3p	-1.71508	4.65467	2.86174	0.0907094	0.62574	35	33	15	14	16	276
miR-1246-3p	-1.07103	5.4017	2.84475	0.0916731	0.62574	38	102	9	77	31	42
miR-2380-5p	3.01935	1.10686	2.84412	0.0917089	0.62574	0	0	2	0	0	0
miR-1-2-3p	-1.79275	8.7465	2.84257	0.0917974	0.62574	204	151	95	289	186	1917
miR-345-5p	1.22048	5.609	2.84068	0.0919054	0.62574	154	83	38	137	296	32
miR-11991	1.59601	3.66333	2.83704	0.0921136	0.62574	58	47	5	14	104	11
miR-2285k-5-3p	1.45891	6.15103	2.83631	0.0921553	0.62574	606	155	17	192	304	101
miR-2313-5p	1.15202	5.74734	2.83045	0.0924924	0.626298	78	40	77	66	98	45
miR-2284d-3p	-1.30803	4.05099	2.82375	0.0928793	0.626384	6	27	19	37	10	59
miR-216b-5p	-1.69896	3.9003	2.82141	0.0930147	0.626384	12	11	4	11	8	90
miR-105a-5p	-1.22493	5.38795	2.80859	0.0937608	0.628224	8	42	21	38	28	102
miR-2415-5p	1.62025	8.24779	2.80576	0.0939262	0.628224	281	1830	3753	302	262	167
miR-12002a-3p	1.20193	6.86825	2.79932	0.0943042	0.628224	41	62	265	68	58	106
miR-2284m-3p	-1.76591	2.99833	2.79922	0.0943103	0.628224	4	30	3	13	2	2
miR-2285cx-3p	-1.98625	3.05259	2.78393	0.095214	0.631348	3	7	1	2	7	51
miR-2285dj-5p	-2.54309	1.92853	2.77863	0.0955297	0.631348	0	0	1	3	1	15
miR-708-3p	0.984702	6.72013	2.7783	0.0955498	0.631348	235	174	163	124	171	106
miR-6531	3.02617	0.372199	2.7701	0.0960402	0.631488	0	0	2	0	0	0
miR-11992-5p	-1.33559	5.57615	2.76389	0.0964134	0.631488	87	530	12	66	81	51
miR-545-3p	-1.11717	5.40965	2.76198	0.0965288	0.631488	8	46	24	29	26	101
miR-199b-3p	1.65545	11.9634	2.75365	0.0970324	0.631488	27136	5471	957	9476	13715	2196
miR-12014-3p	-1.28321	4.46602	2.74787	0.0973839	0.631488	4	27	16	52	9	16
miR-2285at-4-5p	-1.73321	3.00978	2.74559	0.097523	0.631488	0	9	3	3	3	17
miR-6524-3p	1.36323	6.83261	2.74442	0.0975948	0.631488	548	169	60	182	302	125
miR-12039-3p	-1.21611	6.78814	2.7431	0.0976752	0.631488	18	143	73	41	75	367
miR-29d-5p	1.45584	6.27771	2.73542	0.0981455	0.631488	509	178	23	211	454	69
miR-12019	-3.28371	0.949848	2.73308	0.0982895	0.631488	0	2	0	12	1	0
miR-2301-5p	-1.28834	4.79635	2.73092	0.0984227	0.631488	0	37	7	38	27	27
miR-1298-3p	1.14823	7.66663	2.72078	0.0990496	0.631488	300	208	42	124	423	117
miR-488-3p	-1.58166	3.95055	2.71832	0.0992025	0.631488	12	24	15	74	0	16
miR-2326-5p	1.3027	6.50682	2.71676	0.0992995	0.631488	621	336	39	94	184	73
miR-665-5p	1.2005	6.72568	2.71475	0.0994247	0.631488	53	183	310	42	99	85
miR-6123	1.95403	3.25603	2.70059	0.100311	0.635474	43	7	1	21	62	4
miR-10178-3p	-1.78411	3.87349	2.69259	0.100816	0.635719	0	16	5	0	11	60
miR-2285dk-3p	1.46121	3.3826	2.68706	0.101166	0.635719	27	4	11	12	4	5
miR-11991-3p	1.48417	4.22746	2.68455	0.101326	0.635719	85	36	4	23	71	17
miR-208a-3p	1.16277	4.51528	2.67619	0.101859	0.635719	33	26	56	12	7	28
miR-29b-2-3p	1.74563	2.53308	2.66756	0.102413	0.635719	13	3	2	1	7	5
let-7c	1.73391	12.9768	2.66753	0.102415	0.635719	70841	8278	601	23160	26540	6528
miR-11989-3p	-2.02344	2.66899	2.66496	0.10258	0.635719	0	5	3	6	0	8
miR-11976-2-5p	-1.36633	8.4069	2.66022	0.102887	0.635719	38	512	138	159	487	1542
let-7g	1.71426	14.3631	2.65609	0.103154	0.635719	200235	40621	3959	60610	109929	23429
miR-2285as-3-3p	2.6488	1.73247	2.64538	0.103851	0.635719	0	1	4	1	13	1
miR-2894-3p	1.78542	3.31008	2.64426	0.103925	0.635719	1	11	26	0	12	6
miR-708	2.82348	1.71604	2.64313	0.103999	0.635719	0	0	0	0	2	0
miR-2285av-3p	1.18752	4.23864	2.64018	0.104192	0.635719	117	70	44	46	60	20
miR-224-5p	1.46908	10.0574	2.63739	0.104375	0.635719	6750	1431	515	3866	7027	965
miR-21-3p	1.3703	5.89782	2.63654	0.104431	0.635719	390	157	25	89	136	55
miR-2483-3p	-1.07412	6.81412	2.63388	0.104606	0.635719	81	140	66	127	196	696
miR-1248-2-3p	0.958955	5.20967	2.62571	0.105145	0.635719	74	81	51	27	95	50
miR-12032-5p	-1.4565	5.7785	2.61977	0.10554	0.635719	15	22	49	31	36	346
miR-451-3p	1.3099	10.1072	2.61497	0.10586	0.635719	4414	1265	311	1890	2528	657
miR-210-5p	-1.2048	4.96274	2.6142	0.105911	0.635719	2	51	19	28	14	35
miR-2437-3p	-1.93268	2.93505	2.61271	0.10601	0.635719	3	20	1	1	1	9
miR-491	3.28758	1.82864	2.60827	0.106308	0.635719	4	0	0	0	23	3
miR-12033	3.02343	0.863002	2.60344	0.106632	0.635719	1	1	0	0	8	0
miR-20a-5p	1.57335	9.20424	2.60203	0.106727	0.635719	4667	1142	154	1675	2530	385
miR-12025-3p	1.76843	7.5497	2.59739	0.10704	0.635719	28	452	1712	47	51	381
miR-2285bk-3p	2.47065	2.17946	2.59689	0.107074	0.635719	11	5	9	1	3	0
miR-206-5p	-1.12207	4.88975	2.58441	0.10792	0.639201	18	26	11	65	13	30
miR-2284y-6-3p	1.83891	1.71444	2.57233	0.108748	0.641395	7	1	4	1	5	4
miR-2285aw	3.12379	0.743773	2.57138	0.108813	0.641395	0	1	0	0	10	0
miR-6518-3p	1.14782	5.12795	2.54619	0.110561	0.648838	50	44	16	35	131	32
miR-146a-5p	1.71585	11.1697	2.54419	0.110701	0.648838	24305	6055	306	5819	7636	1536
miR-2348-5p	-1.34173	8.84753	2.54181	0.110867	0.648838	158	669	94	649	342	606
miR-2284r-5p	-1.96997	1.7267	2.53395	0.111421	0.648934	1	11	0	4	2	2
miR-2285k-3-3p	-2.00181	2.22348	2.53283	0.1115	0.648934	3	23	0	8	3	3
miR-11987-5p	1.28651	12.567	2.53035	0.111676	0.648934	5846	11902	21149	3944	10558	7120
miR-2285l-5p	2.22311	2.27525	2.52038	0.112384	0.64928	0	4	4	0	19	2
miR-3600-3p	-1.17478	8.92475	2.51928	0.112462	0.64928	326	444	184	395	619	2582
miR-105b-3p	-1.38526	7.85926	2.51836	0.112528	0.64928	11	235	70	150	318	920
miR-2353	2.83682	1.17883	2.51057	0.113085	0.649522	0	2	0	0	14	0
miR-2285v-5p	3.04657	0.690521	2.50329	0.113608	0.649522	0	0	2	0	0	0
miR-11971-3p	1.37056	7.83503	2.50193	0.113707	0.649522	1730	331	72	524	788	491
miR-2889-5p	1.29601	5.22354	2.50108	0.113768	0.649522	14	118	187	20	56	25
miR-12049-3p	1.35386	3.5543	2.49827	0.113971	0.649522	7	10	23	9	8	2
miR-3596-5p	1.06479	5.88459	2.49271	0.114375	0.649522	24	68	159	42	58	60
miR-2285bf-2-3p	2.75754	1.34851	2.49209	0.114419	0.649522	5	1	1	0	0	0
miR-2351-3p	1.48548	5.10291	2.48459	0.114967	0.65057	52	138	196	4	24	19
miR-2285v	2.83641	0.834776	2.48222	0.11514	0.65057	3	0	0	1	5	0
miR-2891-3p	0.987943	4.70547	2.47549	0.115633	0.65057	44	36	24	17	60	35
miR-2434-5p	1.16647	6.19064	2.47298	0.115818	0.65057	24	173	266	56	149	58
miR-2899-3p	-1.72717	9.57685	2.46123	0.116687	0.65057	72	218	205	56	36	1371
miR-320b-3p	-0.974142	7.96836	2.45619	0.117062	0.65057	158	483	177	255	177	701
miR-12024-5p	1.41602	2.84958	2.45342	0.117269	0.65057	11	1	12	8	9	7
miR-448-5p	1.29227	6.00804	2.45248	0.117339	0.65057	140	51	13	8	55	66
miR-200b-5p	-1.0532	7.88823	2.45216	0.117363	0.65057	110	216	112	204	245	887
miR-380-3p	1.25001	4.48689	2.4475	0.117712	0.65057	128	17	13	60	46	26
miR-2285bd	-3.18327	0.460642	2.44526	0.11788	0.65057	0	0	0	3	0	0
miR-2442-5p	1.25262	4.8956	2.44105	0.118197	0.65057	145	55	48	56	34	24
miR-20b-5p	1.42243	7.73382	2.44021	0.11826	0.65057	864	320	117	324	625	147
miR-2285g-2-3p	1.60966	2.03693	2.43854	0.118386	0.65057	6	1	5	3	13	6
miR-140-5p	1.50493	9.80789	2.43336	0.118778	0.65057	8645	2218	232	2642	3414	949
miR-106-3p	-1.62957	3.43182	2.43212	0.118872	0.65057	13	14	8	10	0	78
miR-222	1.65361	9.30206	2.42907	0.119104	0.65057	6379	1547	61	1900	3201	585
miR-449a-5p	-1.26508	7.36907	2.41692	0.120031	0.6513	67	104	44	63	42	371
miR-412-5p	1.0947	5.65715	2.4115	0.120447	0.6513	261	86	56	137	185	86
miR-2284z-2-3p	2.06415	1.84114	2.41118	0.120471	0.6513	5	3	0	2	13	0
miR-2489-3p	-1.40454	3.35278	2.40775	0.120736	0.6513	9	15	6	20	7	47
miR-2285bu-2-3p	-1.46605	5.76268	2.40675	0.120813	0.6513	5	17	16	16	65	273
miR-429	-3.00935	1.10497	2.40657	0.120827	0.6513	0	0	0	0	0	3
miR-2285n-6-5p	-1.48367	3.48698	2.40017	0.121322	0.652037	3	6	7	9	13	73
miR-2285s-5p	-1.77287	3.24657	2.38919	0.122177	0.652037	9	8	6	5	4	85
miR-2285au-3p	0.927249	4.9393	2.38335	0.122634	0.652037	35	46	21	19	68	22
miR-2285cc-5p	-2.97363	0.597551	2.3821	0.122732	0.652037	0	3	0	0	0	0
miR-10174-5p	-1.05531	4.72749	2.38102	0.122818	0.652037	18	41	20	79	23	48
miR-7858-3p	1.27894	3.66024	2.37672	0.123156	0.652037	24	5	3	5	28	20
miR-875-5p	-1.13722	8.69293	2.3712	0.123592	0.652037	182	389	98	154	290	1179
miR-1814a-3p	-1.15914	5.39956	2.36919	0.123752	0.652037	10	22	8	46	17	33
miR-185-5p	1.55293	12.1608	2.3661	0.123997	0.652037	32394	7122	1261	16965	31246	2748
miR-2285e-2-5p	1.67508	6.49773	2.36484	0.124097	0.652037	877	130	17	319	397	67
miR-29a-5p	1.69737	3.55584	2.36204	0.12432	0.652037	94	8	0	31	18	6
miR-449b-3p	1.26508	5.49571	2.36093	0.124408	0.652037	11	49	30	28	166	28
miR-205-5p	1.65482	4.24689	2.36088	0.124412	0.652037	128	30	8	25	2	9
miR-2285k-1-3p	1.41022	5.36849	2.33669	0.126358	0.65976	427	93	12	122	70	51
miR-496-3p	-1.70468	3.14538	2.33589	0.126423	0.65976	0	27	5	2	5	19
miR-7691-5p	-1.07554	6.05092	2.31525	0.128111	0.667153	28	52	9	87	48	88
miR-20b-3p	1.01502	6.04643	2.30826	0.128688	0.668744	90	75	69	40	73	48
miR-2483-5p	-1.14935	5.14391	2.30252	0.129164	0.669801	9	29	16	139	63	58
miR-192	1.66161	5.2534	2.29495	0.129796	0.671003	482	42	11	180	89	15
miR-584-2-3p	-1.44852	3.51657	2.2932	0.129942	0.671003	7	66	16	39	4	4
miR-2285ba-2-3p	1.01163	6.00956	2.28459	0.130664	0.672993	207	121	48	64	65	44
miR-2401-3p	0.979872	4.81257	2.27975	0.131073	0.672993	25	51	89	31	26	23
miR-2285cr-1-5p	-2.71516	1.75749	2.27635	0.131361	0.672993	0	0	1	2	0	10
miR-29e-3p	1.686	3.31701	2.27562	0.131422	0.672993	26	9	15	10	43	15
miR-193a-2-5p	1.24388	5.77505	2.26354	0.132451	0.676848	15	13	21	18	46	13
miR-2285ao-3-5p	2.14677	2.11356	2.2554	0.133149	0.679004	3	0	0	1	9	2
miR-2284aa-3-3p	1.41091	7.14787	2.24382	0.134149	0.68269	1241	338	38	499	673	114
miR-133a-1-5p	1.2759	3.61395	2.23825	0.134633	0.683737	19	26	6	10	53	5
miR-12034-5p	1.07233	7.56276	2.23237	0.135146	0.684926	866	408	175	375	294	97
miR-375-5p	1.3024	4.30041	2.22573	0.135728	0.686462	19	8	39	11	11	22
miR-7857-1-3p	1.57081	5.46899	2.21413	0.136752	0.689642	173	19	1	10	25	71
miR-10172-3p	1.1736	7.47348	2.21073	0.137054	0.689642	986	204	110	765	1111	204
miR-655-5p	-1.02174	4.66557	2.20717	0.137371	0.689642	5	31	18	55	20	28
miR-12054-5p	1.49024	6.37506	2.20499	0.137565	0.689642	21	345	663	40	35	42
miR-12002b-3p	1.46816	6.1746	2.20102	0.13792	0.689642	714	271	10	100	279	148
miR-365-2-3p	1.62491	5.7679	2.19739	0.138245	0.689642	35	260	468	5	21	25
miR-2285ay-3p	-2.54651	1.31487	2.19654	0.138321	0.689642	0	7	1	0	1	12
miR-12051-3p	1.1336	7.46783	2.19123	0.138798	0.689756	45	278	678	177	221	182
miR-2330-5p	-1.17286	7.9509	2.19004	0.138905	0.689756	150	1044	123	149	116	124
miR-326-3p	0.940637	6.555	2.17813	0.139985	0.693714	202	98	77	174	260	83
miR-6501-3p	1.03188	8.12901	2.16702	0.141	0.697338	494	261	61	166	638	342
miR-181c-3p	1.18966	6.49567	2.15874	0.141761	0.698926	104	247	392	75	196	131
miR-2285cn-3p	2.16067	2.751	2.1556	0.142051	0.698926	49	11	2	9	15	0
miR-2403-3p	0.886485	6.17885	2.15427	0.142174	0.698926	164	98	61	62	107	92
miR-2486-5p	0.800696	5.28053	2.13476	0.143993	0.705826	45	48	44	31	50	32
miR-199c	1.56025	6.68919	2.13138	0.144311	0.705826	962	219	33	356	381	33
miR-2285n-5-5p	-1.61524	4.10435	2.13002	0.144439	0.705826	21	13	0	12	9	107
miR-199a-3p	1.68326	8.60138	2.12389	0.145018	0.707249	2012	249	39	639	741	246
miR-122	1.42153	11.4752	2.11722	0.145651	0.708931	9732	5196	781	8968	36761	6247
miR-140	1.54141	10.0796	2.11327	0.146027	0.708982	6711	2123	217	3999	10693	1081
miR-544b-2-3p	0.958818	6.05096	2.10601	0.146722	0.708982	89	108	27	51	259	86
miR-2312-3p	-0.965826	6.14428	2.10525	0.146795	0.708982	52	182	20	39	58	137
miR-2325a-3p	-1.12579	4.26705	2.10312	0.146999	0.708982	1	19	11	23	7	15
miR-11978-5p	1.39786	6.02902	2.10094	0.147209	0.708982	22	265	530	83	71	25
miR-188-5p	-1.21446	6.92193	2.09904	0.147392	0.708982	48	69	33	41	30	268
miR-185	1.5264	12.7962	2.09361	0.147916	0.710114	41075	11910	1566	24657	58780	5356
miR-2285o-1-3p	1.08929	5.52829	2.09021	0.148246	0.710307	270	91	14	81	130	95
miR-2285be-5p	1.64928	3.51888	2.07201	0.150024	0.717429	40	5	1	15	45	14
miR-2284ab-5p	1.46178	8.0066	2.0647	0.150744	0.718283	2014	363	49	978	1501	260
miR-12041-3p	-1.28739	4.8879	2.06427	0.150787	0.718283	26	23	13	7	16	168
miR-2284u-5p	-0.913175	3.85377	2.06113	0.151098	0.718374	11	39	8	16	14	32
miR-10161-3p	1.04991	8.14975	2.05037	0.15217	0.722071	733	300	47	280	517	255
miR-2451-5p	0.991797	5.12635	2.03569	0.153644	0.72743	13	26	16	12	69	25
miR-2323	2.40899	1.48943	2.03068	0.154151	0.72743	11	6	3	0	9	0
miR-4523-3p	1.11106	5.36949	2.02803	0.15442	0.72743	42	83	147	42	14	20
miR-2363-2-5p	1.16829	4.35879	2.02345	0.154887	0.72743	16	26	32	11	19	6
let-7f-1-5p	1.36008	15.1671	2.02223	0.155011	0.72743	324414	87530	6632	137051	196571	39561
miR-22-5p	1.42394	8.79838	2.02161	0.155075	0.72743	3648	1188	121	1048	1775	559
miR-12056-3p	1.18378	7.19793	2.01148	0.156113	0.729043	72	248	406	208	427	75
miR-496-5p	-1.40007	5.87469	2.00872	0.156397	0.729043	27	153	32	11	9	121
miR-10020-5p	-1.53228	2.96045	2.00733	0.156541	0.729043	0	10	1	1	5	13
miR-2284w-3p	1.32538	12.2893	2.00671	0.156605	0.729043	46699	14942	2164	17693	25834	6674
miR-2285cu-5p	1.86655	1.72394	1.98775	0.158576	0.734745	4	2	6	0	0	2
miR-2411-5p	1.04686	5.77991	1.98565	0.158796	0.734745	152	79	24	89	208	68
miR-12047-5p	1.12599	6.96116	1.98384	0.158986	0.734745	135	110	6	74	363	101
miR-12036-5p	1.81109	10.204	1.98347	0.159025	0.734745	111	8331	17911	512	390	148
miR-20b	1.99649	3.33993	1.97858	0.15954	0.735416	75	27	1	17	58	0
miR-15a-3p	0.881347	3.90286	1.97641	0.159769	0.735416	24	19	19	17	26	15
let-7g-3p	0.899734	4.28672	1.96444	0.16104	0.739141	26	30	42	43	54	12
miR-499	1.59631	7.03689	1.9546	0.162092	0.739141	1477	398	36	351	344	107
miR-199a-5p	1.63274	7.37083	1.95341	0.16222	0.739141	845	165	10	232	154	47
miR-2285bf-3-3p	1.53638	6.48784	1.95339	0.162222	0.739141	611	200	19	175	305	58
miR-7862-5p	0.933282	4.99722	1.95218	0.162352	0.739141	61	25	5	25	49	30
miR-2436-5p	0.858777	6.1849	1.94723	0.162886	0.739141	168	229	226	104	191	130
miR-2460-3p	1.27118	3.13106	1.94409	0.163225	0.739141	5	5	12	0	8	10
miR-10166-3p	-0.821665	6.6381	1.94384	0.163253	0.739141	64	160	82	131	81	273
miR-2285bb-5p	-1.64331	3.41111	1.94354	0.163285	0.739141	11	2	8	91	9	15
miR-433	-1.38923	5.28905	1.93769	0.16392	0.7394	10	59	3	232	130	114
miR-331-5p	1.33042	10.2631	1.93747	0.163943	0.7394	10434	2112	397	5679	7199	1090
miR-187	2.89759	1.61076	1.93468	0.164247	0.739412	26	0	0	5	6	0
miR-3604-2-5p	-1.03265	3.82302	1.91947	0.165915	0.745555	13	24	1	25	13	24
miR-656-3p	0.965016	4.91811	1.91298	0.166633	0.747416	14	22	19	33	89	20
miR-323b-3p	0.976373	6.27153	1.90965	0.167002	0.747707	49	82	246	81	44	95
miR-95-5p	-0.888262	5.08487	1.9003	0.168045	0.751007	18	31	9	16	7	45
miR-2285cj-5p	1.5447	2.90605	1.89496	0.168643	0.752314	10	10	1	3	31	5
miR-205-3p	-1.616	5.92901	1.89004	0.169197	0.752664	2	42	24	2	10	126
miR-2284y-2-5p	2.15746	2.91952	1.88757	0.169476	0.752664	13	4	0	0	63	17
miR-551b-5p	1.19634	5.43552	1.88343	0.169944	0.752664	23	150	239	28	28	26
miR-2323-5p	0.984404	3.94395	1.87907	0.17044	0.752664	29	30	19	10	21	10
miR-224	1.28129	6.90555	1.87801	0.170561	0.752664	391	174	64	471	1237	145
miR-12014-5p	0.936935	5.55806	1.87473	0.170934	0.752664	16	41	14	8	84	28
miR-134-5p	0.973294	5.44785	1.87159	0.171294	0.752664	77	145	177	72	73	28
miR-12052-3p	1.15812	2.90239	1.86932	0.171553	0.752664	12	10	1	5	20	4
miR-2285i-5p	0.916638	4.81124	1.8662	0.171911	0.752664	56	32	13	31	78	38
miR-668-3p	1.0822	4.48948	1.86496	0.172054	0.752664	12	3	20	17	20	12
miR-2474-5p	1.46035	3.63906	1.86464	0.17209	0.752664	7	51	84	4	10	5
miR-339b-5p	1.39929	9.18209	1.85678	0.172997	0.753531	4614	898	104	2403	2999	314
miR-154c-5p	1.02261	6.15237	1.85459	0.173251	0.753531	37	27	118	51	103	96
miR-2329-1-5p	1.56673	2.34563	1.85422	0.173293	0.753531	10	5	3	0	1	2
miR-2410	-1.98585	0.951496	1.85232	0.173514	0.753531	0	1	1	3	2	13
miR-2285ct-3p	1.42086	3.33492	1.84904	0.173895	0.753853	33	16	18	3	9	15
miR-12030-5p	1.26313	6.18743	1.83547	0.175483	0.759221	75	336	643	133	75	48
miR-148d-5p	-1.02227	6.33794	1.82892	0.176256	0.759221	49	53	16	55	89	306
miR-2285n-1-5p	-1.91549	1.93054	1.82882	0.176267	0.759221	0	4	1	0	1	8
miR-124b-5p	1.91072	2.18868	1.82709	0.176472	0.759221	0	0	14	2	2	4
miR-543-3p	-1.11843	7.64983	1.82036	0.17727	0.759221	78	772	83	1174	779	366
miR-2285bs	2.65107	1.16825	1.81896	0.177437	0.759221	15	4	2	0	0	0
miR-3431	1.34646	7.30859	1.81765	0.177593	0.759221	790	217	54	696	1479	137
miR-2308	2.3009	1.4742	1.81756	0.177605	0.759221	12	7	2	0	11	0
miR-194b-3p	1.31062	4.08911	1.81351	0.178087	0.759292	22	25	97	31	3	18
miR-12030-3p	0.958976	5.59014	1.81225	0.178239	0.759292	34	88	131	37	24	24
miR-215	1.21326	9.06676	1.80362	0.179275	0.75973	2457	453	298	1374	835	167
miR-660-5p	1.33791	8.99639	1.79934	0.179792	0.75973	4606	1076	97	1819	1799	483
let-7i	1.42563	16.0706	1.7958	0.180221	0.75973	626820	152002	22111	268429	342892	52702
miR-363-3p	1.15567	7.24096	1.79306	0.180554	0.75973	1168	444	51	600	862	150
miR-27b-5p	0.780101	6.33971	1.78454	0.181593	0.75973	232	118	151	165	165	155
miR-134-3p	1.0638	3.91771	1.78389	0.181672	0.75973	11	17	20	15	40	12
miR-11996-5p	1.15199	4.32656	1.77977	0.182177	0.75973	12	10	10	14	58	20
miR-2368-3p	0.92701	6.02189	1.77701	0.182517	0.75973	285	153	46	113	223	128
miR-2400-3p	0.99712	5.58026	1.77569	0.182679	0.75973	109	30	21	53	44	35
miR-196a-1-3p	-0.823722	5.24548	1.77396	0.182892	0.75973	35	40	15	44	11	71
miR-3578-5p	0.78644	5.10843	1.76751	0.18369	0.75973	24	20	20	16	32	24
miR-451-5p	1.33527	15.3125	1.76703	0.18375	0.75973	351315	82133	16335	172688	182857	22313
miR-483-3p	-0.828067	6.93536	1.76357	0.18418	0.75973	30	108	33	128	83	95
miR-425-3p	1.06131	10.1115	1.76263	0.184297	0.75973	4306	1689	642	2271	3014	1029
miR-2336-5p	-1.05658	3.37841	1.75966	0.184667	0.75973	3	25	5	15	13	18
miR-194b-5p	0.846626	5.86438	1.75781	0.184898	0.75973	57	40	20	56	120	40
miR-2285ar-3p	1.42258	2.26246	1.75772	0.184909	0.75973	17	9	4	8	14	0
miR-2307-5p	1.25977	4.18137	1.75582	0.185146	0.75973	13	43	54	8	17	3
miR-194b-2-5p	-0.864143	5.26426	1.75345	0.185444	0.75973	32	101	45	36	37	166
miR-101-2-3p	1.32341	12.5661	1.7506	0.185801	0.75973	38805	13891	3444	19732	33075	4494
miR-2285am-5p	-2.16868	1.77734	1.75025	0.185846	0.75973	0	0	1	7	0	0
miR-6525	-1.85043	2.57163	1.7499	0.185889	0.75973	1	13	0	66	22	8
miR-543	-1.29002	7.61052	1.74907	0.185993	0.75973	17	673	64	1127	763	483
miR-98-5p	1.22413	14.0634	1.7476	0.186179	0.75973	159189	41977	3906	72018	78803	20211
miR-12007-5p	-1.11515	6.5903	1.74661	0.186304	0.75973	37	80	17	24	129	412
miR-6520	1.89185	1.71991	1.74577	0.186409	0.75973	14	1	0	4	10	3
miR-2285bv-5p	-1.24791	3.06031	1.74293	0.186768	0.75973	3	4	2	20	5	6
miR-2288-3p	1.02376	6.12799	1.74113	0.186996	0.75973	274	169	201	129	25	70
miR-11997	1.80259	1.99143	1.72975	0.188443	0.763283	13	3	0	7	23	2
miR-2285dd-5p	2.17955	2.05007	1.72937	0.188492	0.763283	0	3	1	0	11	0
miR-12042-3p	-0.846451	4.64079	1.72389	0.189193	0.76394	5	51	16	21	24	39
miR-2284v-3p	1.53408	4.24626	1.72325	0.189276	0.76394	7	3	0	3	12	2
miR-99a-5p	1.30717	16.6388	1.71529	0.190301	0.765564	807810	144033	22341	408683	511222	126582
miR-769	1.38946	7.116	1.71529	0.190301	0.765564	889	412	47	435	1127	137
miR-376e-3p	0.796325	7.53956	1.71058	0.19091	0.766761	355	362	332	133	317	345
miR-17-5p	1.24464	11.4279	1.70513	0.191619	0.767168	17330	5601	826	9122	12472	1611
miR-124b-3p	-1.94614	1.94632	1.70479	0.191663	0.767168	2	11	0	10	2	0
miR-2284x	1.3233	9.6803	1.7026	0.191948	0.767168	7769	1737	152	3549	4654	1109
miR-495	-1.23883	5.87417	1.69409	0.193063	0.769163	43	190	12	389	212	134
miR-2285dl-1-5p	-2.47814	0.971758	1.69401	0.193073	0.769163	0	11	1	0	0	0
miR-339b	1.52802	12.1703	1.69033	0.193558	0.769845	38612	6179	943	18857	24658	2349
miR-218-1-5p	0.878017	7.77406	1.68344	0.194468	0.771172	856	355	225	693	774	234
miR-2417-3p	1.30357	2.97259	1.68306	0.194518	0.771172	11	8	11	10	16	2
miR-320a-1-5p	0.896127	5.90852	1.67623	0.195426	0.773522	67	42	31	69	172	68
miR-763-5p	0.753076	5.20795	1.67086	0.196143	0.775113	61	39	53	24	35	66
let-7i-3p	1.00779	5.21527	1.66821	0.196499	0.775272	117	43	33	101	106	15
miR-11993-3p	0.82779	5.61547	1.66237	0.197284	0.777023	79	62	65	77	91	37
miR-2285av	1.26009	7.69518	1.66021	0.197575	0.777023	1845	443	70	808	1151	400
miR-10184-5p	1.55162	1.98697	1.65221	0.198658	0.778969	12	0	4	6	2	2
miR-379-5p	0.905046	7.8178	1.65188	0.198704	0.778969	999	459	151	681	920	269
miR-382-3p	0.994143	4.9698	1.64457	0.1997	0.780915	110	37	11	93	139	28
miR-361-5p	1.19921	9.09961	1.64045	0.200264	0.780915	3708	1186	155	1694	2696	800
miR-148b-3p	1.07312	8.71941	1.63787	0.200618	0.780915	2645	985	333	1503	1669	370
miR-2284y-1-5p	1.13705	9.46356	1.6353	0.200972	0.780915	5320	1880	588	2833	3852	1002
miR-375	1.80031	2.61598	1.63411	0.201136	0.780915	21	2	1	6	70	24
miR-16a	1.29571	10.0362	1.63308	0.201277	0.780915	7225	2617	251	3774	6064	525
miR-142-3p	1.18495	11.8784	1.63202	0.201424	0.780915	30211	11886	1587	12248	16962	4312
miR-2305-3p	-0.93314	8.69526	1.62969	0.201745	0.78093	93	538	347	275	458	1561
miR-2284x-5p	1.2085	11.6271	1.62377	0.202567	0.78245	25799	6658	779	14277	19963	4204
miR-2285at-3-3p	1.08806	4.66759	1.62227	0.202776	0.78245	108	28	12	40	22	25
miR-2903-5p	1.06389	5.70541	1.61861	0.203286	0.78245	57	16	28	21	8	28
miR-142-5p	1.3369	14.5876	1.61581	0.203677	0.78245	236016	81518	6201	79422	102884	22711
miR-7864-3p	-0.837258	4.25746	1.61276	0.204104	0.78245	5	19	9	30	18	25
miR-2887-2-5p	1.41686	9.85439	1.61073	0.204389	0.78245	195	6006	10390	830	631	150
miR-487b-3p	1.14793	4.42341	1.60874	0.204669	0.78245	120	66	6	39	73	17
miR-2306-3p	-0.903603	4.35536	1.60708	0.204903	0.78245	20	19	12	61	11	27
miR-140-3p	1.18059	12.246	1.60637	0.205003	0.78245	31286	11843	1331	19535	36312	5984
miR-450a-2-3p	-1.18429	3.41247	1.60331	0.205435	0.782883	16	23	4	28	1	18
miR-744-3p	0.905793	4.85061	1.59484	0.206636	0.786241	60	23	28	42	25	17
miR-2285cw-2-5p	-2.47613	0.862169	1.59063	0.207236	0.787306	0	2	0	0	0	0
miR-568-5p	-2.47542	1.27103	1.58121	0.208587	0.789672	0	2	0	0	0	0
miR-599-5p	0.911977	5.48871	1.57642	0.209278	0.789672	84	54	55	73	91	34
miR-12057	-2.47489	0.56994	1.57406	0.209618	0.789672	0	2	0	0	0	0
miR-186-5p	1.33111	12.5577	1.57105	0.210055	0.789672	51870	15098	1490	23176	29457	4022
miR-2898-5p	-0.997759	3.77495	1.56988	0.210224	0.789672	1	19	19	16	11	54
miR-2408-3p	1.08745	7.09849	1.56841	0.210438	0.789672	436	90	54	189	100	100
miR-2285cp-5p	-0.922165	4.94642	1.56797	0.210502	0.789672	41	20	40	51	39	253
miR-2432-3p	-0.795972	4.64171	1.56785	0.21052	0.789672	15	50	19	39	31	64
miR-584-8-5p	0.815592	5.97496	1.56615	0.210767	0.789672	94	145	92	58	108	33
miR-6715-3p	1.0437	3.74228	1.56295	0.211234	0.789672	70	11	7	26	12	23
miR-153-1-3p	-0.86056	5.16271	1.56175	0.21141	0.789672	8	67	14	21	44	71
miR-130a-3p	0.977896	5.72973	1.55966	0.211714	0.789672	128	37	22	54	113	86
miR-2354-5p	-1.2232	5.49501	1.55712	0.212088	0.789866	7	56	30	29	65	233
miR-2285f	1.63792	3.04825	1.55355	0.212612	0.790621	76	11	3	22	29	13
miR-301a-3p	1.02827	4.37729	1.54441	0.213962	0.792881	44	35	15	27	60	14
miR-194	1.33363	8.54776	1.54405	0.214015	0.792881	2860	687	67	1338	1603	261
miR-383-5p	0.932831	7.93932	1.54263	0.214227	0.792881	175	555	1055	326	226	273
miR-2285ao	2.16868	0.325325	1.53836	0.214862	0.792881	0	0	1	0	0	0
miR-2384-5p	-0.893614	5.30669	1.53644	0.215149	0.792881	25	25	26	25	29	162
miR-2284y	1.42188	5.86132	1.53283	0.215688	0.792881	465	124	11	196	364	78
miR-374a-3p	1.07936	7.49329	1.53218	0.215786	0.792881	1160	375	21	608	816	222
miR-12007-3p	-1.17873	5.06778	1.53208	0.2158	0.792881	14	32	29	13	49	244
miR-2285b	1.16258	5.07314	1.5254	0.216804	0.793261	240	86	8	106	135	32
miR-2486-3p	1.17723	3.18534	1.51969	0.217666	0.793261	18	4	2	6	1	3
miR-2284s-5p	-1.36887	3.53226	1.51224	0.218797	0.793261	1	10	0	3	6	11
miR-6526-3-3p	2.17527	0.735686	1.50953	0.21921	0.793261	0	0	1	0	0	0
miR-2435-5p	0.848823	3.67438	1.50872	0.219334	0.793261	17	18	24	15	44	30
miR-653-5p	0.862072	5.36838	1.50849	0.219369	0.793261	26	94	156	39	34	49
miR-2285ck-3p	1.64365	2.97704	1.5057	0.219796	0.793261	26	22	1	3	33	1
miR-329a-3p	-1.25061	2.85411	1.50219	0.220335	0.793261	2	23	1	2	7	8
miR-29b-1-3p	1.08973	6.20366	1.49946	0.220755	0.793261	438	153	19	188	144	39
miR-450a	-1.42219	3.5727	1.49914	0.220803	0.793261	0	51	7	85	41	9
miR-212-3p	1.14244	4.76953	1.49903	0.220821	0.793261	11	104	208	41	10	20
miR-10172-5p	0.941376	7.03032	1.49777	0.221015	0.793261	73	395	620	130	98	121
miR-11986c-3p	0.770747	5.06534	1.48971	0.222262	0.793261	95	63	20	52	99	51
miR-2367-5p	-0.870904	3.82662	1.48928	0.222328	0.793261	17	44	6	17	12	30
miR-1249-5p	1.01256	6.95925	1.48895	0.222379	0.793261	1169	1032	248	200	388	112
miR-2285n-5-3p	0.968084	5.11704	1.48655	0.222753	0.793261	52	108	117	31	19	11
miR-188	-2.2491	1.03134	1.4858	0.22287	0.793261	0	9	2	0	0	8
miR-12025-5p	1.44078	4.42572	1.48486	0.223015	0.793261	0	101	195	13	9	11
miR-129-2-5p	0.740324	7.26589	1.48116	0.223593	0.793261	198	219	139	181	329	124
miR-2357-5p	0.752518	7.46496	1.48104	0.223612	0.793261	127	269	400	189	288	225
miR-2285n-3-3p	1.15426	5.03496	1.47801	0.224086	0.793261	47	17	12	12	10	16
miR-129-1-5p	1.49645	3.11197	1.47698	0.224248	0.793261	0	14	31	0	11	9
miR-2284z-4-5p	1.52162	3.51442	1.47225	0.22499	0.793261	44	1	0	19	28	11
miR-484-3p	1.13646	4.21796	1.47066	0.225241	0.793261	4	46	103	12	10	27
miR-761-3p	1.11937	4.17381	1.469	0.225504	0.793261	13	5	3	1	47	31
miR-2285di-5p	1.249	2.32312	1.46789	0.225679	0.793261	3	7	6	6	24	4
miR-223-5p	1.12234	9.90189	1.46586	0.226	0.793261	6771	1517	230	4026	4720	1172
miR-101-1-3p	1.11311	6.70504	1.46332	0.226403	0.793261	758	100	80	498	371	101
miR-2376-3p	1.05314	5.96769	1.46047	0.226855	0.793261	428	142	40	219	225	77
miR-2285cw-2-3p	-1.31717	2.79653	1.45998	0.226934	0.793261	4	35	8	0	3	24
miR-1224-3p	1.0137	6.59118	1.45909	0.227074	0.793261	46	298	607	128	45	121
miR-652-5p	-0.9232	4.01958	1.45907	0.227078	0.793261	19	37	4	32	10	17
let-7d-5p	1.24567	13.207	1.45895	0.227098	0.793261	69524	18742	1136	39727	57970	8464
miR-149-5p	-0.954095	5.42499	1.45771	0.227295	0.793261	41	76	24	194	79	71
miR-16a-5p	1.16784	9.96859	1.45731	0.227359	0.793261	6617	2533	236	3517	5035	663
miR-10182-5p	-0.725683	5.26738	1.45629	0.227522	0.793261	25	54	48	65	31	125
miR-150-3p	-0.876788	9.13258	1.45071	0.228414	0.793768	371	718	185	727	657	1472
miR-12022-3p	-0.819715	4.82715	1.44967	0.228582	0.793768	16	36	16	50	26	50
miR-381-3p	0.982851	7.11415	1.44933	0.228636	0.793768	692	235	81	537	708	150
miR-497-3p	0.814758	7.28054	1.44287	0.229676	0.795452	149	131	59	130	442	199
miR-12062-3p	-0.932662	6.24437	1.44229	0.229768	0.795452	39	55	89	71	93	469
miR-664a	2.15591	0.597911	1.43782	0.230493	0.795683	1	0	0	0	0	0
miR-2319a-3p	-0.853701	3.80392	1.4368	0.230658	0.795683	18	23	6	40	13	26
miR-382-5p	0.98335	6.29155	1.43585	0.230812	0.795683	377	105	26	205	312	153
miR-455-3p	1.20899	5.14645	1.43252	0.231354	0.795683	123	61	5	100	263	39
miR-2285co-3p	1.15644	2.85966	1.4319	0.231454	0.795683	26	9	1	10	17	7
miR-106b-3p	1.18995	12.8771	1.42596	0.232425	0.795738	50545	13344	2475	33700	47219	6423
miR-2285ab-5p	-1.07033	4.68565	1.42586	0.232441	0.795738	2	11	8	39	22	32
miR-2285k-5-5p	1.01637	5.16311	1.42498	0.232585	0.795738	44	23	0	40	103	23
miR-24-1-3p	1.12938	12.8762	1.42389	0.232765	0.795738	64813	15914	1864	31592	30485	10012
miR-139	-1.00983	11.7336	1.42123	0.2332	0.796103	6987	8761	1191	27253	13348	15536
miR-2308-3p	0.852257	7.14954	1.4193	0.233519	0.796103	84	436	616	134	198	190
miR-2425-5p	0.822471	4.34987	1.41454	0.234305	0.797058	56	31	18	29	18	13
miR-2285m-2-3p	-1.81944	2.29756	1.41172	0.234771	0.797058	1	17	1	14	7	9
miR-186-3p	-0.755024	5.8555	1.41108	0.234878	0.797058	15	83	54	94	76	148
miR-2285p	1.09532	5.59968	1.40732	0.235501	0.797058	133	33	16	82	143	56
miR-2285bu-1-3p	0.761058	6.65387	1.40242	0.236319	0.797058	261	130	66	188	207	94
miR-2369-3p	-0.788706	8.76854	1.40231	0.236337	0.797058	178	604	78	325	449	644
miR-101-1-5p	0.795887	5.31779	1.40229	0.23634	0.797058	29	13	23	35	56	31
miR-2285bn-5p	2.02301	0.548495	1.40197	0.236394	0.797058	0	0	0	0	1	0
miR-2285bc-3p	1.27593	10.1176	1.3969	0.237244	0.798829	7321	1098	344	4498	5388	975
miR-2284aa-2-3p	-0.675161	5.10299	1.39276	0.23794	0.800045	11	66	19	41	41	43
miR-15a	1.3049	4.16064	1.38911	0.238556	0.800045	154	44	4	58	51	11
miR-2399-5p	0.850026	7.05181	1.38896	0.238581	0.800045	138	131	114	62	106	93
miR-4449-3p	1.53802	7.85574	1.385	0.239251	0.800491	19	1875	3229	63	40	22
miR-2285x-5p	1.27612	2.5747	1.38433	0.239366	0.800491	8	2	1	5	21	8
miR-101	1.13288	9.65879	1.37715	0.240588	0.803485	4858	2155	503	2667	4399	862
miR-2298-5p	0.704306	5.13069	1.37112	0.24162	0.805837	52	83	84	45	53	39
miR-2472-5p	-0.785303	5.72886	1.36531	0.242619	0.807343	15	64	66	48	51	213
miR-2371-5p	-1.31917	2.94806	1.36468	0.242729	0.807343	4	7	4	1	1	27
miR-655-3p	-1.11557	4.33055	1.35763	0.243948	0.808609	14	72	12	13	17	50
miR-6532-3p	0.666983	6.02254	1.35388	0.244602	0.808609	39	55	53	52	119	66
miR-30f	-1.11722	8.60007	1.35287	0.244778	0.808609	384	1001	72	2521	1380	1008
miR-664-3p	0.815174	4.63471	1.3501	0.245261	0.808609	84	57	11	17	44	39
miR-665-3p	0.678058	5.40212	1.34875	0.245497	0.808609	53	48	29	41	60	30
miR-12019-5p	-1.18435	2.83352	1.34605	0.24597	0.808609	8	22	5	17	0	5
miR-339-5p	1.16509	10.0429	1.34576	0.24602	0.808609	6779	1586	261	4470	5958	1010
miR-127-3p	0.995251	10.4467	1.34542	0.246081	0.808609	7332	2754	418	5362	8639	1948
let-7f	1.1647	15.2004	1.34531	0.2461	0.808609	291611	90163	6652	147028	210905	51682
miR-377-3p	-1.33611	2.42381	1.34361	0.246399	0.808609	4	3	2	22	3	4
miR-2381-3p	0.89065	7.29387	1.33784	0.247415	0.808914	81	437	688	155	108	148
miR-124a-1-5p	0.902226	5.27992	1.33772	0.247436	0.808914	7	30	70	17	19	30
miR-2284w-5p	1.56938	9.34722	1.33748	0.247479	0.808914	2420	366	40	604	1002	603
miR-20a	1.26656	10.6161	1.33422	0.248055	0.809089	8392	3452	628	4714	8797	1080
miR-107	1.30012	6.14198	1.33059	0.248699	0.809089	407	112	13	233	390	59
miR-1225-3p	-0.80014	7.66063	1.33022	0.248766	0.809089	37	191	106	138	202	471
miR-2901-3p	0.734568	7.32281	1.32975	0.248849	0.809089	153	216	48	93	358	125
miR-763-3p	1.08256	3.44037	1.32727	0.249291	0.809361	2	4	16	1	24	22
let-7a-2-5p	1.13345	16.1786	1.32274	0.250101	0.809361	567947	146385	10282	329749	428074	95427
miR-370-3p	0.734623	8.38702	1.3219	0.25025	0.809361	353	746	986	437	533	447
miR-453-3p	0.724888	4.3154	1.31967	0.250651	0.809361	13	12	15	13	28	20
miR-584-4-5p	0.974453	3.78536	1.31682	0.251164	0.809361	26	34	10	4	26	7
miR-495-5p	-1.05132	4.02099	1.31533	0.251432	0.809361	19	10	9	7	12	104
miR-148b	1.10888	9.91452	1.31264	0.251917	0.809361	5377	2223	483	2904	4204	864
miR-6517-5p	0.792949	8.72688	1.31145	0.252132	0.809361	1319	786	352	828	1289	635
miR-30e-5p	1.18901	13.1277	1.31121	0.252175	0.809361	61815	23719	2793	32575	47760	6279
miR-6527	1.2013	2.81607	1.31093	0.252226	0.809361	37	19	2	17	42	9
miR-2389-3p	0.755606	4.61592	1.30532	0.253244	0.809369	66	46	44	53	54	33
miR-2284h-5p	1.07789	4.82409	1.30413	0.25346	0.809369	125	62	6	32	47	25
miR-2297-5p	-1.09893	3.78943	1.30391	0.253499	0.809369	7	6	0	6	12	42
miR-202-3p	-1.01932	8.1689	1.30366	0.253545	0.809369	64	1123	761	225	188	1880
miR-12005-2-5p	-1.08215	6.89765	1.29873	0.254445	0.80984	47	58	45	49	36	289
miR-2317-3p	1.10697	3.50149	1.29869	0.254453	0.80984	6	1	8	0	2	10
miR-2285h-3p	0.967366	4.25595	1.29744	0.254681	0.80984	33	56	50	19	22	5
miR-11979-3p	1.82339	2.08008	1.29438	0.255242	0.810574	0	1	2	0	10	3
miR-10169-3p	0.7857	5.37827	1.28765	0.256481	0.812035	65	62	25	22	43	26
miR-2284p-5p	0.899727	4.16061	1.28674	0.25665	0.812035	15	22	17	1	30	24
miR-2285ao-3-3p	0.670663	5.7362	1.28651	0.256693	0.812035	129	85	65	59	88	106
miR-411c-5p	0.884532	5.52461	1.28186	0.257554	0.81345	164	145	58	109	198	45
miR-2285cy-3p	1.23661	3.93956	1.28052	0.257802	0.81345	83	27	0	18	8	11
miR-199b-5p	1.08548	9.18442	1.2725	0.259299	0.816273	3482	1244	217	2364	2875	224
miR-8548-5p	-0.830832	4.69195	1.27216	0.259361	0.816273	16	18	1	26	23	48
miR-12016-3p	1.10044	4.62843	1.26881	0.259989	0.817204	28	86	156	23	31	48
miR-11978-3p	-0.807757	7.56706	1.26472	0.260759	0.818265	41	160	30	93	73	84
miR-2448-5p	0.804907	4.30083	1.26203	0.261268	0.818265	38	29	9	20	41	18
miR-2477-3p	-0.67711	5.92278	1.26172	0.261325	0.818265	30	70	46	131	106	170
miR-2393-5p	-0.870312	4.66617	1.24389	0.264722	0.824759	61	172	13	82	35	25
miR-7859	-1.23516	3.52659	1.2434	0.264817	0.824759	15	37	5	98	30	3
miR-221-3p	1.0916	11.7362	1.24293	0.264907	0.824759	22328	6750	700	13094	16405	3387
miR-7857-5p	1.46937	3.67484	1.24121	0.265237	0.824759	53	4	1	43	81	8
miR-410-3p	0.647208	6.42763	1.24076	0.265326	0.824759	121	114	88	100	127	78
miR-328	-0.9318	9.55288	1.2403	0.265413	0.824759	469	1110	427	2209	1044	1310
miR-2285bd-5p	-0.787124	3.68043	1.23638	0.26617	0.825598	4	16	5	15	12	17
miR-3065-3p	0.978799	3.02538	1.23543	0.266355	0.825598	1	2	11	8	16	8
miR-6525-3p	1.17065	5.43427	1.22995	0.267417	0.827848	1	7	49	18	10	13
miR-6775-3p	-0.926529	4.65073	1.22665	0.26806	0.828161	9	11	7	104	58	42
miR-11985-3p	1.05993	3.39228	1.22278	0.268815	0.828161	11	6	11	3	0	7
miR-12005-1-5p	2.27325	1.06703	1.22166	0.269035	0.828161	0	1	4	0	0	0
miR-2285da-5p	1.7486	2.97808	1.22069	0.269226	0.828161	2	31	67	0	8	7
miR-503-3p	0.819044	4.79395	1.21919	0.26952	0.828161	43	52	48	9	12	30
miR-761-5p	0.629302	5.20142	1.21909	0.26954	0.828161	49	58	36	35	49	27
miR-11986b-3p	1.08269	2.7639	1.21635	0.270079	0.82878	4	13	10	0	18	8
miR-12064-5p	-0.840049	4.53845	1.21301	0.270737	0.829766	3	44	34	17	36	123
miR-223-3p	0.975192	9.56287	1.21099	0.271137	0.829826	2641	900	143	1943	2797	637
miR-19b	1.14623	5.29003	1.20949	0.271432	0.829826	213	32	16	153	139	17
miR-2284z-1-5p	-0.8905	3.7298	1.2037	0.272583	0.831868	13	25	4	8	16	52
miR-1388-5p	0.891715	8.16123	1.20226	0.272871	0.831868	1952	1029	132	866	960	327
miR-2402-5p	0.721484	4.89493	1.20103	0.273115	0.831868	45	23	34	43	39	30
miR-2904-3-5p	0.782381	12.1914	1.1976	0.273802	0.831922	3914	10349	11748	6317	9349	3688
miR-759-5p	0.69216	5.40836	1.19756	0.27381	0.831922	40	17	36	61	66	33
miR-205	1.33291	2.31188	1.19414	0.274497	0.83298	23	11	7	8	10	3
miR-181b-1-3p	-0.738986	8.98484	1.18974	0.275382	0.833277	166	490	130	446	405	574
miR-223	1.26255	9.49586	1.18825	0.275682	0.833277	5200	980	110	2924	3918	840
miR-181a-1-3p	0.794105	6.73393	1.18583	0.276173	0.833277	615	372	214	477	437	114
miR-2397-3p	-0.993305	5.58559	1.18226	0.276896	0.833277	75	26	9	34	33	275
miR-2321-5p	0.986185	3.24195	1.18154	0.277043	0.833277	2	3	7	5	11	5
miR-2285bp	-2.61627	1.59351	1.18133	0.277086	0.833277	0	0	0	26	4	0
miR-1264-3p	1.22929	2.43504	1.18125	0.277102	0.833277	8	5	4	0	8	7
miR-2467-3p	-0.712588	6.04986	1.18024	0.277307	0.833277	15	102	32	83	79	80
miR-2433-3p	-0.680319	4.81423	1.17763	0.27784	0.83384	10	46	7	42	40	26
miR-12013-3p	1.17303	4.74944	1.17599	0.278173	0.83384	46	13	8	0	2	26
miR-2341-5p	-0.863118	4.83663	1.17251	0.278887	0.834301	10	50	22	73	34	31
miR-12039-5p	0.701011	4.36161	1.17193	0.279006	0.834301	22	26	18	16	44	27
miR-2285b-1-5p	-1.43033	2.10708	1.16612	0.280199	0.834435	0	5	1	0	2	7
let-7a-2-3p	0.892532	4.06417	1.16595	0.280235	0.834435	13	18	6	14	36	5
miR-11990-3p	-1.58373	2.29139	1.16564	0.280299	0.834435	0	4	4	0	0	16
miR-153-2-5p	0.728288	5.33032	1.16309	0.280826	0.834435	18	21	38	22	41	37
miR-2408-5p	1.28207	4.50031	1.16217	0.281016	0.834435	3	133	187	4	10	3
miR-26a-2-5p	0.964743	8.36113	1.16183	0.281087	0.834435	1442	532	94	1310	1957	288
miR-411a	1.06388	8.17217	1.1596	0.281549	0.834477	1763	457	78	1169	1448	316
miR-2285ca-3p	0.617885	5.0468	1.15836	0.281806	0.834477	40	55	35	32	86	53
miR-2285u-3p	1.31784	2.1163	1.15685	0.28212	0.834477	2	6	1	0	17	4
miR-2469-3p	-1.039	3.40604	1.15488	0.282531	0.834688	0	17	3	19	13	4
miR-2285m-5-3p	1.19845	4.69889	1.15296	0.28293	0.834864	4	35	2	23	120	4
miR-2284s-3p	-1.49568	2.56552	1.14415	0.284777	0.835406	4	23	6	8	0	14
miR-2285m-4-5p	0.699782	4.80989	1.14365	0.284883	0.835406	18	20	9	14	42	21
miR-6519-5p	0.73866	4.58999	1.14349	0.284917	0.835406	16	13	15	8	57	48
miR-2349-3p	1.12896	7.57397	1.14093	0.285456	0.835406	528	1123	1696	66	44	548
miR-12003-5p	-1.01823	4.53926	1.13889	0.285887	0.835406	38	10	13	151	24	26
let-7a-3-3p	0.851613	7.44594	1.13778	0.286121	0.835406	911	376	71	693	779	149
miR-2443	-1.21284	3.39628	1.13614	0.28647	0.835406	0	33	9	77	36	8
miR-2285g	1.2247	2.68267	1.13464	0.286789	0.835406	36	10	4	19	14	1
miR-2285t	1.29393	5.90246	1.13373	0.286981	0.835406	428	78	1	294	432	43
miR-615-5p	-0.679684	6.38069	1.13199	0.287352	0.835406	74	304	72	179	130	113
miR-769-5p	0.824377	9.50517	1.13041	0.287688	0.835406	2300	1205	296	1541	2417	866
miR-216a-3p	1.18902	5.79838	1.12942	0.287899	0.835406	30	316	454	18	22	41
miR-26a-1-5p	1.05592	15.6271	1.12493	0.28886	0.835406	441380	139226	12016	229861	225102	52815
miR-2284q-3p	-0.891511	3.57916	1.12157	0.289581	0.835406	2	4	14	17	6	37
miR-660-3p	0.993947	2.94043	1.12023	0.289869	0.835406	4	11	3	1	19	5
miR-2300a-5p	0.934385	3.54348	1.11638	0.2907	0.835406	17	17	6	3	26	15
miR-2285dm-5p	-1.10089	2.37652	1.11599	0.290783	0.835406	1	7	0	11	9	8
miR-2284z-6-5p	-1.1829	1.8447	1.11596	0.290791	0.835406	0	5	2	3	2	5
miR-1814b-3p	-0.977887	4.60812	1.11538	0.290916	0.835406	1	53	9	28	46	56
miR-12011-3p	1.2821	2.22727	1.11339	0.291346	0.835406	0	0	8	3	5	4
miR-2475-3p	-0.68379	7.37455	1.11015	0.292049	0.835406	83	119	88	293	263	467
miR-2336	1.04665	6.48017	1.10547	0.29307	0.835406	961	294	24	345	208	161
miR-3432a-1-3p	0.638972	4.78529	1.10388	0.293415	0.835406	29	22	24	22	31	30
miR-2316-5p	0.6338	6.41538	1.10044	0.29417	0.835406	152	112	112	184	190	84
miR-135a-1-3p	0.660542	6.40256	1.1002	0.294221	0.835406	281	158	128	194	154	138
miR-11995-5p	0.794406	5.6267	1.09934	0.294412	0.835406	65	43	14	92	168	32
miR-2285a-3p	0.651454	7.97185	1.09794	0.294718	0.835406	305	349	114	130	485	296
miR-2285j	1.74597	1.21588	1.09551	0.295255	0.835406	6	2	0	0	7	3
miR-2370-3p	-1.71968	1.08915	1.09527	0.295306	0.835406	0	3	1	0	0	3
miR-130a-5p	-0.862882	6.02696	1.09353	0.29569	0.835406	22	83	81	17	24	259
miR-664b-3p	1.05605	6.21072	1.09289	0.295832	0.835406	478	96	17	295	420	155
miR-2285ab-3p	1.48733	2.27441	1.09243	0.295934	0.835406	13	4	1	0	15	10
miR-6534-3p	-0.62653	5.62437	1.08485	0.297615	0.835406	22	88	29	92	70	59
miR-409a-5p	0.769371	4.8487	1.084	0.297804	0.835406	73	56	32	70	80	14
miR-103	1.13573	12.0219	1.08154	0.298354	0.835406	22328	7422	459	16795	28678	3746
miR-11983	1.76206	1.53844	1.08028	0.298635	0.835406	13	3	0	0	15	8
miR-93	1.04456	8.30754	1.08004	0.298688	0.835406	1786	668	81	1270	1605	129
miR-34b-5p	0.687132	7.36451	1.07764	0.299227	0.835406	177	270	193	86	147	116
miR-200b-3p	0.767894	7.51316	1.0771	0.299348	0.835406	1042	622	142	481	295	116
miR-3120	1.86512	1.52556	1.07646	0.299491	0.835406	9	0	0	0	20	10
miR-2285z-5p	-0.685322	4.706	1.07594	0.299607	0.835406	9	35	25	29	22	62
miR-584-1-5p	-1.45388	1.54628	1.07525	0.299763	0.835406	0	7	2	0	1	6
miR-218-1-3p	-0.737952	4.06284	1.07501	0.299817	0.835406	5	26	14	29	9	9
miR-151-5p	1.05574	10.4518	1.07486	0.29985	0.835406	12520	3642	153	5532	6190	2758
miR-219-2-5p	1.09974	4.35904	1.07448	0.299936	0.835406	14	13	5	5	14	3
miR-6120-3p	0.937896	9.69885	1.07162	0.300579	0.835406	5542	1661	263	3783	3909	898
miR-451	1.13262	10.0209	1.06768	0.301471	0.835406	5297	2042	321	3813	5835	493
miR-301b-3p	-0.843766	4.78212	1.06749	0.301513	0.835406	23	26	29	18	11	127
miR-2284y-3-3p	-0.752904	4.39317	1.06702	0.301619	0.835406	18	26	9	13	21	74
miR-12056-5p	0.81954	7.32338	1.06666	0.301702	0.835406	133	203	30	182	549	94
miR-2386-5p	-0.732487	4.88708	1.06642	0.301755	0.835406	3	43	17	58	48	38
miR-12017-5p	0.706515	5.35029	1.06339	0.302442	0.835406	51	141	160	69	73	45
let-7c-5p	1.08293	10.742	1.06284	0.302568	0.835406	11746	2086	247	4758	5858	4270
miR-424-3p	-1.03885	8.05223	1.06231	0.302689	0.835406	433	1016	58	475	320	815
miR-330-5p	0.782329	7.13151	1.06092	0.303006	0.835406	656	257	114	468	357	129
miR-374b-5p	0.820972	9.28793	1.06081	0.303031	0.835406	2003	1010	106	1264	1780	537
miR-12031-3p	1.07313	3.23517	1.05974	0.303274	0.835406	10	27	31	1	10	10
miR-128-1-3p	1.00569	12.5497	1.05847	0.303564	0.835406	44759	16301	2985	26122	28804	6446
miR-181b-2-3p	-0.708338	6.3093	1.05702	0.303896	0.835406	26	334	126	55	86	189
miR-1343-5p	0.581735	6.58311	1.05631	0.304059	0.835406	48	100	105	59	135	105
miR-23b-5p	-0.841714	4.6078	1.05577	0.304181	0.835406	31	77	16	87	63	88
miR-2285dl-2-5p	-0.668129	6.39429	1.05429	0.304521	0.835406	33	82	15	93	107	131
miR-2284y-3-5p	0.88381	3.15289	1.0536	0.304679	0.835406	24	12	5	12	21	12
miR-2478-5p	1.16366	6.57185	1.05279	0.304865	0.835406	8	575	822	46	27	28
miR-542-3p	-0.634198	8.5388	1.05012	0.305479	0.836156	262	565	298	382	434	1192
miR-2329-2-3p	0.873502	4.0202	1.0486	0.305829	0.836181	22	22	4	2	30	18
miR-181a-1-5p	0.981814	13.8721	1.04464	0.306746	0.837244	116984	33266	3721	74651	84708	22335
miR-371-3p	-0.726123	3.67011	1.04132	0.307514	0.837244	10	26	15	38	11	17
miR-93-5p	1.01018	12.4156	1.04027	0.307759	0.837244	29563	10543	1483	23124	30943	3615
miR-378c	1.19827	3.98452	1.03936	0.307971	0.837244	114	76	0	23	84	20
miR-502a	2.06292	0.779068	1.03911	0.308029	0.837244	4	0	0	1	0	0
miR-6523b-5p	0.925889	4.19207	1.03811	0.308261	0.837244	9	13	14	1	9	11
miR-2441-5p	1.10088	3.97553	1.03394	0.309236	0.837884	8	13	13	2	1	1
miR-2318-5p	-0.704633	4.69262	1.03285	0.30949	0.837884	7	16	20	26	30	83
miR-2285cs-3p	1.67056	1.77871	1.03142	0.309826	0.837884	24	0	2	1	2	12
miR-2317-5p	-0.688392	6.10011	1.02942	0.310295	0.837884	11	125	73	47	76	191
miR-125b-2-5p	0.900758	5.08385	1.02679	0.310915	0.837884	124	48	8	64	104	52
miR-429-3p	0.64887	4.90579	1.02667	0.310942	0.837884	70	57	31	46	51	30
miR-2439-5p	-0.596393	7.42004	1.02449	0.311456	0.837884	88	540	206	277	205	236
miR-2363-2-3p	0.938977	3.02363	1.02359	0.311669	0.837884	14	8	3	3	6	6
miR-2446-5p	0.728786	8.99837	1.02157	0.312146	0.837884	498	254	77	328	569	305
miR-6531-5p	0.622309	5.92961	1.02129	0.312213	0.837884	85	81	110	65	58	92
miR-135b-3p	-0.685867	6.73898	1.01954	0.312627	0.837884	81	269	18	49	81	90
miR-2285di-3p	0.690889	4.2603	1.01891	0.312778	0.837884	18	45	51	24	26	16
miR-3613b-5p	-0.791841	4.76258	1.01828	0.312928	0.837884	17	12	19	62	8	29
miR-381	0.865414	6.80515	1.01423	0.313891	0.838054	544	214	50	578	827	128
miR-2474-3p	0.672787	6.19835	1.01285	0.31422	0.838054	136	187	118	147	326	138
miR-145-5p	0.675531	4.79015	1.01255	0.314293	0.838054	66	31	10	42	34	19
let-7d	1.07878	12.8534	1.01229	0.314356	0.838054	46753	13904	740	31071	41976	6928
miR-194b-2-3p	1.24675	3.38698	1.00931	0.315068	0.838505	2	2	1	5	16	2
miR-2285ct-5p	1.48557	1.84553	1.00644	0.315757	0.838505	11	1	3	3	0	3
miR-2414-5p	0.744904	5.63717	1.00622	0.315809	0.838505	6	26	48	38	90	45
miR-502a-2-5p	-1.01091	4.17922	1.00438	0.316253	0.838505	4	4	6	33	46	99
miR-652	1.14364	9.29723	1.0035	0.316465	0.838505	5004	1836	51	2448	3327	583
miR-2336-3p	0.800353	7.11412	1.00014	0.317277	0.838505	1064	341	70	530	256	218
miR-196a	1.11962	4.37727	1.00007	0.317295	0.838505	31	4	0	15	24	13
miR-2338-5p	0.569382	5.95134	0.999621	0.317402	0.838505	91	115	83	125	221	101
miR-2886-3p	0.702742	4.80967	0.995271	0.318457	0.838505	8	25	26	8	14	10
miR-335	1.27471	3.00959	0.994752	0.318584	0.838505	20	12	0	10	41	9
miR-29a-3p	1.04659	11.5884	0.993894	0.318792	0.838505	25073	10055	924	12197	14025	3101
miR-455-5p	0.789915	7.09059	0.988803	0.320035	0.838505	601	295	98	611	785	136
miR-2481-5p	0.80426	5.42289	0.986059	0.320707	0.838505	23	87	139	46	34	36
miR-2285bx-3p	-1.17266	2.16041	0.98517	0.320926	0.838505	4	1	2	11	1	10
miR-2428-5p	0.869054	6.73576	0.980708	0.322024	0.838505	37	582	784	106	92	122
miR-2337-3p	0.938776	2.32117	0.980056	0.322185	0.838505	10	3	11	2	2	13
miR-2356-5p	0.818714	6.37316	0.976424	0.323083	0.838505	120	317	22	284	936	98
miR-940-5p	0.671018	7.80401	0.974848	0.323474	0.838505	186	379	530	235	159	204
miR-2285d-3p	1.00187	3.42206	0.97396	0.323694	0.838505	48	3	4	27	9	10
miR-10179-3p	1.06553	2.37629	0.973398	0.323834	0.838505	0	1	4	1	4	3
miR-2285v-3p	-0.578973	4.25737	0.972746	0.323996	0.838505	19	54	13	17	22	43
miR-212	-1.46695	2.25771	0.971828	0.324225	0.838505	10	10	0	42	8	9
miR-376e-5p	-0.799904	3.94606	0.971435	0.324323	0.838505	4	41	16	39	23	18
miR-105a-3p	-0.634507	4.67142	0.970121	0.32465	0.838505	7	32	27	35	24	57
miR-2285dd-3p	0.83551	3.81663	0.969898	0.324706	0.838505	20	19	8	27	44	3
miR-25	1.05733	15.2551	0.96414	0.326146	0.838505	239602	77818	9811	189127	262132	28022
miR-2285ce-5p	-0.784391	3.73119	0.963806	0.32623	0.838505	1	20	5	23	18	8
miR-126-5p	0.903304	12.044	0.96361	0.326279	0.838505	31395	9143	1016	19055	17938	6210
miR-11999	-1.75452	0.804792	0.963144	0.326396	0.838505	0	0	0	0	0	1
miR-2284ab	1.07321	6.99637	0.962841	0.326472	0.838505	661	346	16	458	822	68
miR-2285m-3-3p	1.19608	2.66173	0.962581	0.326537	0.838505	11	4	3	2	0	3
miR-181a	1.07194	6.96693	0.961925	0.326702	0.838505	723	245	11	500	709	92
miR-7-3-3p	1.0426	10.1713	0.960804	0.326984	0.838505	7016	2762	191	3921	5359	1071
miR-11998-5p	0.647199	6.55546	0.958299	0.327616	0.838505	59	107	84	41	164	119
miR-2312-5p	-0.583921	7.6964	0.956068	0.32818	0.838505	59	309	159	259	241	347
miR-1271-5p	0.888408	8.54033	0.955098	0.328425	0.838505	2551	1128	215	1696	1714	270
miR-10175-3p	-0.699357	5.11885	0.953113	0.328928	0.838505	4	19	9	20	23	37
miR-129-1-3p	1.27286	1.78774	0.951698	0.329287	0.838505	1	0	5	1	9	7
miR-1225-5p	0.650242	4.96355	0.950645	0.329555	0.838505	55	27	18	46	43	24
miR-216a-5p	0.570924	4.79194	0.948859	0.33001	0.838505	25	23	30	33	31	22
miR-26a-1-3p	0.795518	6.67856	0.948554	0.330088	0.838505	53	423	525	72	79	114
miR-2284n-3p	-1.22162	2.15001	0.947424	0.330376	0.838505	1	18	4	7	3	2
miR-2290-5p	0.64866	5.70881	0.946577	0.330592	0.838505	33	110	106	25	82	71
miR-377-5p	-0.957581	3.90854	0.945739	0.330806	0.838505	5	20	5	18	8	9
miR-152	1.04846	5.49562	0.943631	0.331346	0.838505	296	33	4	195	141	35
miR-2285ae-3p	0.674027	6.48357	0.943218	0.331452	0.838505	291	206	25	127	206	111
miR-26b-5p	0.896645	12.3451	0.942134	0.33173	0.838505	37536	15859	1831	21427	24231	6946
miR-2285k-4-5p	-0.911812	4.48712	0.940515	0.332145	0.838505	10	15	11	14	8	50
miR-6528-3p	-0.633935	5.56191	0.938445	0.332678	0.838505	18	44	43	134	53	45
miR-6521-3p	-0.649973	7.03983	0.937014	0.333047	0.838505	53	157	39	80	145	253
miR-764-3p	0.715913	5.31522	0.935723	0.33338	0.838505	5	53	20	17	116	37
miR-11972-5p	0.671515	6.20653	0.932338	0.334256	0.838505	81	254	333	120	75	93
miR-222-5p	0.56263	6.06564	0.931014	0.3346	0.838505	142	111	74	110	106	77
miR-2284k-3p	-0.683413	5.86638	0.92343	0.336576	0.838505	55	72	4	113	66	67
miR-2325b-5p	-0.593415	7.17346	0.921395	0.337109	0.838505	95	165	32	122	112	197
miR-2409-3p	-0.680774	5.16756	0.920844	0.337254	0.838505	65	115	23	167	57	17
miR-582-5p	-1.01552	2.43324	0.92082	0.33726	0.838505	1	10	7	1	0	15
miR-12057-3p	0.707344	3.99817	0.919957	0.337486	0.838505	17	3	14	25	19	11
miR-2285bl-5p	-1.75047	0.865125	0.919084	0.337716	0.838505	0	0	0	0	0	1
miR-6521	-1.27279	1.82774	0.918852	0.337777	0.838505	0	12	1	13	8	1
miR-221	1.12035	10.3005	0.918478	0.337875	0.838505	8575	2685	130	5127	6740	1024
miR-132-3p	0.626868	5.10042	0.917423	0.338153	0.838505	75	54	25	67	85	34
miR-1249-3p	-0.877337	5.60306	0.915817	0.338576	0.838505	96	53	11	240	66	106
miR-485	1.29544	2.74551	0.914554	0.338909	0.838505	11	7	0	0	29	14
miR-423-5p	0.857574	16.4616	0.914171	0.33901	0.838505	507578	137125	33509	272158	220072	145649
miR-345-3p	0.738811	9.70234	0.913569	0.339169	0.838505	3445	1731	566	2496	3031	1201
miR-2354-3p	1.07588	3.07281	0.911751	0.33965	0.838505	0	5	1	0	18	6
miR-148a-5p	0.747692	7.79613	0.910416	0.340004	0.838505	1023	315	126	748	650	310
miR-2334-3p	0.612982	5.64642	0.909959	0.340125	0.838505	62	68	70	50	56	56
miR-106a	1.44986	1.88737	0.908933	0.340398	0.838505	22	6	0	4	10	6
miR-433-3p	-0.657847	7.11724	0.908771	0.340441	0.838505	59	196	33	302	286	205
miR-2284z-3-3p	-0.91059	2.37312	0.908304	0.340565	0.838505	0	6	1	4	5	5
miR-767-5p	-0.561093	6.11334	0.907365	0.340815	0.838505	44	140	31	76	66	66
miR-218-2-3p	0.620386	4.73801	0.907263	0.340842	0.838505	39	40	26	29	29	16
miR-2393-3p	1.08703	1.91378	0.905828	0.341224	0.838505	2	0	3	3	7	4
miR-2430-5p	0.586415	5.87287	0.905419	0.341333	0.838505	127	85	55	49	35	79
miR-2284a-5p	0.965487	3.39514	0.905373	0.341345	0.838505	6	1	15	8	9	12
miR-199a-1-5p	0.831476	6.16488	0.904529	0.34157	0.838506	36	28	57	28	13	32
miR-378c-3p	1.00151	9.1807	0.904065	0.341694	0.838506	172	151	91	916	1991	99
miR-2285ck	1.57209	0.835444	0.899002	0.34305	0.838506	6	5	0	0	5	0
miR-2284f-3p	0.586977	4.85388	0.898759	0.343115	0.838506	35	33	29	17	21	32
miR-6529-5p	0.826358	10.7806	0.896956	0.343599	0.838506	12101	3000	651	6426	4082	3215
let-7f-2-5p	0.953793	13.7725	0.890605	0.345313	0.838506	99131	39684	3632	68122	91679	16878
miR-27a-5p	0.80254	9.40968	0.887464	0.346165	0.838506	4624	2154	209	2956	4062	1386
miR-12038-5p	-1.11781	2.49619	0.886774	0.346353	0.838506	1	6	2	12	5	4
miR-19b-3p	0.563388	4.73795	0.885474	0.346707	0.838506	34	46	23	20	56	38
miR-2284z-5-3p	-1.51416	2.15377	0.883757	0.347175	0.838506	3	1	0	26	6	2
miR-1185-5p	1.07873	4.3588	0.883685	0.347194	0.838506	1	50	74	8	7	5
miR-27b-3p	0.840374	13.3963	0.883431	0.347264	0.838506	80323	25721	4313	44683	45823	24679
miR-214	1.20816	3.70205	0.881166	0.347882	0.838506	29	4	0	17	16	3
miR-2285i-3p	-0.787374	3.06391	0.880938	0.347945	0.838506	12	7	2	25	12	26
miR-494-5p	-0.771589	3.82435	0.880901	0.347955	0.838506	9	8	6	31	9	14
miR-210-3p	0.764035	9.35889	0.880748	0.347997	0.838506	4040	1408	243	2851	3042	1205
let-7a-3-5p	-0.747421	7.06786	0.880485	0.348069	0.838506	192	391	19	241	219	322
miR-2394-5p	0.786001	3.65644	0.877812	0.348801	0.838506	8	6	37	29	14	11
miR-125b-1-5p	0.983545	12.758	0.877295	0.348944	0.838506	35560	10047	767	20915	24374	7880
miR-532-3p	0.787856	5.09422	0.875132	0.349538	0.838506	174	36	11	131	102	42
miR-133c-3p	-1.22284	3.74824	0.873795	0.349907	0.838506	1	12	5	1	0	10
miR-2399-3p	-0.787218	4.7214	0.873087	0.350102	0.838506	5	23	13	20	5	14
miR-26b-3p	0.711554	7.11801	0.8707	0.350762	0.838506	678	337	64	450	617	280
miR-6521-5p	0.62158	6.14339	0.870213	0.350896	0.838506	38	82	60	62	124	44
miR-2285ax-2-5p	1.32325	1.89197	0.869657	0.35105	0.838506	0	11	22	3	0	0
miR-2285aa-3p	0.845067	7.51267	0.869564	0.351076	0.838506	992	463	56	845	1093	146
miR-2473-5p	-0.686414	4.4041	0.869007	0.351231	0.838506	8	17	16	25	24	62
miR-15b	1.03327	7.3226	0.86729	0.351707	0.838506	831	357	28	587	885	101
miR-328-3p	-0.680871	8.54197	0.866864	0.351825	0.838506	403	632	200	1229	649	648
miR-7863-3p	0.654245	5.11884	0.866309	0.351979	0.838506	29	114	71	15	69	28
miR-12048-3p	0.700727	3.45314	0.865377	0.352238	0.838506	8	11	16	10	30	23
miR-6534-5p	-0.650868	6.143	0.864456	0.352495	0.838506	14	209	84	39	34	69
let-7a-5p	0.925142	15.8529	0.863864	0.35266	0.838506	413258	122783	8403	277449	326237	90126
miR-2285o-3-5p	1.05861	2.39916	0.863479	0.352767	0.838506	1	1	4	0	1	3
miR-196a-2-3p	-0.567722	7.19105	0.863175	0.352852	0.838506	98	136	40	170	120	197
miR-106-5p	0.860323	6.97362	0.861628	0.353283	0.838506	410	265	74	203	397	176
miR-3660-5p	-0.878083	4.63747	0.857496	0.35444	0.838506	14	12	9	10	31	112
miR-2285dj-3p	-1.37468	1.98521	0.856806	0.354634	0.838506	0	0	1	4	0	0
miR-92a-2-5p	0.662872	4.81639	0.856588	0.354695	0.838506	33	64	113	57	14	30
miR-23a-3p	0.882877	10.5401	0.855963	0.354871	0.838506	8351	3298	325	5179	6254	1832
miR-2299-5p	-0.55849	6.07195	0.855823	0.35491	0.838506	95	176	48	63	82	234
miR-346-3p	0.698863	7.55574	0.855078	0.35512	0.838506	84	380	658	117	206	400
miR-758-3p	0.667001	4.49732	0.85334	0.355609	0.838856	24	16	8	22	31	13
miR-130b-5p	-0.700523	7.6071	0.851476	0.356135	0.839291	331	507	74	768	387	351
miR-154-3p	0.737828	5.06437	0.846017	0.357681	0.842127	22	9	9	18	99	69
miR-2285cv-1-3p	-0.804396	7.91932	0.843604	0.358368	0.842789	27	58	43	96	47	122
miR-2285bq-3p	-1.04659	1.8872	0.840648	0.359211	0.842789	3	13	1	4	2	1
miR-103-1-3p	0.897791	11.6027	0.840292	0.359313	0.842789	13928	7914	758	12808	21511	2567
miR-2398-5p	-0.602412	5.46672	0.838026	0.359962	0.842789	33	60	39	31	40	153
miR-2284a-3p	-0.949176	3.31623	0.836958	0.360268	0.842789	6	4	8	12	9	46
miR-10170-3p	0.805559	6.20204	0.836291	0.36046	0.842789	45	382	492	83	47	75
miR-2284e-3p	-0.557956	4.36939	0.835694	0.360631	0.842789	19	43	20	34	12	30
miR-2285bb	-1.44666	1.29113	0.834361	0.361015	0.842789	1	0	0	18	6	3
miR-532-5p	0.846264	9.68012	0.833301	0.36132	0.842789	6001	2149	190	3495	3299	1197
miR-16b	1.02762	9.68356	0.832467	0.36156	0.842789	5251	2269	260	3177	3880	396
miR-584-4-3p	-0.58045	5.11281	0.831864	0.361734	0.842789	30	39	19	60	23	47
miR-199b	0.975112	10.3232	0.82936	0.362457	0.843317	7629	2782	441	6803	8682	572
miR-2285b-2-3p	1.02585	6.51365	0.826794	0.363201	0.843317	594	279	17	318	559	135
miR-200b	0.676424	5.81661	0.825911	0.363458	0.843317	210	167	24	114	141	35
miR-30e-3p	0.873951	11.4938	0.825806	0.363488	0.843317	20266	9280	968	12914	17146	4400
let-7b	0.891669	15.2553	0.823831	0.364062	0.843317	301672	77329	6689	193399	175636	59189
miR-453-5p	-0.657401	4.50851	0.82368	0.364106	0.843317	6	18	16	58	31	27
miR-148b-5p	0.86402	7.79102	0.82255	0.364436	0.843317	860	435	106	540	601	144
miR-2284g-3p	-1.23182	2.62379	0.821625	0.364706	0.843317	0	10	3	0	2	8
miR-411b-5p	0.684322	6.59818	0.818683	0.365565	0.844307	103	442	493	135	79	82
miR-760-5p	0.601143	5.92652	0.817812	0.365821	0.844307	53	147	167	71	53	51
miR-1911-3p	0.786077	4.95996	0.815705	0.366439	0.844481	14	143	184	33	35	37
miR-2285aa-5p	1.00425	2.9529	0.814337	0.366841	0.844481	65	14	2	29	15	12
miR-6531-3p	0.523487	6.25576	0.813593	0.36706	0.844481	99	123	176	97	175	218
miR-2424-3p	-0.587672	4.11821	0.81288	0.36727	0.844481	8	45	20	25	23	36
miR-2285bb-3p	-1.31394	2.38499	0.809755	0.368193	0.844879	5	13	0	1	0	6
miR-191b	0.919643	2.90749	0.808908	0.368443	0.844879	32	18	6	21	31	8
miR-217-3p	-0.700142	4.52592	0.808271	0.368632	0.844879	16	24	19	22	44	127
miR-12006-3p	0.496155	4.79376	0.807642	0.368818	0.844879	35	41	27	34	41	24
miR-6122-3p	-0.690594	5.07315	0.804505	0.36975	0.846224	11	25	27	8	26	116
miR-12000-5p	-0.695694	6.86393	0.801555	0.370629	0.846445	24	35	13	40	30	71
miR-12012-5p	0.694	3.2627	0.798696	0.371484	0.846445	4	5	6	6	15	9
miR-2424-5p	0.715933	10.5076	0.798639	0.371501	0.846445	1489	1373	115	888	3599	1709
miR-493-3p	0.697209	6.04026	0.798172	0.37164	0.846445	147	40	45	107	84	79
miR-2333-3p	-0.690465	4.76087	0.795875	0.372329	0.846445	1	58	22	23	22	20
miR-26a	0.881075	17.0912	0.794639	0.372701	0.846445	999298	404922	39632	628868	706714	173880
miR-486-3p	-0.646018	9.51924	0.792807	0.373253	0.846445	1377	7180	1988	3535	2145	1311
miR-2285n	1.96998	1.03978	0.789635	0.374211	0.846445	16	0	0	5	0	0
miR-146b-3p	0.574994	5.94346	0.786359	0.375203	0.846445	169	238	182	155	124	61
miR-25-5p	0.716173	8.11005	0.786018	0.375307	0.846445	929	515	181	762	1006	357
miR-30a-5p	0.812693	13.3078	0.785526	0.375456	0.846445	68323	29781	2341	47378	61993	17698
miR-12002b	1.47376	2.49244	0.783139	0.376183	0.846445	72	36	0	2	1	4
miR-2903-3p	0.676767	9.45503	0.781728	0.376613	0.846445	849	1800	1666	780	838	511
miR-584-5-3p	0.691007	6.44875	0.780906	0.376864	0.846445	63	254	317	75	39	82
miR-449c-5p	0.529245	7.50338	0.780051	0.377126	0.846445	271	160	99	240	286	193
miR-196b-5p	0.551127	7.06209	0.779147	0.377402	0.846445	192	172	134	122	189	195
miR-25-3p	0.907305	14.7984	0.778572	0.377578	0.846445	157133	62068	9449	155706	214083	21866
miR-502b-3p	0.545023	4.42099	0.776813	0.378117	0.846445	20	22	19	31	44	20
miR-1179-5p	0.734879	4.2614	0.774359	0.378872	0.846445	18	53	55	7	14	22
miR-3600-5p	0.701637	4.54636	0.773625	0.379098	0.846445	15	75	89	14	11	24
miR-330	0.862058	6.32764	0.773583	0.379111	0.846445	341	120	14	199	149	43
miR-29c-3p	0.688476	6.21211	0.773379	0.379174	0.846445	368	141	23	222	193	114
miR-2285cz-5p	0.925017	5.90516	0.773306	0.379196	0.846445	22	12	1	2	50	36
miR-584-2-5p	0.626459	5.3175	0.772868	0.379331	0.846445	54	49	40	11	12	46
miR-2366-3p	0.630778	4.43188	0.770699	0.380001	0.846445	49	41	14	12	13	20
miR-452-5p	0.68976	5.82478	0.770362	0.380105	0.846445	206	84	16	214	300	91
miR-4680-3p	0.792545	3.3521	0.770356	0.380107	0.846445	9	4	16	5	3	15
miR-3432a	-0.829315	12.1536	0.768991	0.38053	0.846445	3725	13215	889	28850	28857	24902
miR-143-5p	-0.540923	5.79125	0.768403	0.380711	0.846445	44	93	29	65	45	79
miR-193a-5p	-0.704528	9.08326	0.7679	0.380868	0.846445	658	1051	161	2476	2115	2102
miR-34a	1.62339	2.06902	0.767465	0.381003	0.846445	32	0	0	18	16	0
miR-2322-5p	0.770519	3.19088	0.766565	0.381282	0.846445	12	8	3	9	14	5
miR-12006-5p	0.630178	5.31166	0.766184	0.3814	0.846445	37	18	30	71	102	43
miR-19b-2-3p	0.832948	9.18393	0.765687	0.381555	0.846445	1940	918	179	1155	1660	668
let-7f-1-3p	0.868652	7.58488	0.763633	0.382194	0.846694	1075	319	55	1101	1441	233
miR-221-5p	0.664458	8.09032	0.763115	0.382356	0.846694	1247	680	102	740	820	387
miR-2285u-5p	0.565626	8.01153	0.761098	0.382985	0.847324	128	371	292	124	243	151
miR-11986-5p	-1.02968	1.79089	0.757414	0.384139	0.847831	2	7	0	1	4	9
miR-1839-3p	-1.32366	2.19283	0.757387	0.384148	0.847831	2	0	2	1	0	15
miR-2285ae-5p	-1.22141	2.89443	0.756471	0.384435	0.847831	2	14	6	0	0	17
miR-2383-3p	0.577914	4.27292	0.755967	0.384594	0.847831	10	18	41	34	24	16
miR-2285e-1-5p	-0.707995	3.43623	0.753853	0.385259	0.84805	7	24	19	33	11	27
miR-139-3p	-0.556826	8.78792	0.7529	0.38556	0.84805	431	994	771	1672	1155	1867
miR-30f-3p	-0.641371	6.36444	0.752366	0.385728	0.84805	196	494	47	342	268	201
miR-378-3p	0.811007	12.7697	0.750957	0.386173	0.84827	38901	25847	1125	26958	51189	12161
miR-10225b-5p	-1.08739	1.94217	0.748568	0.38693	0.848454	4	2	6	24	0	3
miR-2284z-6-3p	1.01617	4.00855	0.747721	0.387199	0.848454	92	27	3	49	56	20
miR-98	0.916314	11.8453	0.745419	0.387931	0.848454	27379	10205	915	16483	15105	2849
miR-144-5p	0.846385	9.97199	0.745325	0.38796	0.848454	3739	2007	392	4104	5821	433
miR-2284t-3p	-0.935488	2.96822	0.742868	0.388744	0.848454	1	5	1	12	11	13
miR-6524	0.765992	6.07322	0.741507	0.389178	0.848454	384	267	47	279	369	56
miR-2285g-3-3p	0.764177	3.60114	0.740632	0.389459	0.848454	35	13	18	30	8	6
miR-302a-3p	-0.793867	2.82561	0.740579	0.389475	0.848454	3	3	1	11	5	6
miR-2285q-5p	-0.836229	2.52732	0.740364	0.389544	0.848454	5	5	3	7	0	9
miR-15b-3p	0.871524	8.20674	0.73985	0.389709	0.848454	1575	727	98	1243	1563	212
miR-218	0.929771	4.9219	0.73839	0.390177	0.848722	210	31	1	145	104	29
miR-2297-3p	-0.973872	3.48747	0.73595	0.390961	0.848975	0	31	13	2	3	17
miR-26c-3p	0.553859	5.90893	0.735499	0.391107	0.848975	29	101	105	39	56	50
miR-224-3p	-0.872839	3.48703	0.734806	0.39133	0.848975	6	33	17	23	2	13
miR-2285c-3p	0.537344	4.23528	0.73191	0.392265	0.849987	19	20	25	23	36	31
miR-2314-5p	0.510573	4.99369	0.73122	0.392488	0.849987	36	43	40	36	69	58
miR-150-5p	0.84426	13.6264	0.721382	0.395691	0.854821	107685	27845	2763	48535	44468	39229
miR-2469-5p	-0.568297	4.94499	0.721254	0.395733	0.854821	8	42	24	27	16	32
miR-363	1.25483	4.07153	0.721161	0.395763	0.854821	152	62	0	60	68	0
miR-2467-5p	-1.0745	3.59347	0.715068	0.397767	0.855619	7	0	2	1	17	72
miR-551b-3p	-0.486411	6.91855	0.714636	0.397909	0.855619	45	188	88	128	109	147
miR-2480-3p	-0.912535	1.95388	0.714445	0.397972	0.855619	2	11	1	5	4	2
miR-11999-5p	1.2546	1.8522	0.713872	0.398161	0.855619	3	8	0	0	14	1
miR-181b-2-5p	0.776365	10.1536	0.71353	0.398274	0.855619	7133	2682	294	5368	6016	1745
miR-6532	-1.36592	1.48887	0.713429	0.398308	0.855619	0	9	2	0	0	0
let-7a-1-5p	0.788816	7.32705	0.712638	0.398569	0.855619	807	246	44	830	984	182
miR-2285o-2-3p	0.75694	3.24206	0.70494	0.401129	0.860103	25	11	8	33	50	15
miR-2453-5p	-0.567419	6.49512	0.704085	0.401415	0.860103	46	41	11	63	59	121
miR-3578-3p	0.607707	8.54955	0.701745	0.402198	0.860103	385	503	50	293	893	299
miR-3065-5p	0.768828	5.08713	0.70013	0.40274	0.860103	8	146	164	25	27	16
miR-2433-5p	0.764898	7.00562	0.699026	0.403111	0.860103	35	489	617	64	50	128
miR-29b-2-5p	-0.555632	6.87929	0.697725	0.403549	0.860103	99	88	40	223	157	239
miR-2285ah-3p	0.685886	3.40909	0.69717	0.403736	0.860103	30	17	3	9	6	9
miR-10164-5p	0.858856	3.30891	0.69611	0.404094	0.860103	16	1	2	8	5	8
miR-485-5p	-0.598285	5.23705	0.694198	0.40474	0.860103	51	49	24	116	36	56
miR-6119-5p	0.760052	9.20014	0.693918	0.404835	0.860103	3027	1265	147	2141	1769	321
miR-363-5p	0.520368	6.57183	0.693902	0.40484	0.860103	217	287	238	178	90	94
miR-2285an-3p	0.793118	4.17143	0.693033	0.405135	0.860103	62	32	1	14	6	13
miR-7861-5p	-0.61799	4.71372	0.692819	0.405207	0.860103	20	24	10	30	28	65
miR-11977-5p	-0.587722	3.68283	0.688251	0.40676	0.862171	6	35	7	20	31	30
miR-101-2-5p	0.487277	5.80046	0.686627	0.407314	0.862171	38	79	39	52	111	43
miR-6123-5p	0.749629	4.48673	0.686439	0.407378	0.862171	88	56	17	67	86	23
miR-8548-3p	-0.686758	3.35059	0.685835	0.407585	0.862171	0	20	10	8	9	15
miR-2284c-3p	0.919314	2.95381	0.683098	0.408522	0.863313	12	12	17	4	0	8
miR-2300a-3p	-0.743558	3.85804	0.681449	0.409088	0.863313	12	20	7	7	9	41
miR-2362-5p	0.669342	3.47428	0.68106	0.409222	0.863313	8	5	7	18	34	14
miR-376d-5p	0.827003	3.0128	0.680166	0.409529	0.863313	0	3	11	2	11	12
miR-2440-3p	0.664074	5.30865	0.673763	0.411743	0.865263	21	23	32	25	21	17
miR-1277-5p	-0.64161	5.17528	0.673383	0.411875	0.865263	41	59	17	49	37	96
miR-1835-3p	0.610247	5.97403	0.673169	0.411949	0.865263	11	122	159	50	76	65
miR-2353-3p	0.599851	7.12698	0.672582	0.412153	0.865263	108	68	37	84	107	67
miR-7180	-1.11078	1.08612	0.671856	0.412405	0.865263	2	7	0	4	2	1
miR-133a-1-3p	0.657244	6.1266	0.670825	0.412764	0.865263	14	100	85	41	109	39
miR-6529a	0.748412	12.2326	0.670381	0.412919	0.865263	29286	7760	1443	16339	12187	9698
miR-2412-5p	-0.6828	6.46625	0.66599	0.414453	0.866183	51	659	74	142	266	27
miR-2468-3p	-0.614016	4.81398	0.665076	0.414774	0.866183	33	29	6	42	28	66
miR-16a-3p	0.629924	5.25926	0.663758	0.415236	0.866183	87	66	35	90	83	15
miR-12011-5p	-1.09515	2.18528	0.663741	0.415242	0.866183	4	14	2	0	3	15
miR-2285ac-3p	0.8346	5.85436	0.66355	0.41531	0.866183	35	414	448	15	30	57
miR-2284aa-4-3p	1.57224	2.09664	0.661779	0.415933	0.866183	0	3	0	0	18	4
miR-2284i-5p	0.62812	6.06291	0.660008	0.416557	0.866183	34	302	288	46	98	75
miR-33a-3p	0.727209	5.22363	0.65989	0.416599	0.866183	225	81	12	157	138	52
miR-2285ai-5p	-0.929098	2.16897	0.659209	0.416839	0.866183	3	10	5	8	0	5
miR-365-2-5p	-0.530942	6.6141	0.657807	0.417335	0.866183	84	205	95	325	178	125
miR-326	0.836561	5.72888	0.654963	0.418344	0.866183	216	59	21	189	185	41
miR-2404-1-5p	-0.880119	2.66886	0.654283	0.418586	0.866183	0	14	18	32	5	13
miR-1603-3p	-1.02207	2.80262	0.653439	0.418886	0.866183	7	0	3	26	1	3
miR-128-2-3p	0.654705	9.71478	0.65204	0.419384	0.866183	4058	1934	460	2988	3641	1709
miR-181b-1-5p	0.865197	3.99638	0.651199	0.419684	0.866183	80	10	2	52	28	15
miR-490	-0.700225	4.21213	0.650443	0.419954	0.866183	55	41	9	125	52	71
miR-21-5p	0.814715	17.5721	0.648675	0.420587	0.866183	1374278	874325	48878	669405	972588	261876
miR-10167-5p	-0.520321	5.6199	0.647778	0.420908	0.866183	36	34	11	52	22	48
miR-411-5p	0.745482	9.42524	0.647356	0.421059	0.866183	3820	1237	230	2665	3383	1697
miR-2285bu	-1.45834	0.621524	0.646823	0.421251	0.866183	1	0	0	7	1	0
miR-489-5p	-0.642655	8.7995	0.646109	0.421507	0.866183	83	849	523	169	276	1056
miR-365-5p	-0.532474	8.53755	0.6452	0.421834	0.866183	383	773	324	365	454	1237
miR-219-2-3p	0.865641	7.95435	0.643849	0.42232	0.866183	84	73	31	71	139	33
miR-7	0.866544	11.5731	0.643808	0.422335	0.866183	18011	9255	744	12546	18402	3691
miR-2285ak-3p	-1.35729	1.54638	0.642209	0.422912	0.866183	0	7	1	1	1	0
miR-3601-5p	-0.723531	3.45602	0.642181	0.422922	0.866183	3	21	11	4	2	16
miR-16b-3p	0.751843	5.05291	0.640914	0.42338	0.866183	126	75	18	106	135	27
miR-2387	1.03237	2.17229	0.640749	0.42344	0.866183	20	2	1	14	7	1
miR-2886-5p	-0.598889	4.29682	0.640369	0.423577	0.866183	3	11	16	26	8	19
miR-660	0.817446	7.74437	0.637615	0.424576	0.867504	1317	666	37	965	1307	250
miR-11974-5p	0.481881	5.51699	0.633592	0.426041	0.869774	28	44	75	80	72	41
miR-11991-5p	-0.549839	6.90273	0.632349	0.426495	0.869979	161	175	27	244	314	509
miR-2285bn-3p	-0.464991	5.91322	0.625251	0.429103	0.87142	74	83	33	90	50	127
miR-144-3p	0.729487	10.6584	0.623669	0.429687	0.87142	3362	2755	894	3923	5665	612
miR-7180-5p	-0.528745	4.83135	0.623293	0.429826	0.87142	34	107	31	49	25	31
miR-2457	0.967298	4.35939	0.62198	0.430313	0.87142	106	42	2	88	135	19
miR-370-5p	-0.657036	4.1261	0.621021	0.430668	0.87142	16	49	4	17	30	39
miR-29a	1.00503	3.45893	0.620448	0.430881	0.87142	65	27	2	40	44	3
miR-2285ba-1-3p	0.933841	3.17897	0.620143	0.430994	0.87142	16	0	0	13	11	4
miR-2349	1.16736	1.11738	0.619364	0.431284	0.87142	0	4	2	0	5	0
miR-24-2-5p	0.628988	8.29776	0.616649	0.432295	0.87142	1711	932	186	1324	1650	664
miR-7-3-5p	-0.666883	8.73291	0.614617	0.433055	0.87142	643	236	118	144	212	1910
miR-92a-1-3p	0.693423	13.6478	0.61461	0.433057	0.87142	70603	26065	4429	55025	48283	15182
miR-367-5p	-0.642569	3.86671	0.614352	0.433154	0.87142	2	12	6	22	21	22
miR-11993-5p	0.547595	5.22202	0.613623	0.433427	0.87142	66	45	6	51	83	39
miR-874-5p	-0.608372	4.88356	0.612484	0.433854	0.87142	20	57	8	72	45	7
miR-100-5p	0.826417	11.6625	0.612102	0.433997	0.87142	27766	5127	515	17881	11275	5493
miR-11992-3p	0.62253	6.79616	0.61057	0.434573	0.87142	38	85	34	35	282	167
miR-2881-3p	0.554788	5.03164	0.610285	0.434681	0.87142	43	36	24	21	33	39
miR-133b-5p	0.686861	5.0278	0.610214	0.434707	0.87142	4	25	33	2	7	16
miR-2303-3p	0.507128	7.06819	0.608665	0.435291	0.87142	52	241	267	117	151	121
miR-12051	-1.24828	2.30144	0.608512	0.435349	0.87142	0	11	1	40	22	7
miR-2418-3p	0.57818	5.2836	0.607706	0.435653	0.87142	14	54	15	6	74	31
miR-2896-3p	0.726352	3.56784	0.607389	0.435773	0.87142	4	16	14	0	18	15
miR-2382-3p	0.618582	3.89397	0.606064	0.436274	0.87142	16	6	11	23	28	16
miR-2285cw-1-3p	0.813083	4.09471	0.604818	0.436746	0.87142	16	73	95	7	2	27
miR-128-1-5p	0.576655	7.57843	0.604789	0.436757	0.87142	69	133	131	92	187	126
miR-9-2-3p	-0.533465	7.46876	0.60475	0.436771	0.87142	204	280	46	121	222	537
miR-3604-1-3p	-0.529991	4.08098	0.604744	0.436774	0.87142	10	15	13	38	18	24
miR-2380-3p	0.487186	6.69455	0.601591	0.437972	0.87149	174	126	89	111	113	138
miR-10164-3p	0.618874	7.15472	0.599605	0.438729	0.87149	794	287	48	294	285	445
miR-532	0.751538	10.8149	0.599271	0.438856	0.87149	12519	5061	485	8882	8831	2493
miR-2284g-5p	-0.614004	5.12327	0.598518	0.439144	0.87149	14	13	6	20	10	30
miR-329a-5p	0.55957	7.26161	0.595273	0.440387	0.87149	125	689	651	157	177	161
miR-193b-5p	0.420531	6.64671	0.59287	0.441311	0.87149	101	173	155	128	218	180
miR-12033-5p	-0.526468	4.2995	0.589691	0.442539	0.87149	14	19	6	47	35	31
miR-2438-5p	0.663309	6.33413	0.589562	0.442588	0.87149	37	24	21	40	41	17
miR-3533-5p	-0.495277	4.72458	0.589417	0.442645	0.87149	10	36	21	50	33	31
miR-6122-5p	0.876302	2.23229	0.589294	0.442692	0.87149	8	4	9	3	0	7
miR-2370-5p	0.567227	8.61453	0.588902	0.442844	0.87149	1419	1190	233	733	911	449
miR-302c-5p	0.835567	4.20633	0.588295	0.443079	0.87149	1	86	87	1	16	9
miR-128	0.744966	13.7796	0.586977	0.443591	0.87149	86785	39343	6806	65639	69843	18240
miR-379	0.754741	8.60552	0.58619	0.443896	0.87149	1903	716	91	1645	2035	557
miR-10020-3p	-0.487116	5.94448	0.585434	0.44419	0.87149	39	72	67	68	64	195
miR-11994-5p	0.656186	6.26135	0.584675	0.444486	0.87149	44	69	96	20	21	70
miR-12018-3p	0.627895	4.29163	0.5844	0.444593	0.87149	27	18	20	10	30	42
miR-2444-5p	-0.768421	4.53003	0.583709	0.444862	0.87149	13	240	87	20	1	30
miR-2285bl-3p	0.542279	5.92465	0.583413	0.444978	0.87149	285	406	133	133	210	78
miR-2378-3p	0.508473	6.18509	0.582586	0.445301	0.87149	101	50	56	78	86	104
miR-2285aa	0.773226	5.47136	0.581756	0.445625	0.87149	182	80	16	221	304	42
miR-2456-5p	-0.537524	4.383	0.581398	0.445765	0.87149	12	27	18	24	10	32
miR-431-5p	0.493591	6.89804	0.580561	0.446093	0.87149	56	96	49	85	154	53
miR-1721-5p	0.718925	3.57808	0.579222	0.446617	0.87149	21	14	3	1	18	21
miR-2285as-2-5p	1.74592	1.52752	0.578429	0.446929	0.87149	11	5	0	0	0	0
miR-2890-5p	-0.572247	7.33631	0.57737	0.447345	0.87149	50	82	98	127	85	273
miR-19a-3p	0.577439	9.14213	0.576886	0.447535	0.87149	1658	1122	251	1318	1626	605
miR-12035-3p	0.530828	5.2437	0.576107	0.447842	0.87149	20	49	44	24	42	30
miR-2285cn-5p	-0.949438	2.09735	0.575931	0.447912	0.87149	0	4	1	9	5	1
miR-1256-3p	0.609618	3.78276	0.575572	0.448053	0.87149	15	24	16	12	31	19
miR-2289-5p	-0.475666	6.75686	0.574548	0.448457	0.87149	32	42	22	56	56	104
miR-2480-5p	-0.86882	2.49955	0.572863	0.449123	0.87149	4	8	4	2	0	13
miR-30f-5p	-0.624682	10.4852	0.572086	0.449431	0.87149	3148	4018	584	9905	6563	4906
miR-2285cf-5p	0.873672	2.33703	0.56845	0.450875	0.87149	12	2	0	3	4	7
miR-2285bd-3p	0.524632	5.72169	0.568017	0.451048	0.87149	234	132	39	171	100	45
miR-2356-3p	0.552711	4.46237	0.567107	0.451411	0.87149	49	71	51	52	52	20
miR-2285m-2-5p	-1.06589	2.85171	0.566992	0.451457	0.87149	4	0	3	4	8	39
miR-28	0.747365	8.28007	0.566211	0.451769	0.87149	1960	832	71	1457	1483	344
miR-631-5p	0.645635	8.72666	0.566074	0.451823	0.87149	524	340	234	126	399	596
miR-186	0.784913	12.6644	0.565958	0.45187	0.87149	37946	20711	1666	29619	36757	4831
miR-2330-3p	0.537981	4.71231	0.563919	0.452686	0.87149	15	26	36	11	6	23
miR-10182-3p	-0.608316	5.44222	0.563828	0.452722	0.87149	11	40	31	34	5	33
miR-147-5p	0.64457	6.0711	0.563228	0.452963	0.87149	58	83	21	46	173	75
miR-3064-3p	0.692968	2.93478	0.56265	0.453194	0.87149	7	12	9	6	7	2
miR-2285o-5-3p	0.826642	2.82154	0.560462	0.454074	0.87149	47	23	0	13	25	20
miR-2447-5p	0.501977	5.95643	0.560431	0.454087	0.87149	109	146	93	104	145	83
miR-2307-3p	0.583218	4.24913	0.558191	0.45499	0.87149	40	26	11	14	7	17
miR-330-3p	0.65327	9.15087	0.557518	0.455262	0.87149	2857	695	154	1978	1252	838
miR-2899-5p	-0.717355	4.54153	0.556957	0.455489	0.87149	4	47	15	12	8	7
miR-2413-3p	0.479406	5.94638	0.556879	0.45552	0.87149	64	131	187	127	79	80
miR-2895-3p	-0.533045	10.0803	0.556448	0.455695	0.87149	688	1607	196	1720	1510	944
miR-7860	0.794602	5.09752	0.556105	0.455834	0.87149	292	72	7	205	107	21
miR-2333-5p	-0.535317	5.08848	0.555999	0.455877	0.87149	34	18	6	51	9	27
miR-2340-3p	-0.625108	6.87216	0.555808	0.455954	0.87149	46	244	77	46	37	87
miR-2444-3p	0.594868	4.60066	0.552073	0.457472	0.873711	5	13	12	24	50	16
miR-12015-3p	-0.654737	8.23634	0.548577	0.4589	0.874776	19	82	47	119	49	36
miR-215-3p	0.483831	6.29019	0.548252	0.459033	0.874776	103	84	61	81	114	104
miR-6520-5p	0.577859	5.66458	0.548095	0.459097	0.874776	231	84	9	186	207	106
miR-378-5p	0.660955	6.81043	0.544672	0.460503	0.876439	574	409	34	442	608	121
miR-184-5p	0.898238	2.04336	0.544235	0.460683	0.876439	3	0	10	3	1	8
miR-181d	0.691715	5.27098	0.543026	0.461182	0.876709	205	105	11	176	249	74
miR-197-5p	0.407665	6.7119	0.540991	0.462022	0.877401	83	111	114	75	83	116
miR-2284d-5p	1.04943	1.79776	0.539517	0.462633	0.877401	2	1	5	0	10	10
miR-2285at-4-3p	0.719006	2.48971	0.536378	0.463938	0.877401	17	14	2	21	36	5
miR-6775-5p	0.580337	7.61306	0.536235	0.463997	0.877401	126	1124	1289	324	221	274
miR-2388-3p	0.433513	7.54565	0.536071	0.464066	0.877401	258	301	158	158	199	186
miR-2449-5p	0.469947	4.97512	0.535417	0.464338	0.877401	29	52	83	51	23	39
miR-2285az-5p	-1.25213	1.16906	0.534483	0.464728	0.877401	0	3	4	0	0	13
miR-885	0.650683	3.64126	0.533941	0.464955	0.877401	81	35	5	22	38	54
miR-1247-5p	0.632031	5.26333	0.533139	0.46529	0.877401	9	23	52	12	2	29
miR-2385-5p	0.479327	4.47356	0.532481	0.465566	0.877401	22	65	44	21	31	15
miR-137-5p	-0.450728	7.03369	0.531213	0.466097	0.877401	41	165	95	130	127	191
miR-154c-3p	0.498246	6.05124	0.530957	0.466205	0.877401	140	81	34	116	133	86
miR-6536-2-3p	-0.597986	2.9899	0.530922	0.466219	0.877401	3	8	3	14	9	7
miR-2314-3p	0.540731	3.74596	0.528444	0.467262	0.877401	7	4	13	9	6	12
miR-10183-5p	-0.519612	6.98089	0.526846	0.467936	0.877401	151	752	209	263	170	85
miR-342-5p	0.588332	9.83312	0.526728	0.467986	0.877401	6363	2865	286	3632	3910	2793
miR-2362-3p	-0.480733	5.09556	0.525953	0.468313	0.877401	19	89	35	55	28	16
miR-2404-1-3p	0.665637	6.32878	0.52513	0.468662	0.877401	55	194	187	35	45	56
miR-6523b-3p	1.29986	2.28823	0.525094	0.468677	0.877401	0	1	2	0	0	0
miR-2373-3p	0.516945	7.73648	0.524584	0.468893	0.877401	150	324	46	152	718	312
miR-31-3p	-0.483923	4.73055	0.523137	0.469507	0.877401	7	21	19	56	30	21
miR-3432a-2-5p	-0.590795	11.1789	0.521335	0.470273	0.877401	2797	7222	772	13565	14433	10396
miR-584-3-3p	0.595277	4.46712	0.521275	0.470298	0.877401	10	6	14	5	26	34
miR-105b-5p	-0.50068	6.31141	0.52025	0.470735	0.877401	18	56	32	57	48	72
miR-2471-5p	0.776256	5.01789	0.52017	0.470769	0.877401	2	15	27	9	40	30
miR-24-1-5p	0.669962	7.5289	0.519009	0.471265	0.877401	929	324	34	902	1017	277
miR-769-3p	0.444574	6.71225	0.518847	0.471334	0.877401	88	145	70	101	203	100
miR-2285cy-5p	0.715518	2.56622	0.518364	0.47154	0.877401	3	1	0	5	8	2
miR-2368-5p	-0.452544	5.3884	0.517378	0.471962	0.877406	36	67	53	34	43	161
miR-539-5p	0.56699	4.46684	0.51669	0.472257	0.877406	22	11	9	15	11	13
miR-146a-3p	0.570752	5.11895	0.512181	0.474196	0.877978	166	29	22	99	67	103
miR-12047-3p	0.923983	2.59776	0.511814	0.474355	0.877978	14	8	2	7	5	0
miR-2285ce-3p	0.872042	4.13445	0.511588	0.474452	0.877978	134	46	4	73	40	10
miR-10179-5p	0.475492	6.59361	0.511122	0.474654	0.877978	160	137	136	136	49	86
miR-12001-3p	-0.541678	4.96311	0.510805	0.474791	0.877978	9	34	7	51	38	9
miR-12058-3p	0.440587	8.39123	0.510543	0.474904	0.877978	278	752	640	336	445	362
miR-2343-3p	0.430313	6.36285	0.509424	0.475388	0.877978	60	74	110	121	101	74
miR-2293-5p	-0.457552	6.70426	0.509345	0.475423	0.877978	50	88	52	90	110	210
miR-26b	0.742391	12.1241	0.507759	0.476111	0.878272	25604	12609	950	17248	19544	5329
miR-2284aa-1-5p	-1.20621	1.40754	0.506724	0.476561	0.878272	0	0	1	0	0	4
miR-6121-5p	-0.510776	4.81787	0.505656	0.477025	0.878272	7	21	17	17	11	33
miR-2285ar-5p	0.879782	2.63814	0.505588	0.477055	0.878272	0	12	13	0	5	3
miR-4286-2-5p	-0.534025	6.53104	0.503677	0.477889	0.878272	40	143	76	43	53	175
miR-2285bj-1-5p	-0.59953	3.31411	0.502991	0.478189	0.878272	3	7	2	12	9	8
miR-2285by-3p	0.983647	1.36579	0.502437	0.478431	0.878272	3	7	5	0	1	0
let-7b-5p	0.667777	15.5559	0.500805	0.479147	0.878272	300415	104791	8844	255652	265432	85806
miR-2388-5p	-0.417754	7.21537	0.500479	0.47929	0.878272	49	136	38	81	104	122
miR-192-3p	-0.474949	5.16632	0.499239	0.479835	0.878272	23	36	54	33	52	185
miR-2441	-1.37784	1.49913	0.498807	0.480025	0.878272	0	9	0	14	8	0
miR-1842	0.864075	4.47672	0.498577	0.480126	0.878272	107	48	0	89	114	10
miR-876-3p	0.694067	3.49099	0.497608	0.480553	0.878272	18	7	4	10	50	39
miR-2422-5p	-0.564026	6.24186	0.496465	0.481058	0.878272	27	536	207	70	57	75
miR-103-2-3p	0.584344	5.0831	0.494246	0.482039	0.878272	66	92	18	64	165	52
miR-181b	0.786873	7.11096	0.493129	0.482535	0.878272	674	214	11	655	844	183
miR-2304-3p	0.435488	5.22587	0.492421	0.482849	0.878272	22	43	40	20	17	23
miR-6528-5p	0.427863	7.12926	0.4922	0.482947	0.878272	214	211	142	140	105	143
miR-668-5p	0.460235	4.15612	0.491877	0.483091	0.878272	20	31	24	16	13	13
miR-12018-5p	0.656213	4.74347	0.491717	0.483162	0.878272	71	22	23	14	5	60
miR-2285bc	0.795419	4.55596	0.49076	0.483589	0.878272	94	28	3	118	134	6
miR-181d-3p	0.411664	6.25838	0.489917	0.483964	0.878272	88	118	75	42	77	101
miR-28-3p	0.554797	10.951	0.488291	0.484691	0.878272	7990	3616	892	7135	8623	4165
miR-136-5p	0.471647	6.69599	0.487767	0.484925	0.878272	144	112	28	136	238	124
miR-504-3p	-0.495541	4.59793	0.487424	0.485079	0.878272	16	10	20	70	36	47
miR-1814c-5p	-0.434033	7.35662	0.48698	0.485277	0.878272	130	146	75	165	212	439
miR-432-3p	0.625205	4.29595	0.486945	0.485293	0.878272	2	63	96	19	24	40
miR-4444-5p	0.471326	5.83408	0.485463	0.485958	0.878272	20	123	87	27	74	39
miR-541-3p	0.566921	7.37539	0.483799	0.486707	0.878272	50	562	607	144	98	101
miR-2403	1.03568	3.54448	0.483372	0.486899	0.878272	108	10	0	64	23	7
miR-491-5p	0.384241	7.47356	0.483131	0.487007	0.878272	270	347	224	213	230	224
miR-6533-3p	-0.547521	4.84761	0.483113	0.487016	0.878272	38	9	7	19	26	117
let-7e	0.65878	10.1118	0.481218	0.487871	0.878534	8700	2375	127	5665	3954	2448
miR-28-5p	0.617794	9.28256	0.481208	0.487876	0.878534	4100	1835	177	3170	3014	1020
miR-2311-3p	-0.447808	5.63263	0.477855	0.489395	0.880625	28	102	43	34	65	123
miR-2475	1.18212	1.61316	0.476268	0.490117	0.881279	22	0	0	11	1	2
miR-138-1-5p	0.40105	5.98818	0.47491	0.490737	0.881748	112	109	83	85	69	90
miR-2339	1.33418	1.70302	0.473886	0.491205	0.881944	19	0	0	0	16	19
miR-152-3p	0.590054	9.91991	0.471999	0.492069	0.882563	4593	1680	233	3733	4288	2170
miR-331-3p	0.565568	7.8174	0.471164	0.492452	0.882563	1038	544	154	1172	1215	269
miR-10173-3p	0.506579	4.85622	0.470784	0.492627	0.882563	11	44	40	9	38	37
miR-2423-5p	0.609156	4.70179	0.468029	0.493895	0.884191	6	13	12	4	16	14
miR-490-5p	0.428491	4.87982	0.466704	0.494507	0.884642	39	16	23	45	60	56
miR-7859-5p	-0.516588	4.32393	0.465031	0.495282	0.884995	16	24	0	27	22	18
miR-2285k-1-5p	0.473558	4.62869	0.464031	0.495746	0.884995	23	16	9	17	38	33
miR-12020-5p	-1.0123	2.29297	0.463948	0.495785	0.884995	0	5	4	0	1	11
miR-187-5p	0.483772	5.25591	0.459674	0.497777	0.886536	17	45	45	10	37	48
miR-2481-3p	0.445717	4.24296	0.457955	0.498581	0.886536	16	21	19	26	36	21
miR-12027	1.32945	1.90038	0.457582	0.498756	0.886536	6	0	0	12	26	1
miR-2890-3p	0.44668	6.01202	0.456536	0.499248	0.886536	32	94	148	73	39	71
miR-6532-5p	-0.618338	4.95245	0.456515	0.499257	0.886536	2	28	9	3	21	36
miR-450a-1-3p	0.914217	2.76334	0.456214	0.499399	0.886536	11	7	0	0	0	2
miR-2361-3p	0.474845	4.03275	0.45578	0.499603	0.886536	5	29	42	18	16	19
miR-2285aq-1-5p	-0.642835	3.28323	0.455645	0.499667	0.886536	5	6	6	16	20	40
miR-214-5p	0.446412	9.31883	0.454642	0.500139	0.886536	381	617	166	374	1094	536
miR-539-3p	0.468153	5.32443	0.454189	0.500352	0.886536	32	37	13	32	71	38
miR-2883-5p	-0.53989	4.26758	0.453633	0.500615	0.886536	4	52	27	30	12	8
miR-2418-5p	0.4056	5.60739	0.448327	0.503131	0.889621	61	69	39	57	64	42
miR-2302-5p	-0.441021	7.83314	0.447365	0.503589	0.889621	214	693	447	531	138	371
miR-2889-3p	-0.402954	6.80739	0.443966	0.505214	0.889621	59	142	119	176	98	184
miR-2438-3p	0.499989	6.49084	0.443727	0.505329	0.889621	23	201	271	112	93	92
miR-11989-5p	0.391048	7.54314	0.443566	0.505406	0.889621	163	348	219	179	308	197
miR-2285bt-3p	0.762884	2.52592	0.441575	0.506363	0.889621	6	14	6	1	15	7
miR-2458-5p	0.948048	1.50217	0.441263	0.506513	0.889621	1	1	1	0	1	1
miR-2285f-2-5p	1.0866	1.95779	0.439749	0.507244	0.889621	0	0	3	0	7	6
miR-374a-5p	0.70227	8.62051	0.439701	0.507267	0.889621	2701	1163	37	1810	1452	343
miR-7863-5p	-0.609648	3.32711	0.438843	0.507681	0.889621	18	45	1	5	7	9
miR-3613b-3p	-0.631549	2.72929	0.438819	0.507693	0.889621	0	14	6	5	7	9
miR-11983-3p	-0.914907	1.78377	0.438621	0.507789	0.889621	0	2	0	5	8	11
miR-543-5p	-0.456965	4.35269	0.43841	0.507891	0.889621	10	26	19	37	51	78
miR-2395-5p	0.510681	4.54124	0.437393	0.508383	0.889621	7	41	52	9	14	29
miR-2386-3p	-0.559969	4.26932	0.437356	0.508401	0.889621	2	12	5	6	3	3
miR-2396-5p	-0.44479	4.85521	0.436978	0.508585	0.889621	8	50	32	40	18	21
miR-11984-3p	-0.443161	5.93698	0.436395	0.508868	0.889621	93	311	66	167	152	89
miR-2347-5p	0.587641	4.74374	0.436003	0.509058	0.889621	30	167	149	17	9	23
miR-2285cc-3p	0.756587	6.13715	0.43561	0.509249	0.889621	94	35	29	123	172	50
miR-1584-3p	-0.427846	4.37244	0.433388	0.510331	0.889621	24	17	10	32	7	28
miR-3601-3p	-0.551516	7.69871	0.431773	0.51112	0.889621	65	68	73	328	128	78
miR-2359-5p	-0.660205	3.9654	0.431638	0.511186	0.889621	38	17	7	78	8	15
miR-92a-1-5p	0.528146	6.88158	0.429881	0.512047	0.889621	574	286	30	448	522	258
miR-11992	-1.31649	1.19534	0.426405	0.513758	0.889621	0	4	0	0	1	0
miR-155-5p	0.615931	12.0665	0.426371	0.513775	0.889621	26979	14156	490	19609	24373	9087
miR-154b	-0.712935	3.13771	0.425982	0.513967	0.889621	1	7	3	21	21	20
miR-2285ba-2-5p	1.30606	1.13329	0.425753	0.51408	0.889621	0	0	2	0	0	1
miR-1468-3p	-0.541876	4.1268	0.425722	0.514096	0.889621	0	15	17	38	20	15
miR-6501	-1.41021	0.91118	0.425643	0.514135	0.889621	4	0	0	14	0	0
miR-2285ax-1-5p	0.795562	3.47814	0.42474	0.514581	0.889621	4	1	7	8	14	9
miR-2285z-3p	0.677438	2.7808	0.422555	0.515665	0.889621	21	16	4	8	13	9
miR-502a-2-3p	0.504476	8.15388	0.421868	0.516007	0.889621	271	214	85	175	389	302
miR-504	-0.56763	7.12783	0.421676	0.516102	0.889621	600	454	32	1211	595	579
miR-1949-3p	0.680447	2.41157	0.421213	0.516332	0.889621	2	6	7	2	2	2
miR-2428-3p	-0.650028	3.35976	0.421191	0.516343	0.889621	5	21	8	1	0	11
miR-412-3p	0.652389	5.05178	0.42112	0.516379	0.889621	5	217	253	43	21	29
miR-1287-3p	0.527238	4.84243	0.421033	0.516422	0.889621	13	98	127	31	20	45
miR-2405-5p	-0.425399	4.85998	0.420681	0.516597	0.889621	7	59	37	61	44	36
miR-11972-3p	0.912531	11.8918	0.420165	0.516855	0.889621	258	44699	48396	575	496	254
miR-346-5p	0.396175	5.61203	0.42003	0.516922	0.889621	67	68	56	73	103	88
miR-10177-5p	-0.585046	3.58267	0.418893	0.51749	0.889621	8	21	14	8	17	54
miR-2888-1-3p	0.497811	6.1574	0.418757	0.517558	0.889621	45	50	44	55	31	12
miR-12010-5p	0.424407	5.54698	0.417989	0.517942	0.889659	84	51	33	55	61	76
miR-2389-5p	0.586632	9.60987	0.416317	0.518781	0.890402	348	3834	4428	1001	634	896
miR-2285o	0.93603	3.04337	0.415683	0.519099	0.890402	63	11	0	31	33	23
miR-2342-3p	0.476257	4.74496	0.413803	0.520046	0.891216	56	36	25	24	10	37
miR-2484-3p	-0.48343	6.67114	0.413301	0.520299	0.891216	35	75	41	101	63	80
miR-410-5p	0.559348	3.34238	0.411638	0.521139	0.891668	8	3	13	10	9	15
miR-1260b	1.025	1.4999	0.410909	0.521509	0.891668	0	4	0	0	12	3
miR-2284z-2-5p	1.03514	1.37171	0.410628	0.521651	0.891668	1	0	2	0	0	2
miR-2398-3p	-0.40357	5.75497	0.408931	0.522513	0.89252	19	171	79	68	99	121
miR-9-1-3p	0.506171	4.39007	0.408186	0.522892	0.892546	27	11	3	19	27	22
miR-421-3p	0.570569	7.96493	0.407475	0.523254	0.892546	1345	533	87	1114	794	260
miR-487b	0.806531	3.13459	0.405988	0.524013	0.89322	34	10	0	41	47	2
miR-12050-3p	-0.446941	4.93027	0.404506	0.524771	0.893893	14	30	19	103	68	28
miR-30a-3p	0.585895	10.6719	0.402623	0.525737	0.894919	10184	5319	300	9189	10501	2753
miR-11976-2-3p	-0.487265	7.75438	0.401007	0.52657	0.895715	106	1843	557	253	481	263
miR-454	-1.05428	2.99714	0.399048	0.527581	0.896615	23	23	0	65	11	0
miR-2285bj-2-5p	0.53198	3.197	0.398571	0.527828	0.896615	7	17	8	11	17	1
miR-30d-3p	-0.473449	7.15869	0.396789	0.528752	0.897564	190	236	176	266	603	1253
miR-2286-3p	0.422617	5.61008	0.392646	0.530912	0.900608	21	114	151	72	50	58
miR-2339-3p	0.463767	4.80947	0.390726	0.531918	0.901693	39	45	38	50	45	24
miR-2397-5p	0.493547	5.61288	0.386786	0.533994	0.904588	105	74	18	71	135	93
miR-2285ba-1-5p	0.520838	3.61167	0.38488	0.535003	0.90472	6	4	6	3	10	14
miR-12002a-5p	0.680154	3.14623	0.384517	0.535196	0.90472	1	39	41	12	16	3
miR-11971-5p	-1.2394	1.38803	0.384338	0.535291	0.90472	0	0	0	10	4	0
miR-2364-3p	0.391382	5.27182	0.383861	0.535544	0.90472	127	63	31	111	80	66
miR-19a	0.642477	4.6464	0.38231	0.536369	0.905492	125	86	10	96	96	8
miR-2285bz-3p	0.493956	5.83706	0.380826	0.537162	0.906057	18	179	174	45	51	42
miR-329b-5p	-0.440827	4.97647	0.379293	0.537982	0.906057	23	67	13	66	50	14
miR-2285bv-3p	-0.677248	2.58256	0.378063	0.538642	0.906057	1	2	4	4	6	18
miR-4286-1-3p	-0.434578	5.286	0.377962	0.538696	0.906057	21	75	34	35	19	36
miR-2355-5p	-0.411183	5.19319	0.377528	0.538929	0.906057	5	27	32	65	44	45
miR-190a	-1.38017	1.12367	0.377492	0.538948	0.906057	5	0	0	17	0	0
miR-338	-1.17053	1.04424	0.376868	0.539284	0.906057	4	13	0	0	0	2
miR-340-5p	0.519403	8.87108	0.375974	0.539766	0.906246	2269	1529	217	1810	1855	561
miR-24-3p	0.573981	12.1209	0.374202	0.540722	0.906727	26693	9963	1107	21719	18525	7611
let-7a-3p	0.576268	8.33698	0.373765	0.540959	0.906727	1877	824	122	1687	1485	408
miR-6120-5p	0.579895	2.78529	0.373396	0.541159	0.906727	11	2	2	4	3	9
miR-654-3p	-0.514844	3.87845	0.371667	0.542097	0.90715	11	44	20	54	32	18
miR-2366-5p	0.421843	4.37555	0.370949	0.542488	0.90715	25	5	10	13	23	41
miR-2284z-1-3p	0.613982	1.96139	0.370476	0.542745	0.90715	4	6	2	3	8	3
miR-2415-3p	0.48183	6.49776	0.370215	0.542887	0.90715	422	65	38	368	361	306
miR-759-3p	0.457247	4.06868	0.368563	0.543789	0.907327	23	18	8	12	12	14
miR-299-2-5p	1.22766	0.854522	0.367934	0.544133	0.907327	0	0	0	2	5	0
miR-2442-3p	-0.443303	3.04359	0.367452	0.544396	0.907327	9	15	6	16	16	25
miR-378c-5p	0.497542	3.85999	0.366989	0.54465	0.907327	54	32	4	49	54	19
miR-758-5p	0.417693	4.29107	0.366644	0.544839	0.907327	22	35	25	15	32	33
miR-10177-3p	0.420432	4.0564	0.363736	0.546438	0.909119	12	34	29	25	41	23
miR-494-3p	0.482884	6.8007	0.362688	0.547017	0.909119	226	161	30	293	477	175
miR-2359-3p	-0.544287	4.37032	0.362042	0.547374	0.909119	11	37	19	10	24	65
miR-1298-5p	0.428605	5.37964	0.362005	0.547395	0.909119	17	113	155	61	40	63
miR-3957-3p	-0.456741	3.76002	0.359856	0.548586	0.910482	5	19	9	8	8	16
miR-584-6-5p	1.05211	1.57747	0.3585	0.54934	0.910555	1	0	2	0	0	2
miR-6530-3p	0.49193	4.76264	0.357532	0.54988	0.910555	3	45	44	30	33	3
miR-30c	0.61417	12.9908	0.357156	0.55009	0.910555	46252	22897	1824	45498	51677	10892
miR-2305-5p	-0.389341	6.49182	0.357117	0.550111	0.910555	43	171	119	252	117	54
miR-143	0.679106	5.10798	0.356022	0.550724	0.910783	156	44	0	189	203	26
miR-1603-5p	-0.725347	2.22433	0.354824	0.551395	0.910783	0	4	3	17	10	4
miR-2285cd-3p	0.377612	4.14394	0.354727	0.55145	0.910783	23	19	10	23	38	29
miR-12005-2-3p	0.942409	6.51016	0.354225	0.551731	0.910783	2	1078	1175	1	8	1
miR-2364-5p	-0.350975	6.78173	0.353198	0.552308	0.910899	60	127	68	99	97	167
miR-151-3p	0.563056	15.6515	0.352781	0.552543	0.910899	302650	112659	15351	319025	363675	125357
miR-582-3p	0.480322	4.89063	0.351035	0.553528	0.911299	14	77	111	48	13	26
miR-147	0.589324	4.35588	0.350512	0.553824	0.911299	93	77	5	82	146	42
miR-2285ad-3p	1.0744	1.91861	0.349483	0.554406	0.911299	15	13	2	0	0	0
miR-6526-3-5p	0.645708	2.24099	0.349292	0.554514	0.911299	0	1	8	4	6	7
miR-2284y-7-3p	0.499864	3.7646	0.34882	0.554782	0.911299	1	5	24	8	14	26
miR-12026-1-3p	0.627862	3.28275	0.348419	0.55501	0.911299	4	9	5	4	12	5
miR-145-3p	0.504895	7.24	0.345895	0.556446	0.912769	504	226	34	324	281	214
miR-503-5p	-0.377269	5.55889	0.34522	0.556832	0.912769	70	66	27	65	66	159
miR-374a	0.573625	6.83969	0.344892	0.557019	0.912769	604	370	32	482	498	117
miR-411-3p	0.391779	6.97806	0.343891	0.557592	0.913098	282	226	139	523	562	155
miR-12052-5p	0.462284	3.91485	0.342125	0.558605	0.91383	9	49	33	16	30	9
miR-12060-3p	-0.442441	9.56837	0.341817	0.558782	0.91383	121	514	53	256	585	508
miR-200c	-0.44857	6.91903	0.340929	0.559294	0.914058	252	462	27	538	384	112
miR-2285ag-5p	-0.717466	2.51429	0.339635	0.56004	0.91467	2	3	0	3	8	15
miR-6533-5p	0.620943	3.08663	0.337891	0.561049	0.915709	6	17	13	0	6	8
miR-1839	-0.989667	2.08249	0.337183	0.56146	0.915772	12	31	0	0	0	8
miR-32-5p	0.556885	8.28838	0.335285	0.562564	0.916838	1690	1016	239	1423	1339	414
miR-2285k-4-3p	0.665011	2.70066	0.334777	0.562859	0.916838	4	1	0	11	19	4
miR-2449	-1.03963	1.1328	0.333401	0.563663	0.917539	0	6	0	10	7	0
miR-2304-5p	0.598866	2.41617	0.332189	0.564373	0.918063	3	2	2	3	8	6
miR-2284aa	-0.682003	3.25608	0.331577	0.564732	0.918063	3	41	2	32	40	11
miR-2285as-1-5p	-0.764854	2.58231	0.330125	0.565585	0.918276	1	0	4	3	0	10
miR-296-3p	0.44114	9.66667	0.329681	0.565847	0.918276	2389	1821	404	3037	4090	1301
miR-2285al-5p	0.474035	7.08901	0.329449	0.565984	0.918276	85	75	14	33	35	30
miR-505-3p	-0.495302	8.98979	0.325886	0.568092	0.920186	677	709	114	1675	1073	793
miR-3660-3p	-0.481693	3.4592	0.325578	0.568274	0.920186	11	32	14	22	14	22
miR-12023-3p	0.427954	5.91751	0.325562	0.568284	0.920186	18	66	68	34	39	34
miR-486	0.582164	17.3814	0.32484	0.568714	0.920275	712101	295169	42540	961534	1084824	171924
miR-7857-2-3p	0.354079	8.81361	0.324201	0.569094	0.920284	544	1242	925	433	700	802
miR-658-5p	0.407944	4.4685	0.322962	0.569833	0.920611	19	23	37	41	20	14
miR-2285y-5p	-0.483924	2.8366	0.322389	0.570176	0.920611	8	15	7	7	4	17
miR-30b-3p	0.379219	7.16098	0.321465	0.570729	0.920611	489	332	151	527	481	250
miR-7-2-5p	0.419018	8.26254	0.321042	0.570982	0.920611	400	406	157	559	875	356
miR-195	0.810776	3.47033	0.319951	0.571637	0.920611	78	13	0	42	7	10
miR-211-5p	-0.430661	6.34035	0.319296	0.572031	0.920611	60	84	36	162	116	112
miR-2285g-1-5p	-0.462635	4.63433	0.318694	0.572394	0.920611	7	41	14	13	28	38
miR-125a-3p	0.394869	8.03173	0.318338	0.572608	0.920611	662	406	186	1120	1591	674
miR-655	-0.981559	2.09624	0.318241	0.572667	0.920611	0	0	1	33	20	10
miR-369-3p	0.440973	7.78772	0.316178	0.573914	0.922013	399	255	206	377	230	204
miR-361	0.557176	8.41597	0.314975	0.574643	0.922576	1034	635	45	1161	1821	565
miR-2285cu-3p	-0.535304	3.03394	0.314159	0.575139	0.922576	0	12	13	27	14	11
miR-2457-3p	0.337249	6.85631	0.313401	0.575601	0.922576	305	199	88	223	198	214
miR-502a-1-5p	0.42764	5.97693	0.312919	0.575894	0.922576	33	59	88	55	31	50
miR-129-2-3p	-0.482887	3.78195	0.312092	0.576399	0.922576	4	32	19	18	8	13
miR-2900-5p	-0.525258	3.81338	0.3119	0.576516	0.922576	1	5	8	25	12	7
miR-27b	0.518601	11.0109	0.310948	0.577099	0.922908	9188	4184	1288	9189	9238	3773
miR-2335-3p	0.505041	5.16539	0.310131	0.5776	0.923108	5	8	14	9	37	34
miR-767-3p	-0.35428	7.09664	0.309454	0.578015	0.923172	90	148	29	101	152	206
miR-2375-3p	-0.449812	4.52156	0.307809	0.579028	0.923513	9	20	6	5	9	22
miR-2284y-5-5p	1.10208	1.32071	0.307357	0.579306	0.923513	7	5	0	0	0	0
miR-376b-5p	0.472515	2.92758	0.307058	0.579491	0.923513	8	3	6	19	17	5
miR-195-5p	0.459163	7.6289	0.305907	0.580202	0.923513	979	459	57	846	814	398
miR-10168-3p	0.513505	3.43054	0.305593	0.580397	0.923513	5	28	16	3	13	4
miR-12064-3p	-0.948761	1.47688	0.304872	0.580844	0.923513	0	0	1	2	0	1
miR-335-5p	0.425992	6.89776	0.304417	0.581126	0.923513	286	466	244	192	159	95
miR-2285cl-5p	-0.55345	3.1147	0.303712	0.581564	0.923513	3	9	2	2	2	4
miR-483-5p	-0.340247	8.21538	0.303639	0.58161	0.923513	85	418	231	240	171	216
miR-22-3p	0.488315	12.7768	0.302062	0.582593	0.924476	34202	23639	1961	28664	29810	7563
miR-2285dh-3p	0.367598	5.71191	0.300353	0.583661	0.924877	89	101	17	92	145	53
miR-2888-2-3p	-0.431659	4.08846	0.299987	0.58389	0.924877	8	13	8	13	2	9
miR-2285ap-3p	0.436895	5.54736	0.299609	0.584128	0.924877	186	104	42	149	68	43
miR-2891-5p	0.327874	4.83868	0.298248	0.584983	0.924877	34	37	11	26	50	37
let-7e-3p	-0.559799	4.92065	0.296634	0.586	0.924877	66	65	3	202	123	62
miR-7180-3p	-0.404418	5.9619	0.29628	0.586224	0.924877	106	156	26	216	159	110
miR-2324-3p	0.439884	4.51165	0.29613	0.586318	0.924877	3	56	48	13	26	15
miR-11994-3p	-0.561201	2.89246	0.29584	0.586502	0.924877	2	19	9	1	9	23
miR-2285bw-3p	-0.838046	1.78715	0.295444	0.586753	0.924877	9	19	0	5	0	1
miR-378	0.550292	12.7075	0.29359	0.587929	0.924877	30032	26192	989	29372	50882	12819
miR-2408	-0.560247	4.21605	0.2933	0.588114	0.924877	53	33	3	178	94	42
miR-2436-3p	0.477657	3.50691	0.292406	0.588683	0.924877	3	19	13	8	11	0
miR-935-5p	0.327016	6.28507	0.291337	0.589365	0.924877	49	208	151	79	143	100
miR-2285dk-5p	0.420167	4.19194	0.290912	0.589637	0.924877	24	18	0	19	33	17
miR-324-5p	0.342648	4.79022	0.290507	0.589896	0.924877	81	54	19	53	28	34
miR-2292-3p	-0.377229	4.26742	0.289298	0.590671	0.924877	11	11	8	19	20	37
miR-2427-5p	-0.330218	4.75045	0.289108	0.590793	0.924877	34	46	13	36	25	43
miR-410	0.54316	3.63836	0.288522	0.591169	0.924877	33	11	2	57	74	17
miR-132-5p	-0.347919	6.16568	0.288504	0.591181	0.924877	92	153	39	161	134	123
miR-2285n-4-5p	0.621793	2.88234	0.288452	0.591214	0.924877	1	8	1	6	27	8
miR-2285bx-5p	-0.416071	5.07612	0.288383	0.591259	0.924877	4	11	4	44	41	19
miR-1777a-5p	-0.365459	5.5446	0.287405	0.591888	0.924877	19	95	86	105	44	69
miR-656-5p	0.416238	4.40308	0.287158	0.592047	0.924877	15	50	36	13	19	15
miR-500-5p	0.418058	4.93895	0.286919	0.592202	0.924877	81	54	33	84	59	33
miR-2410-3p	-0.338593	4.96487	0.286841	0.592252	0.924877	44	41	26	29	39	125
miR-2322-3p	0.314974	7.37135	0.284568	0.593723	0.925903	137	211	142	247	348	186
miR-592-3p	0.306647	5.6362	0.284545	0.593738	0.925903	51	82	59	62	68	54
miR-12034-3p	0.329171	6.17257	0.283811	0.594214	0.925903	205	194	117	107	109	196
miR-2325c-5p	-0.318816	8.1519	0.282902	0.594806	0.925903	173	564	151	257	382	359
miR-450a-1-5p	-0.44781	5.9919	0.28235	0.595165	0.925903	18	239	44	276	357	143
miR-1842-3p	0.412064	5.01376	0.281877	0.595473	0.925903	15	47	43	16	40	42
miR-2465-5p	0.302752	5.23248	0.279651	0.59693	0.925903	21	60	39	23	57	48
miR-2471-3p	-0.526822	3.48789	0.279415	0.597085	0.925903	8	5	6	2	11	44
miR-12054-3p	0.445737	7.46248	0.279075	0.597308	0.925903	50	723	664	102	115	156
miR-200a	-0.497179	4.54812	0.278007	0.59801	0.925903	61	60	5	122	39	4
miR-2454-5p	0.340657	6.25763	0.276274	0.599154	0.925903	67	141	93	28	69	100
miR-339a	0.571907	9.096	0.274775	0.600147	0.925903	2377	864	136	2839	3040	723
miR-10162-3p	-0.35703	7.34314	0.274337	0.600437	0.925903	126	145	87	94	47	255
miR-3956-5p	0.320322	8.48723	0.2737	0.600861	0.925903	337	371	269	415	499	386
miR-2390-5p	-0.357452	5.77779	0.273122	0.601245	0.925903	41	60	13	67	59	60
miR-383-3p	0.403967	7.45508	0.272921	0.601379	0.925903	184	98	51	59	109	213
miR-26a-2-3p	0.407716	6.67757	0.272774	0.601477	0.925903	251	175	55	304	275	67
miR-2441-3p	-0.298654	4.875	0.272709	0.60152	0.925903	26	81	29	29	29	38
miR-431-3p	-0.577353	6.72379	0.272669	0.601547	0.925903	16	1281	507	71	24	36
miR-2324-5p	0.890059	1.82851	0.27184	0.6021	0.925903	0	0	0	0	8	5
miR-2285bo-3p	-0.627134	2.94228	0.271684	0.602204	0.925903	0	22	9	0	6	13
miR-425-5p	0.507901	12.318	0.271465	0.602351	0.925903	26488	13923	1260	28021	28035	5895
miR-2284j-5p	0.366963	5.22057	0.271085	0.602605	0.925903	15	26	20	23	35	23
miR-2285bj-1-3p	-0.556511	2.88148	0.270535	0.602973	0.925903	3	0	4	14	3	5
miR-2450d-3p	0.519797	4.49035	0.269941	0.603371	0.925903	6	15	5	0	16	11
miR-2284ab-3p	0.4144	3.73497	0.269866	0.603422	0.925903	54	26	6	23	23	38
miR-2417-5p	0.540764	3.68701	0.269609	0.603594	0.925903	0	15	17	13	27	11
miR-2285cb-3p	-0.330641	4.76506	0.269002	0.604002	0.925903	8	41	32	29	20	37
miR-1281-5p	-0.435149	4.19837	0.267957	0.604706	0.925903	14	74	39	38	11	17
miR-7858-5p	0.315112	5.77817	0.266467	0.605711	0.925903	48	44	18	61	95	58
miR-127	0.516326	9.88217	0.266457	0.605719	0.925903	3526	1492	112	4781	6191	1737
miR-2456-3p	-0.391625	4.86624	0.266233	0.60587	0.925903	34	55	37	63	11	37
miR-20a-3p	0.596261	3.35354	0.265985	0.606038	0.925903	1	35	8	3	58	18
miR-483	-0.922463	0.725572	0.265254	0.606534	0.925903	0	0	3	7	0	1
miR-2285dg-3p	-0.464389	2.69084	0.264948	0.606741	0.925903	5	7	0	7	6	6
miR-11981-5p	0.367468	7.57819	0.264865	0.606797	0.925903	590	380	84	270	143	261
miR-409a-3p	-0.414376	10.0111	0.264792	0.606847	0.925903	1932	2101	382	5019	3717	2490
miR-6536-1-3p	-0.59064	2.5117	0.262936	0.60811	0.927255	8	2	3	5	0	18
miR-2285db-5p	0.944449	1.66955	0.261645	0.608992	0.927681	12	12	3	1	1	0
miR-452-3p	0.530412	4.6114	0.260987	0.609443	0.927681	72	30	24	65	48	36
miR-11986b	0.605132	2.97083	0.260536	0.609752	0.927681	58	40	4	22	12	8
miR-487a-3p	0.494139	3.36715	0.259519	0.610451	0.927681	0	7	9	14	25	8
miR-2374-3p	0.324203	6.11019	0.259189	0.610678	0.927681	65	118	141	93	34	73
miR-2285br-3p	0.833736	1.15454	0.258972	0.610828	0.927681	8	1	0	4	0	1
miR-541-5p	0.336276	6.49066	0.258675	0.611032	0.927681	205	114	48	185	130	102
miR-6517-3p	0.290652	5.44085	0.257452	0.611876	0.92786	43	84	53	46	57	45
miR-136-3p	0.335341	7.4537	0.257182	0.612063	0.92786	286	227	68	260	279	168
miR-143-3p	0.448359	11.468	0.256302	0.612672	0.92786	11587	4048	864	12123	12242	6047
miR-2390-3p	0.487944	2.85421	0.256295	0.612677	0.92786	14	5	3	2	3	14
miR-34b-3p	0.447654	5.8468	0.255574	0.613177	0.92786	354	250	23	217	123	35
miR-1260b-5p	0.392367	7.0615	0.255232	0.613415	0.92786	351	141	118	455	373	206
miR-2323-3p	-0.513597	4.74581	0.252642	0.615221	0.929075	2	19	4	0	10	13
miR-6121-3p	-0.328545	7.81008	0.252238	0.615503	0.929075	80	344	409	286	215	650
miR-6535-3p	0.358259	4.12702	0.252043	0.61564	0.929075	9	17	23	10	5	16
miR-3604-2-3p	-0.308371	5.32269	0.250242	0.616905	0.929075	27	48	14	77	74	50
miR-12032-3p	-0.494823	3.47234	0.249547	0.617394	0.929075	0	12	7	0	5	13
miR-9851-3p	-0.341443	5.1044	0.249505	0.617424	0.929075	42	35	16	42	15	54
miR-2411-3p	0.302024	5.40104	0.248973	0.617799	0.929075	66	98	34	43	74	54
miR-128-2-5p	-0.346569	5.09021	0.248063	0.618442	0.929075	24	70	48	60	18	35
miR-2369-5p	0.536506	3.4222	0.247652	0.618733	0.929075	15	5	7	32	49	20
miR-376a-5p	0.337799	3.82948	0.24673	0.619387	0.929075	11	18	13	22	29	14
miR-2885-3p	-0.378905	11.4105	0.246663	0.619434	0.929075	1156	6927	2701	2365	2106	1924
miR-338-5p	0.357081	8.39657	0.245954	0.619938	0.929075	817	533	76	765	930	499
miR-873-3p	0.340555	4.28259	0.245449	0.620298	0.929075	25	42	39	15	10	32
miR-2285cr-2-5p	-0.536784	2.96049	0.24397	0.621354	0.929075	3	12	3	1	5	10
miR-562-3p	-0.300868	5.84736	0.243789	0.621483	0.929075	24	75	44	76	93	107
miR-1282-3p	0.317941	6.65706	0.242942	0.622089	0.929075	85	84	101	123	85	90
miR-449d-5p	-0.305243	7.42903	0.242836	0.622165	0.929075	238	244	61	272	197	305
miR-10178-5p	-0.313393	5.45937	0.242203	0.62262	0.929075	14	49	37	81	69	59
miR-23a-5p	0.362439	6.51331	0.24202	0.622751	0.929075	182	294	82	271	439	115
miR-2293-3p	-0.354525	4.2761	0.241979	0.62278	0.929075	4	24	24	36	18	19
miR-6522-5p	-0.356699	6.00769	0.2419	0.622837	0.929075	77	311	90	71	58	50
miR-2285bk-5p	0.624637	3.44426	0.241379	0.623212	0.929075	1	2	3	1	26	21
miR-12031-5p	-0.571472	2.37086	0.241356	0.623229	0.929075	0	1	2	11	10	9
miR-2285bg-5p	0.471385	3.91564	0.241271	0.623289	0.929075	48	25	1	37	27	9
miR-2325a-5p	-0.450689	3.82353	0.240209	0.624055	0.929595	4	9	12	27	11	12
miR-2285aw-3p	-0.39533	3.00383	0.239497	0.624569	0.929595	5	10	6	24	14	7
miR-2285ax-3-5p	0.334124	5.19375	0.239216	0.624773	0.929595	28	26	38	8	44	91
miR-181c-5p	0.337337	6.62909	0.237125	0.62629	0.930819	266	181	71	234	148	100
miR-1271	0.540564	8.50862	0.237039	0.626353	0.930819	2154	1124	235	2037	1685	361
miR-2284y-1-3p	-0.484953	7.82411	0.236119	0.627023	0.931253	36	80	10	86	307	426
miR-3154-3p	0.369001	9.00203	0.235164	0.627721	0.931259	455	1053	876	360	431	630
miR-12055-3p	0.322207	4.10089	0.235076	0.627785	0.931259	14	46	33	11	23	25
miR-2325c-3p	0.604221	2.24763	0.233747	0.62876	0.931736	1	5	9	1	7	10
miR-182-3p	0.379906	8.72219	0.233603	0.628865	0.931736	165	1639	1559	510	379	350
miR-2285ap-5p	0.678262	1.53237	0.232393	0.629755	0.932492	0	4	4	0	4	3
miR-2357-3p	-0.389023	5.29196	0.2306	0.631079	0.932996	11	53	7	30	49	27
miR-194-1-5p	0.445949	9.02547	0.230435	0.631201	0.932996	719	164	98	455	423	594
miR-10175-5p	0.384562	5.97337	0.22996	0.631554	0.932996	31	104	52	56	106	31
miR-885-5p	0.359734	4.51232	0.229567	0.631845	0.932996	40	106	89	59	51	37
miR-125b	0.492147	10.8366	0.228987	0.632276	0.932996	4860	1911	126	4836	5162	2072
miR-7860-3p	0.317398	7.23559	0.228681	0.632504	0.932996	458	281	179	466	462	408
miR-150	0.454652	10.2493	0.228348	0.632752	0.932996	8240	3028	337	5507	5247	4645
miR-487a-5p	-0.317894	6.1677	0.227267	0.633558	0.933624	29	48	27	83	93	102
miR-10a-3p	0.37324	5.53162	0.226343	0.634249	0.933992	193	129	27	193	164	56
miR-2328-3p	0.363428	4.47667	0.225918	0.634567	0.933992	26	96	82	23	14	30
miR-27a-3p	-0.427508	13.8996	0.224268	0.635807	0.935257	17937	73108	8323	95238	105697	35867
miR-374b	0.485958	6.4414	0.223272	0.636558	0.935304	355	235	16	308	341	98
miR-2294-3p	0.318633	4.20552	0.223082	0.636702	0.935304	12	16	6	12	27	19
miR-146a	-0.809757	0.82471	0.222436	0.63719	0.935304	1	0	0	1	1	4
miR-2407-3p	-0.41837	6.53911	0.22221	0.637361	0.935304	23	626	336	82	23	136
miR-133c-5p	0.340122	4.75551	0.221479	0.637915	0.935338	38	68	52	31	9	20
miR-2893-3p	0.314915	6.58278	0.220529	0.638637	0.935338	40	94	119	61	84	124
miR-6523-3p	-0.422922	3.07277	0.220208	0.638881	0.935338	3	9	7	14	16	22
miR-2285d-5p	-0.531139	4.1501	0.219747	0.639233	0.935338	0	24	7	5	66	101
miR-339b-3p	-0.32398	4.6104	0.219676	0.639287	0.935338	14	30	26	29	23	51
miR-12041-5p	-0.486591	3.88276	0.216521	0.641704	0.937275	3	35	9	13	31	30
miR-155	0.451011	11.3869	0.215565	0.64244	0.937275	14632	9841	268	13232	18086	6913
miR-96-5p	-0.272513	5.37496	0.215529	0.642468	0.937275	30	41	37	33	40	108
miR-2285e-2-3p	0.435087	5.7369	0.215525	0.642471	0.937275	230	118	32	116	42	87
miR-2350-3p	-0.353175	6.58322	0.215003	0.642874	0.937275	15	45	27	53	58	67
miR-2285bo	0.626521	1.67847	0.212989	0.644435	0.937275	15	1	0	15	12	5
miR-433-5p	0.309472	5.02783	0.212982	0.64444	0.937275	24	51	41	43	32	14
miR-12019-3p	-0.302306	6.9372	0.212181	0.645063	0.937275	50	163	157	92	54	228
miR-2403-5p	0.329417	5.32429	0.21179	0.645368	0.937275	12	30	19	14	56	47
miR-2461-5p	-0.37835	5.67986	0.211262	0.64578	0.937275	6	51	92	22	52	215
miR-10163-3p	-0.39412	5.49269	0.211022	0.645968	0.937275	7	42	14	24	40	38
miR-2285cm-3p	0.643409	1.31332	0.210394	0.646459	0.937275	2	3	1	1	12	8
miR-12063-5p	0.396367	6.82676	0.210365	0.646482	0.937275	20	89	111	75	53	34
miR-2315-3p	-0.28638	7.46596	0.209571	0.647104	0.937275	48	247	81	145	221	160
miR-486-5p	0.491841	16.8228	0.209495	0.647164	0.937275	429627	187421	26351	669241	727217	109920
miR-211	-0.591294	2.88529	0.208835	0.647682	0.937275	7	0	6	53	21	4
miR-12063-3p	0.312242	4.63788	0.20862	0.647852	0.937275	21	15	16	23	27	31
miR-12028-5p	0.289156	5.49801	0.207112	0.649041	0.937275	18	30	56	65	46	35
miR-2406-5p	-0.29358	7.98311	0.205631	0.650213	0.937275	119	536	150	216	345	256
miR-2285bi-2-5p	-0.311139	4.68511	0.204942	0.650761	0.937275	11	27	9	39	40	26
miR-584-6-3p	0.305926	6.30889	0.204019	0.651496	0.937275	45	75	26	53	96	47
miR-191-5p	0.450611	15.03	0.203722	0.651733	0.937275	158479	90882	6712	160417	159503	42030
miR-7691-3p	-0.666863	2.16802	0.203545	0.651875	0.937275	0	0	0	2	3	4
miR-24-2-3p	0.383761	7.36042	0.202791	0.652478	0.937275	710	377	41	754	742	282
let-7a-1-3p	0.311812	5.39389	0.202273	0.652892	0.937275	128	58	27	167	128	58
miR-2285cr-1-3p	0.413419	3.2653	0.200611	0.654228	0.937275	31	20	8	20	14	15
miR-2453-3p	-0.292334	5.90507	0.200483	0.654331	0.937275	42	103	52	78	43	54
miR-30c-3p	0.283106	7.18597	0.199728	0.654941	0.937275	381	412	239	546	529	262
miR-2917-3p	0.274534	5.51073	0.199482	0.655139	0.937275	77	108	48	57	46	37
miR-96-3p	-0.31091	6.20435	0.199436	0.655176	0.937275	32	31	29	92	83	101
miR-1291-5p	-0.303413	5.27412	0.198729	0.655748	0.937275	31	89	71	64	30	85
miR-507b-5p	-0.378445	3.42901	0.198032	0.656314	0.937275	8	20	2	1	19	30
miR-2360-5p	0.570374	3.25072	0.198008	0.656334	0.937275	0	23	34	12	0	1
miR-2284w	0.564514	5.88197	0.197945	0.656385	0.937275	283	170	1	346	423	47
miR-2474	0.517145	3.87683	0.19767	0.656608	0.937275	43	41	0	48	145	68
miR-551a-3p	0.348227	6.11362	0.1976	0.656665	0.937275	44	307	228	39	51	59
miR-132	0.399003	4.96426	0.197564	0.656695	0.937275	153	75	14	135	152	97
miR-2285cs-5p	0.484257	4.21575	0.197545	0.65671	0.937275	0	88	102	9	7	32
miR-10173-5p	-0.270287	8.6999	0.196749	0.657358	0.937275	330	612	416	500	611	1127
miR-10183-3p	0.306167	7.40798	0.196744	0.657362	0.937275	46	141	98	42	80	80
miR-2285aq-1-3p	0.449754	2.70968	0.195999	0.65797	0.937275	14	4	7	9	3	12
miR-219-3p	0.258668	6.14492	0.195023	0.658769	0.937275	74	64	59	90	53	59
miR-2285k-2-5p	0.489029	2.30424	0.194834	0.658923	0.937275	1	2	10	5	4	8
let-7d-3p	0.359405	12.3211	0.194829	0.658927	0.937275	18096	10104	1584	19313	18161	7282
miR-329b-3p	0.370795	4.26168	0.194738	0.659002	0.937275	29	63	4	21	86	33
miR-2285av-5p	0.300913	5.69438	0.194719	0.659018	0.937275	98	86	17	61	80	67
miR-185-3p	0.406197	7.03095	0.194682	0.659048	0.937275	579	260	54	743	641	154
miR-2350	-0.786892	1.11417	0.194528	0.659175	0.937275	0	3	1	0	0	0
miR-320a-1-3p	-0.458302	3.14724	0.194381	0.659295	0.937275	3	15	1	24	42	34
miR-2893-5p	-0.354653	5.48801	0.19372	0.659838	0.937504	18	80	63	70	12	25
miR-574-5p	-0.320312	4.66198	0.190408	0.662577	0.940017	11	76	52	14	25	76
miR-2285bz	0.543526	2.17549	0.190231	0.662725	0.940017	24	28	3	1	5	5
miR-2289-3p	0.243213	6.85024	0.18995	0.662959	0.940017	75	142	136	130	120	114
miR-10185-5p	-0.446382	6.38059	0.189736	0.663136	0.940017	21	943	356	21	64	34
miR-217-5p	0.322361	4.78246	0.187866	0.664698	0.941283	53	14	16	29	24	61
miR-2882-3p	-0.544102	1.65287	0.18775	0.664796	0.941283	4	6	1	2	1	5
miR-182-5p	-0.251939	6.39939	0.186514	0.665834	0.942211	61	110	81	140	156	216
miR-2379-5p	-0.336302	3.69633	0.185112	0.667016	0.942642	8	28	16	10	5	17
miR-2315-5p	0.466485	3.07088	0.184439	0.667586	0.942642	3	11	19	0	9	23
miR-2439-3p	-0.267819	6.66201	0.183892	0.668049	0.942642	49	92	32	133	125	83
miR-126-3p	0.396494	18.2971	0.183668	0.66824	0.942642	1859343	935499	105197	2042693	2088187	792065
miR-2900-3p	-0.262887	7.41643	0.183052	0.668763	0.942642	36	153	90	141	150	140
miR-2448-3p	0.348361	6.94006	0.182857	0.66893	0.942642	528	220	39	460	274	176
miR-2363-1-3p	-0.356942	3.13222	0.182466	0.669263	0.942642	18	28	2	19	9	4
miR-219	0.593557	2.99202	0.182317	0.66939	0.942642	42	22	0	8	35	40
miR-125b-1-3p	-0.295705	6.54492	0.181998	0.669662	0.942642	109	215	73	318	280	166
miR-2285r-5p	0.437131	4.98704	0.181633	0.669974	0.942642	4	10	7	9	37	25
miR-2347-3p	0.270582	5.38805	0.180266	0.671145	0.942878	24	67	24	32	108	67
miR-2343-5p	-0.289705	7.19194	0.179892	0.671466	0.942878	91	223	56	55	86	132
miR-2366	0.871751	1.49457	0.179579	0.671735	0.942878	16	0	0	11	0	0
miR-193a-2-3p	0.301804	4.37613	0.179137	0.672116	0.942878	29	25	12	22	24	25
miR-138-2-3p	-0.316306	4.14907	0.178567	0.672607	0.942878	24	80	7	34	64	38
miR-12029-3p	0.34836	4.69839	0.178539	0.672632	0.942878	3	71	100	26	14	47
miR-33b-3p	0.272256	5.25627	0.178313	0.672827	0.942878	26	74	88	65	28	31
miR-2400-5p	-0.278186	5.46078	0.175271	0.675469	0.946041	16	93	85	80	44	77
miR-3604-1-5p	0.408276	2.2326	0.174523	0.676123	0.946229	3	1	3	4	4	5
miR-92b-3p	0.40586	8.3632	0.17388	0.676686	0.946229	1517	693	71	1097	872	642
miR-11983-5p	0.316688	5.67516	0.173029	0.677433	0.946229	59	44	73	75	17	53
miR-1296-3p	-0.247954	6.53053	0.172916	0.677533	0.946229	37	95	57	79	130	176
miR-654-5p	0.298698	6.24108	0.172905	0.677543	0.946229	41	74	61	20	52	89
miR-2376	0.434829	5.49456	0.17206	0.678287	0.946229	284	179	7	236	221	68
miR-2340-5p	0.363817	3.37751	0.171883	0.678444	0.946229	1	6	19	15	19	19
miR-11986c	0.747296	1.94536	0.171613	0.678682	0.946229	23	5	0	18	8	0
miR-1814a-5p	-0.44951	3.70643	0.169607	0.680462	0.947487	1	4	4	3	1	5
miR-30c-5p	0.401433	12.9212	0.169311	0.680725	0.947487	33821	23965	1584	41935	47113	9308
miR-191b-5p	0.398022	7.95335	0.168952	0.681045	0.947487	15	212	244	92	53	58
miR-188-3p	0.42153	7.36885	0.168699	0.681271	0.947487	17	18	21	21	32	31
miR-1281-3p	-0.363135	4.09825	0.168429	0.681512	0.947487	0	9	16	3	7	32
miR-383	-0.600744	2.73571	0.167637	0.682221	0.947727	15	4	0	31	4	1
miR-708-5p	-0.256365	6.2166	0.167374	0.682456	0.947727	45	126	85	69	67	142
miR-2285bg-3p	0.303357	6.13966	0.16664	0.683115	0.948107	203	166	17	193	203	78
miR-6523a	0.374445	5.17837	0.165585	0.684066	0.948546	168	51	6	136	111	95
miR-2285n-1-3p	-0.29931	4.31025	0.164306	0.685222	0.948546	15	25	15	14	9	31
miR-490-3p	-0.267723	6.27538	0.163892	0.685598	0.948546	160	86	43	261	82	100
miR-199a-2-3p	-0.28431	9.72193	0.163851	0.685636	0.948546	509	1679	1125	530	1118	2608
miR-669-3p	-0.344296	2.93763	0.163071	0.686345	0.948546	4	14	11	9	2	9
miR-2482-3p	-0.424318	3.04968	0.162971	0.686435	0.948546	4	21	6	1	19	31
miR-219b-3p	0.241539	7.14457	0.162847	0.686549	0.948546	75	162	111	152	231	144
miR-2460-5p	0.251758	6.60789	0.162608	0.686767	0.948546	57	81	35	72	126	83
miR-6516-3p	-0.33946	3.44599	0.162456	0.686905	0.948546	31	15	5	14	6	49
miR-8550-3p	0.390019	6.86554	0.161448	0.687826	0.949021	21	128	100	24	23	21
miR-2285bm-5p	0.376647	3.43303	0.161237	0.688021	0.949021	12	65	45	8	8	7
miR-3432a-1-5p	-0.246539	5.88088	0.160154	0.689014	0.949858	41	57	25	69	66	79
miR-3956-3p	0.257438	7.18632	0.159126	0.689963	0.950112	241	188	64	215	172	130
miR-1249	-0.441252	3.72094	0.158555	0.69049	0.950112	5	1	1	20	23	25
miR-1296	-0.493285	4.01081	0.158077	0.690933	0.950112	25	35	6	92	63	27
miR-493-5p	0.242451	8.18627	0.158025	0.690982	0.950112	169	178	162	173	111	179
miR-599-3p	-0.46938	3.15255	0.157864	0.691131	0.950112	0	16	27	28	0	12
miR-2437-5p	0.257	3.85383	0.156766	0.692152	0.950983	17	27	26	22	22	27
miR-2395-3p	0.315132	4.9828	0.153449	0.695261	0.954239	15	186	152	38	34	30
miR-1843-3p	-0.263027	8.60257	0.15341	0.695298	0.954239	284	431	296	273	664	1317
miR-18a-5p	0.297021	8.28134	0.152342	0.696307	0.954651	738	402	95	518	557	581
miR-138-2-5p	0.317729	3.65521	0.152271	0.696375	0.954651	4	27	14	11	28	11
miR-7860-5p	0.291661	6.71473	0.151163	0.697427	0.955379	66	224	272	292	184	57
miR-11981-3p	-0.299405	7.52042	0.150893	0.697683	0.955379	83	497	185	220	215	106
miR-2479-5p	0.390236	2.37977	0.150002	0.698533	0.95575	1	3	2	8	16	6
miR-92a-2-3p	0.36267	9.36774	0.149	0.699493	0.95575	2257	1442	181	3174	3419	807
miR-2284l-5p	0.372453	3.22104	0.148836	0.69965	0.95575	16	11	5	8	0	5
miR-6529-3p	-0.342253	7.56774	0.148654	0.699825	0.95575	533	588	127	1135	571	214
miR-2435-3p	0.573059	2.05247	0.148577	0.699898	0.95575	0	2	1	2	4	0
miR-2464-5p	-0.227969	4.6058	0.147683	0.70076	0.955889	18	41	34	34	34	65
miR-154c	0.326508	6.26961	0.147373	0.701059	0.955889	282	114	52	389	270	85
miR-12001-5p	-0.277586	8.94551	0.146976	0.701442	0.955889	262	541	83	491	856	764
miR-302b-3p	0.335945	5.04179	0.146402	0.701998	0.955889	16	25	8	8	25	20
miR-1306-3p	0.326512	9.53351	0.146287	0.702109	0.955889	2374	1005	217	3112	2809	1078
miR-190b-5p	0.27018	4.2618	0.145842	0.702541	0.955889	12	48	11	23	56	12
miR-12029-5p	0.255504	4.13163	0.145632	0.702745	0.955889	26	15	16	25	29	40
miR-2285dh	0.637075	1.5333	0.143507	0.704819	0.955889	16	22	0	0	8	1
miR-12037-3p	-0.475399	2.44397	0.14302	0.705297	0.955889	0	0	2	6	11	16
miR-2450a-3p	0.263851	4.56449	0.143011	0.705306	0.955889	17	23	14	31	57	38
miR-2284aa-1-3p	0.50316	2.46958	0.142908	0.705407	0.955889	5	9	1	0	12	8
miR-12060-5p	-0.253728	4.75007	0.142569	0.70574	0.955889	20	40	25	65	39	24
miR-2358-5p	-0.405802	4.45378	0.142167	0.706136	0.955889	1	1	3	5	7	13
miR-11982-3p	0.373483	3.84972	0.141784	0.706514	0.955889	2	7	16	18	13	6
miR-2430-3p	0.32041	3.73472	0.141687	0.70661	0.955889	3	12	14	3	19	25
miR-542-5p	-0.255306	4.74629	0.141443	0.70685	0.955889	35	36	9	25	15	39
miR-2285ci-5p	0.474982	1.93294	0.140843	0.707444	0.955889	18	5	1	11	14	15
miR-2284j-3p	0.332625	3.18809	0.140749	0.707537	0.955889	3	18	9	4	25	17
miR-378b	0.49169	1.51049	0.139867	0.708413	0.955889	7	5	0	3	8	6
miR-323-3p	-0.446475	3.4236	0.139768	0.708512	0.955889	13	1	5	17	19	48
miR-1301-3p	0.224438	5.92251	0.13967	0.70861	0.955889	36	41	59	80	51	46
miR-141-5p	0.353128	9.03427	0.139594	0.708685	0.955889	112	1203	2389	185	281	2146
miR-11974-3p	0.316035	3.38923	0.139129	0.709149	0.955889	8	6	6	23	32	15
miR-2285az-3p	-0.262327	5.67733	0.138838	0.709439	0.955889	23	72	39	53	48	55
miR-10225b-3p	0.412299	7.51063	0.138291	0.709986	0.955889	636	1286	38	248	1028	176
miR-2410-5p	-0.332035	8.2429	0.138166	0.710111	0.955889	167	161	129	656	334	129
miR-11999-3p	0.27489	7.89926	0.137519	0.71076	0.956239	143	162	18	163	315	161
miR-876-5p	-0.222391	4.74766	0.136599	0.711686	0.956314	39	53	14	25	27	54
miR-8549-5p	0.274739	6.05095	0.136335	0.711952	0.956314	80	342	256	53	34	98
miR-146b	0.339243	7.50413	0.136213	0.712075	0.956314	727	405	39	1117	1144	246
miR-197	-0.343839	7.36782	0.135835	0.712457	0.956314	271	195	33	640	406	237
miR-10b-3p	0.283338	7.41101	0.13542	0.712877	0.956314	698	390	44	702	700	396
miR-2374-5p	0.226616	5.35244	0.135151	0.71315	0.956314	35	145	93	56	72	44
miR-4657-5p	-0.267872	5.25684	0.134542	0.713769	0.956331	28	80	86	22	63	211
miR-1247-3p	-0.244286	7.06176	0.134373	0.713941	0.956331	58	85	54	167	108	78
miR-125a	-0.352501	11.8128	0.13328	0.715055	0.957084	7012	9528	1012	20858	20504	12033
miR-2284v-5p	0.260002	4.7034	0.132695	0.715654	0.957084	6	21	13	16	46	32
miR-183-5p	-0.204253	5.82204	0.132647	0.715703	0.957084	51	89	48	107	82	79
miR-30d-5p	0.34293	14.5695	0.132168	0.716194	0.957084	122917	69248	4853	148239	152207	49827
miR-2344-5p	-0.252427	4.42656	0.13192	0.71645	0.957084	4	20	31	19	11	41
miR-12009-5p	-0.504688	1.98571	0.129314	0.719145	0.958699	0	1	1	0	2	5
miR-2296-3p	-0.253669	4.69668	0.128918	0.719556	0.958699	10	61	37	10	9	33
miR-6526-2-3p	-0.239614	5.53865	0.128371	0.720127	0.958699	37	76	72	23	20	136
miR-2353-5p	-0.238044	6.54217	0.128223	0.720282	0.958699	17	150	109	47	64	133
miR-2285co-5p	0.574995	7.12189	0.127587	0.720947	0.958699	44	1905	1584	6	1	4
miR-12048-5p	-0.230498	4.59619	0.127582	0.720953	0.958699	50	83	18	53	30	24
miR-361-3p	0.344423	12.4774	0.127393	0.721151	0.958699	16835	16754	1065	32543	52804	14772
miR-2457-5p	0.261414	4.99198	0.127002	0.721561	0.958699	15	109	74	14	28	28
miR-124a-1-3p	0.304244	5.8083	0.126946	0.72162	0.958699	39	302	241	59	46	58
miR-11985-5p	-0.272859	3.89044	0.126775	0.7218	0.958699	5	9	13	20	15	24
miR-2285an-5p	0.360395	7.23096	0.126632	0.72195	0.958699	8	5	15	17	18	20
miR-1291-3p	-0.364694	3.37751	0.125867	0.722756	0.959252	1	7	9	7	1	7
miR-1256-5p	-0.232042	6.24743	0.125336	0.723318	0.959479	42	159	142	80	90	229
miR-12059-3p	0.311604	3.69876	0.12359	0.725173	0.960404	1	27	40	18	8	14
miR-342	-0.327978	8.63814	0.123209	0.72558	0.960404	624	1231	85	2113	1974	528
miR-2332-5p	-0.255139	4.7215	0.123001	0.725802	0.960404	18	33	24	17	3	32
miR-1296-5p	-0.331856	4.84053	0.122841	0.725973	0.960404	51	34	13	121	74	56
miR-487b-5p	-0.241824	4.63952	0.122833	0.725981	0.960404	33	37	4	40	28	24
miR-92a	0.338065	15.0573	0.122481	0.726359	0.960404	143747	79078	9739	154244	136185	51507
miR-2285ck-5p	-0.537339	2.28295	0.120695	0.728281	0.962053	5	11	3	8	1	0
miR-2326-3p	0.328495	3.60294	0.12031	0.728699	0.962053	10	22	12	1	12	17
miR-190a-3p	-0.38542	2.65219	0.119652	0.729412	0.962053	13	9	3	6	2	20
miR-2285n-7-5p	0.445205	2.7896	0.11952	0.729555	0.962053	6	2	1	3	3	5
miR-32-3p	-0.225302	5.46384	0.119093	0.73002	0.962053	62	95	15	77	54	32
miR-12043-5p	-0.204662	5.06156	0.118756	0.730388	0.962053	32	44	18	34	27	45
miR-2285bc-5p	0.384683	3.71775	0.118751	0.730393	0.962053	38	28	6	64	68	9
miR-1777b-5p	-0.205768	7.0083	0.118317	0.730867	0.962053	74	130	65	79	127	210
miR-6522	-0.717625	1.27731	0.118078	0.731129	0.962053	7	0	0	14	0	1
miR-2387-5p	-0.223124	7.06446	0.115926	0.733496	0.963935	152	119	95	324	187	206
miR-495-3p	0.255659	6.53435	0.115778	0.73366	0.963935	383	236	24	361	303	164
miR-12061-3p	-0.265323	10.5375	0.11571	0.733735	0.963935	755	931	366	1209	916	1069
miR-1248-2-5p	0.296743	3.0529	0.115237	0.734259	0.964107	10	15	4	17	35	17
miR-2284c-5p	0.309596	2.86984	0.114611	0.734954	0.964132	6	6	1	9	13	5
miR-2360-3p	0.24518	5.03081	0.114514	0.735063	0.964132	33	92	51	25	27	23
miR-3613-5p	0.231453	5.56128	0.113782	0.735879	0.964436	54	74	28	90	108	39
miR-195-3p	0.272209	8.70768	0.113603	0.736079	0.964436	1709	796	178	1899	1797	1105
miR-2401-5p	0.266533	6.2817	0.11309	0.736653	0.964674	24	48	67	39	37	66
miR-2455-3p	0.232379	7.36033	0.112432	0.737392	0.965128	55	171	100	68	235	204
miR-671-3p	-0.198986	8.05287	0.111193	0.73879	0.966443	245	709	476	545	397	539
miR-628-3p	0.212349	8.38665	0.109776	0.740399	0.966894	1017	1563	493	815	817	421
miR-497	0.40235	3.91914	0.10965	0.740543	0.966894	79	9	1	72	31	25
miR-2285a-5p	-0.250619	4.54605	0.109331	0.740908	0.966894	7	18	18	9	45	84
miR-10225a	0.347236	8.44381	0.108415	0.741956	0.966894	1280	3093	76	1109	3195	315
miR-11973	0.432562	2.97237	0.108187	0.742218	0.966894	11	17	0	15	33	7
miR-1224-5p	-0.26806	8.41064	0.107565	0.742934	0.966894	144	412	132	150	286	365
miR-10174-3p	0.310013	5.68218	0.107552	0.742949	0.966894	331	64	18	397	185	66
miR-11982	0.433232	2.38472	0.10745	0.743067	0.966894	18	24	3	4	4	0
miR-494	0.351443	3.47571	0.107339	0.743194	0.966894	24	18	1	48	61	11
miR-378d-3p	0.184186	6.1661	0.10623	0.744478	0.966894	105	104	55	126	134	110
miR-199c-5p	-0.284753	6.01877	0.105757	0.745027	0.966894	2	80	44	71	148	142
miR-12044-5p	-0.259834	6.17896	0.105561	0.745256	0.966894	92	270	18	78	135	46
miR-2389	0.5263	1.19363	0.105507	0.745318	0.966894	11	0	3	10	0	3
miR-2285ch-3p	-0.385646	2.0775	0.105257	0.74561	0.966894	3	0	5	5	4	17
miR-2285ao-2-3p	0.272809	3.31735	0.105034	0.74587	0.966894	13	13	13	12	3	10
miR-2464-3p	0.214771	7.22105	0.10489	0.746039	0.966894	75	290	424	142	180	441
miR-2458-3p	-0.246734	9.00555	0.104317	0.74671	0.966894	32	464	284	516	744	579
miR-10225b	0.345228	6.82832	0.104258	0.746779	0.966894	543	1078	28	284	816	86
miR-2394-3p	0.210781	7.4291	0.104242	0.746797	0.966894	450	188	76	314	292	449
miR-12023-5p	-0.239699	5.94121	0.103883	0.747219	0.966894	54	292	186	271	132	36
miR-12046-5p	0.323189	4.3638	0.103586	0.747568	0.966894	1	18	36	14	3	17
miR-2285ac-5p	0.275408	2.74989	0.103398	0.747789	0.966894	2	9	3	10	22	8
miR-2392-5p	0.27349	4.2918	0.102264	0.749129	0.967512	14	17	10	9	4	8
miR-2285o-3-3p	-0.441736	2.60966	0.101738	0.749754	0.967512	0	2	2	2	0	0
miR-2431-3p	0.219542	4.75875	0.101738	0.749754	0.967512	73	61	16	40	41	55
miR-340-3p	0.297385	8.3892	0.101086	0.75053	0.967512	1510	856	165	1786	1542	599
miR-378b-5p	0.174281	5.05352	0.100991	0.750643	0.967512	38	36	26	35	51	67
miR-148c-3p	-0.189102	6.47947	0.100772	0.750906	0.967512	92	115	39	103	65	89
miR-2472-3p	0.274484	3.25316	0.100414	0.751334	0.967512	6	2	14	26	18	11
miR-12024	0.588821	0.517832	0.100345	0.751416	0.967512	0	0	3	0	0	3
miR-2285af-2-3p	-0.273559	5.00052	0.0985245	0.753608	0.969826	15	54	38	18	17	55
miR-10a	-0.286307	11.674	0.0979249	0.754334	0.969839	12362	8481	692	26206	18624	11191
miR-2329-2-5p	-0.436746	2.27724	0.0977365	0.754563	0.969839	0	0	3	1	1	7
miR-2342-5p	-0.217626	7.79937	0.0972975	0.755097	0.969839	63	219	169	416	377	235
miR-504-5p	-0.263133	9.27148	0.0968896	0.755595	0.969839	2899	2161	125	4437	3047	2453
miR-10170-5p	-0.179903	6.19053	0.0963846	0.756212	0.969839	45	104	69	93	63	80
miR-658-3p	-0.179979	6.37935	0.0962775	0.756343	0.969839	47	172	90	138	128	90
miR-631-3p	-0.225143	4.575	0.0962475	0.75638	0.969839	10	21	24	16	7	34
miR-12022-5p	-0.350012	3.87738	0.0951453	0.757735	0.970044	0	6	7	0	17	35
miR-2335-5p	0.20781	5.69015	0.0950068	0.757906	0.970044	100	106	19	50	79	81
miR-211-3p	-0.193236	7.79263	0.0946691	0.758323	0.970044	48	120	49	168	201	129
miR-2285m-1-3p	-0.579443	1.10863	0.0943178	0.758758	0.970044	2	0	0	4	0	0
miR-11993	-0.315882	3.41687	0.0937427	0.759472	0.970044	22	44	2	60	65	27
miR-677-5p	-0.3103	5.32119	0.0935893	0.759663	0.970044	1	25	16	35	175	224
miR-2414-3p	0.429318	1.63009	0.0934715	0.759809	0.970044	0	4	0	1	9	3
miR-12045-5p	0.289023	3.20903	0.093256	0.760078	0.970044	10	1	2	10	16	18
miR-2285f-1-3p	-0.436876	1.48842	0.0931271	0.760239	0.970044	6	3	0	10	2	1
miR-2450a-5p	-0.21699	3.91045	0.0927753	0.760678	0.970044	13	41	16	20	17	14
miR-2285cg-5p	0.509192	3.07288	0.0925601	0.760947	0.970044	2	13	4	43	77	5
miR-2352-5p	0.18312	8.05937	0.0922985	0.761275	0.970044	302	351	169	431	440	254
miR-6501-5p	-0.259168	4.71492	0.0901307	0.764011	0.97151	3	28	3	28	74	56
miR-664b	-0.33338	3.19383	0.0897976	0.764435	0.97151	10	11	3	62	48	11
miR-194-1-3p	-0.19311	6.50597	0.0894377	0.764893	0.97151	56	128	64	74	135	191
miR-218-2-5p	0.247852	4.61106	0.0891539	0.765256	0.97151	36	26	12	36	27	22
miR-2375-5p	-0.211113	4.67807	0.088258	0.766404	0.97151	6	23	24	10	4	27
miR-184	-0.346101	4.64328	0.0877878	0.767009	0.97151	0	112	3	98	222	111
miR-4680-5p	0.286133	2.94932	0.087208	0.767757	0.97151	0	12	9	1	11	10
miR-301a-5p	-0.255727	5.80154	0.0868537	0.768216	0.97151	267	407	22	165	87	75
miR-190a-5p	-0.234858	3.48141	0.0868316	0.768244	0.97151	17	5	13	22	11	40
miR-2337-5p	0.208422	6.37155	0.0865852	0.768564	0.97151	120	68	13	132	104	60
miR-454-3p	0.205526	6.28012	0.086365	0.76885	0.97151	160	158	40	199	187	70
miR-1949-5p	0.207875	4.09097	0.0862467	0.769004	0.97151	15	12	18	15	9	25
miR-544a-5p	-0.19212	6.5861	0.0859107	0.769442	0.97151	55	136	16	85	132	73
miR-122-3p	0.285836	3.01056	0.0857149	0.769697	0.97151	25	21	1	32	40	13
miR-1-1-5p	-0.265049	3.16603	0.0852958	0.770245	0.97151	8	17	13	11	1	12
miR-449d-3p	0.181649	7.29425	0.0849968	0.770637	0.97151	74	274	246	113	162	231
miR-671	0.400617	1.20865	0.0849672	0.770676	0.97151	7	2	0	5	2	2
miR-34c-3p	0.214428	3.56381	0.0844002	0.771421	0.97151	17	17	5	20	20	10
miR-12043-3p	0.258597	3.29104	0.0843943	0.771428	0.97151	1	21	22	15	18	11
miR-2284y-2-3p	0.199006	4.70097	0.084373	0.771456	0.97151	14	35	30	10	47	65
miR-2331-3p	0.170055	5.47865	0.0843527	0.771483	0.97151	33	49	26	70	79	35
miR-432-5p	0.226118	8.55486	0.0842558	0.771611	0.97151	1270	542	150	1787	1417	611
miR-877	-0.347212	3.6864	0.084025	0.771915	0.97151	1	22	8	45	42	6
miR-339-3p	0.228036	6.46094	0.0839824	0.771971	0.97151	170	162	56	315	372	137
miR-544b-1-3p	-0.264023	3.89688	0.0837285	0.772307	0.97151	18	25	7	19	4	6
miR-92b	-0.273088	6.97607	0.0828883	0.773421	0.972133	328	267	28	484	342	311
miR-2285k-3-5p	-0.453045	1.60601	0.0827585	0.773594	0.972133	0	4	4	0	0	5
miR-323	0.409411	1.85374	0.0824349	0.774024	0.972178	15	1	2	9	0	8
miR-744-5p	-0.219217	9.76872	0.0815961	0.775146	0.972324	1400	2054	539	3900	3544	1663
miR-2287-5p	-0.183487	5.08045	0.0814268	0.775373	0.972324	19	40	22	16	26	52
miR-2285bt	0.399433	2.12582	0.0812131	0.77566	0.972324	12	13	0	20	31	5
miR-2285f-1-5p	-0.371916	1.92136	0.0807811	0.776242	0.972324	2	5	5	3	0	6
miR-362-5p	-0.220193	7.77818	0.0805899	0.7765	0.972324	746	473	56	762	443	686
miR-2459-3p	-0.178567	5.26917	0.080579	0.776514	0.972324	23	63	43	45	25	39
miR-374c-3p	0.323252	3.48995	0.079911	0.777418	0.97296	11	39	51	25	5	18
miR-135a-1-5p	-0.272406	3.71151	0.0790149	0.778637	0.973695	0	8	3	9	37	41
miR-6715-5p	0.167941	5.10433	0.078897	0.778798	0.973695	27	28	13	38	57	44
miR-545-5p	0.259149	5.55814	0.0776779	0.780469	0.975086	24	408	256	36	68	22
miR-2309-5p	-0.175936	6.63611	0.0774398	0.780797	0.975086	56	126	55	82	54	53
miR-6525-5p	-0.158183	6.15458	0.0772201	0.781101	0.975086	60	176	98	122	131	141
miR-2285l-3p	-0.481844	4.32625	0.0768869	0.781561	0.975166	0	0	0	0	1	2
miR-764-5p	0.211066	5.78579	0.0753101	0.783757	0.975522	18	13	30	22	55	84
miR-3602-3p	0.197405	4.41801	0.0744803	0.784922	0.975522	9	92	63	19	35	28
miR-93-3p	0.269753	4.45525	0.0744734	0.784932	0.975522	88	94	14	45	24	12
miR-7857-2-5p	0.279812	6.42619	0.0738626	0.785794	0.975522	41	37	24	32	70	79
miR-11987-3p	0.172638	4.23228	0.0738474	0.785815	0.975522	12	30	21	19	16	12
miR-196a-2-5p	0.207681	6.44836	0.0734335	0.786402	0.975522	72	140	79	103	100	53
miR-2299-3p	-0.172894	9.09328	0.0728324	0.787257	0.975522	293	698	552	660	863	1219
miR-12016-5p	0.405081	1.85306	0.072673	0.787484	0.975522	1	0	2	9	8	0
miR-505	-0.411743	2.84991	0.0726068	0.787578	0.975522	20	2	1	50	15	4
miR-10171-5p	-0.301346	2.93842	0.0717954	0.78874	0.975522	2	12	4	4	5	3
miR-1251-3p	0.173581	5.53266	0.0711978	0.789601	0.975522	21	83	78	52	35	37
miR-2346-5p	0.229578	6.38076	0.0711065	0.789732	0.975522	155	103	34	139	81	67
miR-12004-5p	0.198462	5.31636	0.0710018	0.789884	0.975522	3	41	17	7	34	16
miR-584-1-3p	0.208961	4.76951	0.0707406	0.790261	0.975522	7	51	47	22	13	14
miR-7864-5p	-0.159315	5.07233	0.0704222	0.790723	0.975522	34	59	50	65	33	59
miR-2285cq-5p	-0.45275	1.5612	0.0697171	0.791749	0.975522	0	0	0	5	4	1
miR-12062-5p	0.282711	2.12283	0.069474	0.792104	0.975522	1	3	6	0	2	8
miR-877-5p	-0.169268	7.62182	0.0691805	0.792534	0.975522	299	284	97	350	195	264
miR-12055-5p	-0.167122	4.68914	0.0690871	0.792671	0.975522	10	32	13	22	34	30
miR-196a-1-5p	0.208888	5.94972	0.0690387	0.792742	0.975522	37	244	146	47	59	30
miR-454-5p	0.191182	5.8156	0.0689926	0.792809	0.975522	160	114	20	146	126	90
miR-2284e-5p	-0.496394	0.850495	0.0689558	0.792863	0.975522	0	0	0	0	1	2
miR-2284q-5p	-0.29136	2.48307	0.0689305	0.7929	0.975522	1	7	2	1	8	10
miR-191b-3p	-0.176467	6.4577	0.068876	0.79298	0.975522	87	146	35	142	112	55
miR-10171-3p	0.182794	6.08446	0.068837	0.793038	0.975522	86	85	39	82	61	57
miR-2285bm-3p	0.168258	4.449	0.0684407	0.793621	0.975522	19	35	32	30	19	23
miR-197-3p	-0.21658	7.15402	0.0682317	0.793929	0.975522	338	177	55	745	441	234
miR-204	0.291019	6.19112	0.0680852	0.794145	0.975522	297	166	5	314	252	83
miR-2285cv-1-5p	0.345747	2.52567	0.0680398	0.794212	0.975522	6	31	21	4	0	0
[truncated: 809 more rows]
