# Supplementary material for: Differentially Expressed Extracellular Vesicle, Exosome and Non-Exosome miRNA Profile in High and Low Tick-Resistant Beef Cattle
Source: Front Cell Infect Microbiol. 2021 Dec 17;11:780424. doi: 10.3389/fcimb.2021.780424 (PMC8718928; doi:10.3389/fcimb.2021.780424)
Supplement: Supplementary file 5 [file DataSheet_5.xlsx]

## Sheet: Total miRNA Offspring SEC 
miRNA ID	logFC	logCPM	LR	PValue	FDR	-log10FDR	A7 (High EX)	A8 (Low EX)	A9 (High non-EX)	A10 (Low non-EX)	Comment
miR-12015-3p	5.32623	8.23634	17.3117	3.1722e-05	0.0567812	1.2458	6439	225	70	84
miR-2885-5p	-5.37566	6.61492	16.5979	4.62011e-05	0.0567812	1.2458	29	36	1440	62
miR-302b-3p	-4.83076	5.04179	15.6249	7.72302e-05	0.0632772	1.19875	7	15	5	720
miR-1911-5p	-4.76902	7.93881	14.4025	0.000147605	0.0894198	1.04857	84	161	3405	180
miR-2338-3p	5.72424	5.26954	13.9066	0.00019212	0.0894198	1.04857	729	11	5	9
miR-199a-1-5p	-4.41419	6.16489	13.5222	0.000235758	0.0894198	1.04857	18	67	875	63
miR-11981-3p	-3.86033	7.52042	13.3776	0.000254654	0.0894198	1.04857	101	117	1623	236
miR-2285cv-1-3p	4.3685	7.91932	13.0562	0.000302278	0.092875	1.0321	4383	204	50	207
miR-2284g-5p	3.58516	5.12327	12.5553	0.000395089	0.107903	0.966966	362	46	6	33
miR-2285al-5p	-3.89579	7.08901	12.223	0.000472033	0.116026	0.935446	89	105	1504	157
miR-2426-5p	-3.75861	6.72993	11.0807	0.000872297	0.173102	0.761698	68	54	895	85
miR-2890-5p	-3.31487	7.33631	11.0357	0.000893744	0.173102	0.761698	103	179	1355	273
miR-2285al-3p	-5.10901	6.47996	10.9911	0.000915511	0.173102	0.761698	39	27	1298	12
miR-2399-5p	-3.097	7.05181	10.7911	0.00101992	0.179068	0.746982	82	200	1144	203
miR-11978-3p	-3.0149	7.56706	10.5495	0.00116218	0.188519	0.724644	156	333	1883	357
miR-2285ab-5p	3.78415	4.68565	10.3718	0.00127955	0.188519	0.724644	30	479	6	24
miR-92b-3p	4.44495	8.3632	10.3371	0.00130384	0.188519	0.724644	37	1303	16	27
miR-2284b-5p	6.19928	1.82629	10.151	0.00144223	0.191143	0.718642	6	14	0	0
miR-2480-3p	-6.0797	1.95388	10.1065	0.00147751	0.191143	0.718642	0	0	4	12
miR-2285o-4-5p	3.6094	4.94631	9.97691	0.00158515	0.194815	0.710377	419	55	3	46
miR-7	4.82994	11.5731	9.76085	0.00178268	0.195162	0.709606	74	5079	66	37
miR-7-3-3p	4.64566	10.1713	9.5542	0.00199492	0.195162	0.709606	103	6140	65	108
miR-219-2-3p	4.70613	7.95435	9.51193	0.00204141	0.195162	0.709606	2235	46	33	53
miR-3064-5p	-3.29735	7.31497	9.44547	0.00211671	0.195162	0.709606	81	163	1158	199
miR-2285cz-5p	-4.4303	5.90516	9.44497	0.00211729	0.195162	0.709606	14	51	681	42
miR-543-5p	2.91845	4.35269	9.44038	0.0021226	0.195162	0.709606	54	56	5	7
miR-100	4.9128	11.5614	9.42218	0.00214376	0.195162	0.709606	24	4100	30	71
miR-2353-3p	2.89661	7.12698	9.33735	0.0022453	0.197105	0.705303	1743	240	85	184
miR-543	-5.97474	7.61052	9.08422	0.00257824	0.218528	0.660492	0	0	9	1
miR-2285ci-3p	6.89655	2.68027	8.90657	0.00284147	0.220297	0.656992	14	17	0	0
miR-12023-3p	2.88519	5.91751	8.89156	0.00286492	0.220297	0.656992	738	95	43	63
miR-191b-5p	-3.96009	7.95335	8.88961	0.00286798	0.220297	0.656992	149	215	2961	154
miR-2285k-3-3p	-6.28148	2.22348	8.72871	0.00313237	0.233314	0.632058	0	0	11	1
miR-12035-5p	3.21169	5.3017	8.61295	0.00333781	0.241304	0.617436	569	33	21	46
miR-424-3p	4.04068	8.05223	8.49385	0.00356349	0.247857	0.605798	1146	64	22	56
miR-2284ac-3p	-2.85377	5.28138	8.42725	0.00369638	0.247857	0.605798	27	27	49	371
miR-2285bb-3p	-6.89151	2.38499	8.41032	0.00373097	0.247857	0.605798	0	0	4	28
miR-2438-5p	-3.23416	6.33413	8.33125	0.00389689	0.249065	0.603688	52	125	825	65
miR-2902-5p	3.67169	4.85927	8.28178	0.00400449	0.249065	0.603688	342	31	12	15
miR-2903-5p	3.06935	5.70541	8.25986	0.00405313	0.249065	0.603688	56	994	30	62
miR-2284j-5p	-2.49693	5.22057	8.19538	0.00419973	0.251113	0.600131	34	63	263	57
miR-1814a-3p	-2.61099	5.39956	8.15647	0.00429079	0.251113	0.600131	29	86	314	94
miR-2423-5p	3.15376	4.70178	8.02071	0.00462453	0.261979	0.581734	320	14	10	31
miR-2484-3p	-2.72918	6.67114	7.99541	0.00468961	0.261979	0.581734	95	177	886	130
miR-2431-5p	3.43735	7.09944	7.78864	0.00525757	0.28718	0.541845	960	97	24	84
miR-181c-5p	-2.44708	6.62909	7.50502	0.00615273	0.322746	0.491139	81	95	448	170
miR-2346-5p	-3.11869	6.38076	7.49959	0.0061713	0.322746	0.491139	85	39	598	85
miR-9-2-5p	3.81658	9.13922	7.33914	0.00674692	0.341517	0.466587	143	4715	95	140
miR-2285e-1-3p	-2.55548	5.64713	7.32291	0.00680812	0.341517	0.466587	29	45	58	386
let-7e-3p	4.14619	4.92065	7.22635	0.00718412	0.353171	0.452014	5	83	2	1
miR-2285n-6-3p	-2.03393	6.02794	7.12554	0.00759934	0.366258	0.436213	83	89	258	289
miR-9-5p	4.82088	6.20248	7.03427	0.00799644	0.377985	0.422525	0	570	4	11
miR-371-5p	-2.68802	7.28006	6.86605	0.00878487	0.403511	0.394145	211	196	1354	238
miR-2291-5p	2.44366	3.85825	6.84987	0.00886476	0.403511	0.394145	120	39	9	19
miR-2332-3p	-2.51385	5.81401	6.69283	0.00968015	0.422871	0.373792	65	85	435	64
miR-369-3p	2.62885	7.78772	6.67661	0.00976862	0.422871	0.373792	1872	162	92	262
miR-2285k-4-5p	3.10128	4.48712	6.66976	0.00980621	0.422871	0.373792	229	12	6	26
miR-129-1-3p	-5.58524	1.78774	6.60743	0.0101554	0.428065	0.36849	0	0	0	14
miR-3154-3p	-2.52096	9.00203	6.56795	0.0103831	0.428065	0.36849	389	657	2849	704
miR-10a-3p	2.98717	5.53162	6.55668	0.0104491	0.428065	0.36849	7	48	2	3
miR-2917-3p	-1.96388	5.51073	6.44812	0.011107	0.447557	0.349152	31	68	142	131
miR-95-5p	1.87687	5.08487	6.27664	0.012234	0.474508	0.323757	199	154	22	71
miR-2285cq-3p	-5.24152	2.03467	6.27357	0.0122552	0.474508	0.323757	0	0	2	7
miR-2316-3p	-2.62205	7.77879	6.2592	0.012355	0.474508	0.323757	92	663	2057	356
miR-1-2-3p	3.4465	8.7465	6.14595	0.0131714	0.49808	0.302701	157	4394	122	155
miR-8550-3p	3.1502	6.86554	6.0748	0.0137124	0.510683	0.291849	85	1875	70	71
miR-199a-1-3p	-2.09125	5.33371	6.03983	0.0139866	0.513121	0.28978	15	90	78	309
miR-12016-3p	-3.21121	4.62843	5.9164	0.0150005	0.542226	0.26582	3	10	61	4
miR-877	5.51478	3.6864	5.87902	0.0153223	0.54583	0.262943	10	0	0	0
miR-155-3p	-2.58176	7.11652	5.79449	0.0160764	0.564512	0.248326	177	155	1035	174
miR-2329-1-5p	3.96688	2.34563	5.76828	0.016318	0.564923	0.248011	13	6	0	1
miR-29b-1-3p	2.782	6.20366	5.73837	0.0165982	0.566644	0.24669	77	364	14	38
miR-2285u-3p	-5.00678	2.1163	5.61654	0.0177917	0.599068	0.222524	0	0	0	9
miR-2330-5p	2.36707	7.9509	5.55682	0.0184089	0.606003	0.217525	2224	440	144	393
miR-11986-5p	5.03991	1.79089	5.54905	0.0184907	0.606003	0.217525	5	3	0	0
miR-10175-3p	-1.98644	5.11885	5.49181	0.0191058	0.606917	0.21687	31	77	179	92
miR-2400-3p	-2.18011	5.58026	5.43879	0.0196943	0.606917	0.21687	49	79	275	75
miR-2287-5p	1.82115	5.08045	5.41164	0.0200029	0.606917	0.21687	234	93	31	54
miR-2285dm-5p	3.66228	2.37652	5.37719	0.0204017	0.606917	0.21687	6	15	1	0
miR-628-5p	-2.17231	4.91698	5.36381	0.0205588	0.606917	0.21687	30	18	105	46
miR-2284d-3p	-2.23971	4.05099	5.34143	0.0208243	0.606917	0.21687	16	10	49	49
miR-11996-3p	2.97895	4.49262	5.3385	0.0208594	0.606917	0.21687	298	28	26	2
miR-6522-5p	-2.13023	6.00769	5.32607	0.0210087	0.606917	0.21687	38	88	220	144
miR-2285ch-5p	-6.11532	2.02627	5.32285	0.0210476	0.606917	0.21687	0	0	10	0
miR-2365-5p	2.13436	4.80275	5.31497	0.021143	0.606917	0.21687	235	47	18	48
miR-218-2-5p	2.42508	4.61106	5.30743	0.0212347	0.606917	0.21687	261	31	21	30
miR-2902-3p	-2.32263	6.69919	5.19446	0.022659	0.615006	0.211121	69	150	474	206
miR-2284p-3p	2.43548	3.04681	5.19344	0.0226723	0.615006	0.211121	16	33	3	4
miR-2318-3p	-2.18833	5.07473	5.18982	0.0227195	0.615006	0.211121	39	41	134	150
miR-507b-3p	2.46383	5.08203	5.17776	0.0228777	0.615006	0.211121	288	19	19	37
miR-194b-2-3p	3.5378	3.38698	5.16375	0.023063	0.615006	0.211121	132	8	2	12
miR-2485-5p	-2.82596	3.04551	5.16251	0.0230795	0.615006	0.211121	1	4	16	8
miR-539-3p	1.96754	5.32443	5.1483	0.0232691	0.615006	0.211121	208	51	14	58
miR-2306-5p	2.69567	6.19383	5.06798	0.0243718	0.628638	0.201599	389	181	16	79
miR-135a-1-3p	-1.78984	6.40256	5.05882	0.024501	0.628638	0.201599	80	55	195	161
miR-12022-3p	-1.87786	4.82715	5.0552	0.0245522	0.628638	0.201599	12	53	91	63
miR-2285af-2-3p	2.48518	5.00052	4.99529	0.0254164	0.644057	0.191076	263	17	11	46
miR-2469-3p	-2.65558	3.40604	4.93238	0.026358	0.6533	0.184887	8	6	40	24
miR-2343-5p	-1.89462	7.19194	4.90809	0.0267312	0.6533	0.184887	226	235	809	304
miR-2389-3p	1.95397	4.61592	4.90789	0.0267342	0.6533	0.184887	22	53	2	16
miR-2378-3p	1.84125	6.18509	4.9008	0.0268443	0.6533	0.184887	425	250	32	170
miR-2285l-3p	5.12394	4.32625	4.84483	0.0277291	0.656201	0.182963	1	9	0	0
miR-2478-3p	-2.294	8.96487	4.81978	0.0281349	0.656201	0.182963	101	602	1517	318
miR-2285m-2-3p	5.52638	2.29756	4.81063	0.0282847	0.656201	0.182963	10	0	0	0
miR-2285ct-3p	3.08074	3.33492	4.80127	0.0284388	0.656201	0.182963	29	31	2	4
miR-2285x-5p	-3.33997	2.5747	4.79414	0.0285567	0.656201	0.182963	1	1	3	20
miR-2285k-3-5p	5.52654	1.60601	4.79362	0.0285653	0.656201	0.182963	10	0	0	0
miR-6527-3p	2.95194	8.0525	4.76524	0.02904	0.660928	0.179846	2087	131	78	236
miR-874	-4.49033	5.7518	4.74265	0.0294237	0.663519	0.178147	0	0	3	1
miR-2358-5p	2.74243	4.45378	4.70833	0.0300168	0.670738	0.173447	229	18	7	36
miR-2888-1-5p	-2.48903	3.25266	4.63174	0.0313858	0.690081	0.1611	8	6	19	57
miR-2285dd-5p	5.52809	2.05007	4.62856	0.0314439	0.690081	0.1611	10	0	0	0
miR-2894-5p	-1.66567	8.69205	4.58246	0.0323007	0.698077	0.156097	621	885	1916	1431
miR-2450c-5p	2.22938	3.01279	4.57846	0.0323762	0.698077	0.156097	21	13	3	3
miR-367-3p	1.64217	4.6412	4.55871	0.0327518	0.700035	0.154881	27	144	11	34
miR-144-3p	-2.5367	10.6584	4.53349	0.0332377	0.704296	0.152245	483	845	3694	790
miR-2285bt-3p	3.72619	2.52592	4.48046	0.0342844	0.714072	0.146258	8	9	0	1
miR-2285cc-3p	3.21058	6.13715	4.43912	0.0351244	0.714072	0.146258	493	25	30	14
miR-214-3p	2.56022	7.97868	4.43888	0.0351292	0.714072	0.146258	77	645	43	34
miR-2423-3p	2.74802	4.64226	4.43531	0.0352029	0.714072	0.146258	206	75	1	52
miR-2285n-7-5p	3.88518	2.7896	4.43288	0.0352529	0.714072	0.146258	1	21	0	1
miR-935-3p	-1.85473	4.61841	4.42375	0.0354422	0.714072	0.146258	7	16	21	50
miR-302c-3p	-5.36189	3.28156	4.36495	0.0366857	0.720069	0.142626	0	0	5	2
miR-320b-5p	-2.11319	4.97532	4.34938	0.0370225	0.720069	0.142626	13	32	56	99
miR-2284y-2-5p	5.31559	2.91952	4.34543	0.0371084	0.720069	0.142626	0	12	0	0
miR-2285az-3p	-1.81591	5.67733	4.34322	0.0371566	0.720069	0.142626	53	124	289	72
miR-181c-3p	-2.13117	6.49567	4.33809	0.0372687	0.720069	0.142626	71	56	290	56
miR-20b-3p	-1.70988	6.04643	4.32767	0.0374975	0.720069	0.142626	72	141	300	143
miR-2285d-5p	3.32255	4.1501	4.30307	0.0380436	0.724893	0.139726	27	17	1	3
miR-1224-5p	-2.15358	8.41064	4.28131	0.0385336	0.728581	0.137522	306	392	1463	482
miR-769	4.50408	7.116	4.244	0.0393892	0.739074	0.131312	5	0	0	0
miR-1287-5p	-2.19117	7.62745	4.16981	0.0411503	0.764562	0.116587	232	181	971	214
miR-1949-5p	-1.74159	4.09097	4.16081	0.0413697	0.764562	0.116587	12	26	42	55
miR-2285cv-1-5p	4.0475	2.52567	4.10255	0.0428185	0.782773	0.106364	3	29	1	0
miR-1249-3p	-2.40935	5.60306	4.08568	0.0432481	0.782773	0.106364	14	15	74	26
miR-2285am-3p	4.59533	2.43148	4.07331	0.0435659	0.782773	0.106364	0	7	0	0
miR-6119-3p	2.89549	5.9333	4.05976	0.0439168	0.782773	0.106364	5	20	2	0
miR-2284a-5p	2.54153	3.39514	4.05146	0.0441332	0.782773	0.106364	13	104	5	10
miR-10167-5p	-1.55979	5.6199	4.04639	0.0442658	0.782773	0.106364	70	116	205	191
miR-2285n-4-3p	-2.54752	2.61649	4.0305	0.0446847	0.784536	0.105387	1	4	5	23
miR-2285m-5-5p	2.90853	3.25525	3.99536	0.0456258	0.795378	0.0994265	139	12	2	23
miR-3064-3p	-2.26995	2.93478	3.97775	0.0461051	0.798072	0.0979578	1	10	13	30
miR-12018-3p	-2.08013	4.29163	3.95808	0.0466467	0.801802	0.0959328	12	14	53	18
miR-2285bw-5p	-4.15839	1.22371	3.92019	0.0477096	0.809496	0.0917855	0	0	1	3
miR-2297-3p	2.86021	3.48747	3.89035	0.0485642	0.809496	0.0917855	59	10	1	10
miR-2442-3p	1.95392	3.04359	3.86485	0.0493075	0.809496	0.0917855	11	29	5	2
miR-12052-3p	2.07152	2.90239	3.85724	0.0495317	0.809496	0.0917855	18	26	1	9
miR-2402-3p	1.64452	5.32397	3.84909	0.0497731	0.809496	0.0917855	65	426	30	100
miR-2285bu-2-3p	2.35562	5.76268	3.84547	0.0498806	0.809496	0.0917855	36	152	7	24
miR-488-5p	-2.19039	6.50252	3.84516	0.0498897	0.809496	0.0917855	24	65	156	114
miR-10171-3p	-1.70052	6.08446	3.83825	0.0500959	0.809496	0.0917855	91	81	254	132
miR-2285cg-5p	-5.1042	3.07288	3.83265	0.0502633	0.809496	0.0917855	0	0	5	0
miR-2327-3p	1.56323	6.03063	3.81474	0.0508034	0.809496	0.0917855	500	159	38	214
miR-219-2-5p	2.56788	4.35904	3.81087	0.050921	0.809496	0.0917855	5	200	13	7
miR-2482-5p	1.66484	6.87191	3.80675	0.0510463	0.809496	0.0917855	867	258	65	334
miR-3957-5p	-1.45164	7.06996	3.76904	0.0522095	0.815392	0.0886338	168	233	410	400
miR-7857-3p	-4.0135	5.88888	3.74239	0.0530485	0.815392	0.0886338	0	0	2	1
miR-2285m-1-3p	5.28724	1.10863	3.72448	0.0536202	0.815392	0.0886338	2	9	0	0
miR-2285as-3-5p	4.9189	0.568277	3.72204	0.0536989	0.815392	0.0886338	0	9	0	0
miR-11986-3p	2.72804	2.46947	3.72054	0.053747	0.815392	0.0886338	13	28	0	6
miR-9-1-5p	2.7135	5.31664	3.70776	0.05416	0.815392	0.0886338	13	345	19	14
miR-2285n-4-5p	2.93968	2.88234	3.69775	0.0544859	0.815392	0.0886338	22	22	0	6
miR-6536-2-3p	-1.881	2.9899	3.67099	0.0553673	0.815392	0.0886338	5	6	5	37
miR-2901-5p	1.64915	5.67096	3.66338	0.0556208	0.815392	0.0886338	146	286	31	90
miR-2284w-5p	-3.40689	9.34722	3.6387	0.0564509	0.815392	0.0886338	54	56	607	83
miR-2341-3p	-2.16351	3.38336	3.63616	0.0565372	0.815392	0.0886338	8	17	10	107
miR-2285ap-5p	-4.22268	1.53237	3.63194	0.0566809	0.815392	0.0886338	0	0	0	5
miR-2284v-3p	2.65745	4.24626	3.62812	0.056811	0.815392	0.0886338	66	6	3	9
miR-2443-5p	-1.53691	6.45219	3.60993	0.0574355	0.815392	0.0886338	71	147	250	176
miR-20b-5p	-2.16431	7.73382	3.59271	0.0580335	0.815392	0.0886338	107	264	755	211
miR-223	-3.0686	9.49586	3.59027	0.0581187	0.815392	0.0886338	2	2	19	2
miR-6521-3p	-1.57492	7.03983	3.58799	0.0581988	0.815392	0.0886338	171	223	512	273
miR-487a-5p	-1.55259	6.1677	3.5834	0.0583595	0.815392	0.0886338	68	201	152	547
miR-2479-5p	2.47383	2.37977	3.56155	0.0591323	0.815392	0.0886338	7	27	1	4
miR-2285bp-5p	-4.94379	0.765953	3.55378	0.0594101	0.815392	0.0886338	0	0	0	9
let-7a-3-5p	1.89165	7.06786	3.54606	0.0596869	0.815392	0.0886338	521	180	58	124
miR-10183-3p	-1.60445	7.40798	3.53801	0.0599774	0.815392	0.0886338	259	480	991	412
miR-34b-3p	2.36199	5.8468	3.52915	0.0602985	0.815392	0.0886338	11	28	2	4
miR-7857-1-5p	-1.82691	6.0119	3.52873	0.0603139	0.815392	0.0886338	10	25	21	95
miR-196b	-4.29633	2.79415	3.51697	0.0607436	0.815392	0.0886338	0	0	3	0
miR-11980-5p	-1.79729	13.461	3.51158	0.0609411	0.815392	0.0886338	10649	19400	45873	19578
miR-2285t-5p	-4.40231	2.53044	3.50981	0.0610066	0.815392	0.0886338	0	0	1	4
miR-450a-1-3p	3.15758	2.76334	3.50979	0.0610072	0.815392	0.0886338	81	7	3	7
miR-654-5p	-1.66537	6.24108	3.50895	0.0610383	0.815392	0.0886338	154	49	286	231
miR-342	-2.74721	8.63814	3.48319	0.0619952	0.819624	0.0863853	0	2	4	8
miR-12028-3p	1.78661	5.35531	3.4794	0.0621371	0.819624	0.0863853	365	59	40	82
miR-1248-1-5p	-4.30185	0.429888	3.47291	0.0623815	0.819624	0.0863853	0	0	3	0
miR-2285ai-3p	-2.42452	3.68714	3.46478	0.0626889	0.819624	0.0863853	5	14	39	31
miR-194b-3p	2.30937	4.08911	3.43716	0.063745	0.821252	0.0855237	45	56	3	17
miR-487a-3p	2.28481	3.36715	3.42973	0.0640325	0.821252	0.0855237	38	15	1	11
miR-133c-3p	2.97278	3.74824	3.42674	0.0641488	0.821252	0.0855237	33	37	2	6
miR-26c-3p	-1.47182	5.90893	3.42671	0.0641499	0.821252	0.0855237	55	126	176	185
miR-197-5p	-1.25291	6.7119	3.40938	0.0648268	0.82355	0.0843099	168	198	250	502
miR-2285dk-3p	2.00631	3.3826	3.40498	0.065	0.82355	0.0843099	42	18	2	14
miR-2451-5p	1.54394	5.12635	3.39651	0.0653345	0.82355	0.0843099	57	262	36	40
miR-193a-2-3p	1.61017	4.37613	3.35275	0.067093	0.83485	0.0783913	58	86	13	27
miR-2285be-3p	-3.26995	2.70295	3.34769	0.0672992	0.83485	0.0783913	2	1	4	30
miR-328-3p	1.68818	8.54197	3.34513	0.0674042	0.83485	0.0783913	355	211	66	80
miR-1264-5p	3.7228	3.55286	3.33954	0.0676335	0.83485	0.0783913	220	7	8	7
miR-11998-3p	2.31523	2.82461	3.33236	0.0679292	0.83485	0.0783913	4	53	2	7
miR-2294-3p	-1.42414	4.20552	3.30834	0.0689291	0.842924	0.0742115	36	46	90	67
miR-10184-5p	3.16033	1.98697	3.2994	0.0693053	0.843329	0.0740031	1	12	0	1
miR-12032-3p	2.15073	3.47234	3.27662	0.0702737	0.847567	0.0718261	21	53	6	6
miR-24-1-5p	2.14974	7.5289	3.27187	0.0704774	0.847567	0.0718261	420	61	21	104
miR-2370-3p	-4.0656	1.08915	3.26555	0.0707494	0.847567	0.0718261	0	0	2	1
let-7c-5p	-2.42089	10.742	3.25899	0.0710329	0.847567	0.0718261	160	471	1590	247
miR-2416	-4.32764	1.76326	3.23983	0.0718681	0.851639	0.0697444	0	0	3	0
miR-12027-5p	-1.26443	4.56287	3.2353	0.0720671	0.851639	0.0697444	22	40	58	48
miR-12008-5p	-2.19022	3.27971	3.21418	0.073003	0.858571	0.066224	10	1	9	49
miR-10182-3p	1.75465	5.44222	3.19029	0.074077	0.867054	0.0619539	421	85	71	50
miR-2437-3p	2.44744	2.93505	3.1667	0.0751542	0.867332	0.0618144	65	4	6	5
miR-11985-5p	-1.65771	3.89044	3.15459	0.0757137	0.867332	0.0618144	15	13	39	25
miR-2885-3p	-1.70216	11.4105	3.153	0.0757874	0.867332	0.0618144	4812	4816	14668	5907
miR-2285m-1-5p	2.87382	2.55902	3.15165	0.0758504	0.867332	0.0618144	47	8	5	0
miR-190a-3p	-2.54521	2.65219	3.14685	0.0760735	0.867332	0.0618144	7	1	26	8
miR-10020-3p	-1.38704	5.94448	3.13739	0.0765164	0.867332	0.0618144	51	170	96	429
miR-764-5p	-1.66834	5.78579	3.12317	0.0771865	0.867332	0.0618144	80	166	369	83
miR-19b-3p	1.29408	4.73795	3.11163	0.0777353	0.867332	0.0618144	46	131	11	55
miR-29b-2-3p	2.38813	2.53308	3.10222	0.0781857	0.867332	0.0618144	4	20	0	4
miR-11983-5p	1.6914	5.67516	3.09651	0.0784602	0.867332	0.0618144	146	63	28	24
miR-2285o-2-5p	-2.02617	2.73857	3.08547	0.0789945	0.867332	0.0618144	2	5	1	30
miR-2284w	-3.40531	5.88197	3.06997	0.0797512	0.867332	0.0618144	1	0	8	0
miR-2311-3p	-1.40131	5.63263	3.06647	0.0799229	0.867332	0.0618144	72	48	114	151
miR-2284b-3p	2.2392	4.65467	3.06441	0.080024	0.867332	0.0618144	130	14	18	4
miR-2285af-2-5p	-2.98237	2.00372	3.06006	0.0802387	0.867332	0.0618144	1	2	12	4
miR-2285af-1-5p	4.90972	1.31448	3.05522	0.0804781	0.867332	0.0618144	0	9	0	0
miR-335-5p	-1.69722	6.89776	3.0518	0.0806478	0.867332	0.0618144	75	160	360	78
miR-204	-2.92525	6.19112	3.05088	0.0806936	0.867332	0.0618144	0	2	9	0
miR-2285bn-3p	-1.26735	5.91322	3.04534	0.0809693	0.867332	0.0618144	66	55	91	162
miR-1301-5p	-1.6597	4.94977	3.03604	0.0814345	0.867332	0.0618144	59	66	198	43
miR-2285aq-1-5p	-2.17045	3.28323	3.03452	0.0815109	0.867332	0.0618144	1	7	3	33
miR-2344-5p	-1.46095	4.42656	3.01341	0.0825785	0.874905	0.058039	23	24	41	68
miR-499	-3.11929	7.03689	3.001	0.0832131	0.877844	0.0565825	0	1	6	0
miR-10162-3p	1.45063	7.34315	2.9617	0.0852582	0.889352	0.0509263	461	1125	58	529
miR-7691-5p	1.47292	6.05092	2.95478	0.085624	0.889352	0.0509263	129	306	16	141
miR-199c	-2.97988	6.68919	2.954	0.0856654	0.889352	0.0509263	0	1	5	1
miR-145-3p	1.87164	7.24	2.94933	0.0859134	0.889352	0.0509263	342	48	30	82
miR-2284u-5p	1.29532	3.85377	2.93003	0.0869457	0.889352	0.0509263	32	61	5	31
miR-2285f-2-3p	3.07025	2.16255	2.92559	0.0871855	0.889352	0.0509263	5	20	1	1
miR-154c	-3.54721	6.26961	2.91798	0.0875976	0.889352	0.0509263	0	0	2	0
miR-1603-3p	2.86676	2.80262	2.91521	0.087748	0.889352	0.0509263	11	28	3	0
miR-759-3p	-1.55736	4.06868	2.90999	0.0880323	0.889352	0.0509263	21	11	41	32
miR-2285av-3p	1.75506	4.23864	2.90739	0.0881742	0.889352	0.0509263	9	28	4	4
miR-12061-5p	-1.9262	2.58065	2.90539	0.0882839	0.889352	0.0509263	4	9	14	27
miR-376a-5p	1.43029	3.82948	2.88442	0.08944	0.892273	0.049502	19	63	7	18
miR-410-5p	1.78867	3.34238	2.86807	0.0903531	0.892273	0.049502	50	20	4	17
miR-2285az-5p	-4.14522	1.16906	2.86672	0.0904291	0.892273	0.049502	0	0	1	3
miR-875-3p	-1.96498	4.37088	2.86658	0.0904369	0.892273	0.049502	17	44	13	241
miR-16a-3p	1.64378	5.25926	2.84994	0.0913772	0.892273	0.049502	145	26	13	46
miR-2309-5p	1.30274	6.63611	2.84118	0.0918769	0.892273	0.049502	562	286	87	254
miR-2285k	-3.59956	5.35022	2.83713	0.0921085	0.892273	0.049502	0	0	2	0
miR-20a-3p	2.60392	3.35354	2.83566	0.0921929	0.892273	0.049502	36	2	1	6
miR-340	-3.60855	6.62754	2.8202	0.0930847	0.892273	0.049502	0	0	2	0
miR-320a-1-3p	-3.60891	3.14724	2.81952	0.0931243	0.892273	0.049502	0	0	2	0
miR-495	-2.78114	5.87417	2.81893	0.0931587	0.892273	0.049502	0	1	5	0
miR-3432a-1-3p	1.22724	4.78529	2.81877	0.0931679	0.892273	0.049502	70	88	11	55
miR-222-5p	1.20925	6.06564	2.80262	0.0941102	0.892273	0.049502	145	200	24	123
miR-2285m-5-3p	2.41664	4.69889	2.78253	0.0952978	0.892273	0.049502	44	55	9	3
miR-2459-5p	1.31866	5.29223	2.77931	0.0954891	0.892273	0.049502	125	89	11	82
miR-330	3.59636	6.32764	2.77212	0.0959193	0.892273	0.049502	1	2	0	0
miR-2284y-7-3p	1.72236	3.7646	2.76822	0.0961532	0.892273	0.049502	29	86	12	13
miR-2363-1-5p	4.36357	0.887478	2.76617	0.096276	0.892273	0.049502	0	6	0	0
miR-2284z-4-5p	2.79059	3.51442	2.76194	0.096531	0.892273	0.049502	29	15	4	0
miR-877-5p	1.32832	7.62182	2.75912	0.0967013	0.892273	0.049502	826	383	104	400
miR-7857-1-3p	2.1837	5.46899	2.75742	0.0968044	0.892273	0.049502	172	190	16	61
miR-365-2-3p	-2.28769	5.7679	2.75625	0.0968748	0.892273	0.049502	17	44	19	296
miR-2414-5p	1.50258	5.63717	2.75438	0.0969882	0.892273	0.049502	204	378	24	184
miR-2461-5p	-1.71537	5.67986	2.74948	0.0972861	0.892273	0.049502	33	51	87	134
miR-2377-5p	-1.56103	4.93562	2.73047	0.0984504	0.899408	0.0460433	45	67	160	39
miR-2382-3p	-1.61534	3.89397	2.72284	0.0989221	0.899408	0.0460433	15	12	19	61
miR-30b-3p	-1.38879	7.16098	2.71897	0.0991617	0.899408	0.0460433	69	67	111	193
miR-2301-5p	1.51833	4.79635	2.71016	0.0997109	0.901064	0.0452446	44	186	11	62
miR-154c-3p	-1.4037	6.05125	2.68456	0.101325	0.906226	0.0427633	52	40	74	142
miR-100-5p	2.20344	11.6625	2.67835	0.101721	0.906226	0.0427633	64	1262	75	129
miR-2285cw-2-5p	-3.90169	0.862169	2.67667	0.101828	0.906226	0.0427633	0	0	0	4
miR-2285am-5p	3.12976	1.77734	2.66359	0.102669	0.906226	0.0427633	8	6	1	0
miR-6524	-2.63149	6.07322	2.65604	0.103157	0.906226	0.0427633	0	1	4	1
miR-1282-3p	-1.29272	6.65706	2.65003	0.103548	0.906226	0.0427633	186	168	397	196
miR-218	3.59455	4.9219	2.64541	0.103849	0.906226	0.0427633	1	2	0	0
miR-2463-5p	-2.21548	8.00842	2.64452	0.103907	0.906226	0.0427633	62	44	244	83
miR-2285ao-2-5p	2.31598	3.29301	2.64383	0.103952	0.906226	0.0427633	11	34	5	0
miR-421	3.50837	6.62559	2.64358	0.103969	0.906226	0.0427633	0	3	0	0
miR-2284v-5p	1.4004	4.70339	2.63724	0.104385	0.906637	0.0425665	135	40	16	53
miR-10175-5p	1.63233	5.97337	2.63011	0.104855	0.907509	0.042149	233	28	35	41
miR-2285y-3p	-3.03141	1.80218	2.62126	0.105441	0.90938	0.0412544	0	1	4	3
miR-30e-5p	2.11313	13.1277	2.60701	0.106392	0.909646	0.0411277	1727	184	211	155
miR-11977-5p	1.44331	3.68283	2.60205	0.106725	0.909646	0.0411277	17	52	7	13
miR-2284y-6-3p	2.65228	1.71444	2.59879	0.106945	0.909646	0.0411277	1	10	1	0
miR-381-5p	-1.69719	3.48391	2.59869	0.106952	0.909646	0.0411277	15	25	63	15
miR-12014-3p	-1.46615	4.46602	2.582	0.108085	0.916112	0.0380514	29	31	75	38
miR-2285cm-3p	3.80905	1.31332	2.56703	0.109112	0.918513	0.0369145	3	0	0	0
miR-2285bj-2-3p	2.74874	1.36877	2.56699	0.109116	0.918513	0.0369145	4	7	1	0
miR-19b-2-3p	-1.92043	9.18393	2.54812	0.110425	0.925066	0.0338272	79	87	244	225
miR-1260b-3p	-2.05652	9.50639	2.54496	0.110647	0.925066	0.0338272	304	572	1781	271
miR-130a-3p	-1.54628	5.72973	2.52875	0.111788	0.931444	0.0308432	59	41	146	48
miR-2285cv-2-5p	3.06591	0.965816	2.51809	0.112547	0.934594	0.029377	9	0	0	1
miR-2285db-3p	3.6997	0.824905	2.49719	0.11405	0.941324	0.0262609	2	1	0	0
miR-12005-1-5p	4.35729	1.06703	2.48874	0.114664	0.941324	0.0262609	0	6	0	0
miR-2285n-5-5p	-2.25058	4.10435	2.4811	0.115222	0.941324	0.0262609	0	8	12	15
miR-877-3p	1.35433	4.64612	2.48029	0.115281	0.941324	0.0262609	40	65	15	16
miR-2285cn-5p	2.48714	2.09735	2.47717	0.11551	0.941324	0.0262609	16	2	1	2
miR-2461-3p	1.43621	7.84887	2.46478	0.116424	0.941324	0.0262609	1146	1265	286	451
miR-339-3p	-1.55596	6.46094	2.4628	0.116571	0.941324	0.0262609	38	92	158	86
miR-6521-5p	1.27795	6.14339	2.45398	0.117227	0.941324	0.0262609	377	147	44	188
miR-2450a-3p	1.35777	4.56449	2.45007	0.117519	0.941324	0.0262609	55	53	6	37
miR-6526-3-5p	-2.02964	2.24099	2.44744	0.117717	0.941324	0.0262609	1	10	11	25
miR-1193-3p	-2.02296	6.43558	2.43824	0.118409	0.941324	0.0262609	17	23	27	135
miR-2285v-3p	-1.1082	4.25737	2.4337	0.118752	0.941324	0.0262609	24	27	31	65
miR-2285ba-1-3p	2.28357	3.17897	2.42565	0.119363	0.941324	0.0262609	17	99	8	8
miR-2285n-3-5p	1.55735	2.24485	2.42454	0.119448	0.941324	0.0262609	14	12	2	6
miR-199a-3p	-2.52482	8.60138	2.42274	0.119585	0.941324	0.0262609	2	1	10	2
miR-12025-5p	-2.3427	4.42572	2.41489	0.120187	0.941324	0.0262609	9	12	26	71
miR-2284y-7-5p	4.55773	1.07779	2.41219	0.120394	0.941324	0.0262609	5	0	0	0
miR-11987-5p	-1.54833	12.567	2.41034	0.120536	0.941324	0.0262609	7344	11217	25603	7266
miR-2319b-3p	-3.06702	4.14916	2.40908	0.120633	0.941324	0.0262609	5	7	53	5
miR-150-3p	-1.39453	9.13258	2.39425	0.121782	0.947279	0.0235222	532	473	1142	747
miR-2285o-4-3p	-2.67849	1.81048	2.37735	0.123107	0.954562	0.020196	1	0	5	0
miR-339a	-2.31157	9.096	2.36914	0.123756	0.956576	0.0192806	3	3	17	1
miR-2470-3p	1.36944	6.94241	2.35899	0.124563	0.9598	0.0178194	651	167	86	240
miR-2903-3p	-1.45969	9.45503	2.35034	0.125256	0.962122	0.0167698	567	1864	2762	1281
miR-452-3p	-2.07763	4.6114	2.31435	0.128185	0.981552	0.00808672	1	12	27	1
miR-2285f	-3.39243	3.04825	2.30178	0.129226	0.983744	0.00711769	0	0	1	1
miR-2469-5p	-1.19524	4.94499	2.28207	0.130877	0.983744	0.00711769	34	70	91	75
miR-148b-5p	1.80616	7.79102	2.28082	0.130982	0.983744	0.00711769	938	96	122	147
miR-12048-5p	1.21312	4.59619	2.27196	0.131733	0.983744	0.00711769	42	97	15	35
miR-2413-5p	-1.57077	3.67572	2.27055	0.131853	0.983744	0.00711769	13	7	15	43
miR-12055-3p	-1.25567	4.10089	2.26836	0.13204	0.983744	0.00711769	10	22	25	34
miR-2899-5p	1.76818	4.54154	2.26198	0.132585	0.983744	0.00711769	65	42	6	26
miR-10180-5p	-1.33383	10.3544	2.25409	0.133262	0.983744	0.00711769	1553	3614	5566	2473
miR-2401-5p	1.46319	6.2817	2.25024	0.133594	0.983744	0.00711769	466	112	76	118
miR-127	-2.07211	9.88217	2.24892	0.133707	0.983744	0.00711769	3	4	16	2
miR-1307	-2.01057	10.0213	2.24858	0.133737	0.983744	0.00711769	8	13	45	2
miR-12045-3p	1.42594	8.44337	2.24645	0.133922	0.983744	0.00711769	520	3672	359	858
miR-2366-3p	1.34034	4.43188	2.24431	0.134107	0.983744	0.00711769	41	50	9	23
miR-500-5p	1.46854	4.93895	2.24089	0.134403	0.983744	0.00711769	117	22	10	46
miR-1343-3p	1.58679	8.45899	2.24008	0.134474	0.983744	0.00711769	48	248	38	23
miR-105b-3p	-1.60113	7.85926	2.2225	0.136013	0.990645	0.00408187	162	311	570	398
miR-125b-2-5p	1.76406	5.08385	2.22011	0.136224	0.990645	0.00408187	5	43	3	8
miR-6526-2-3p	1.23291	5.53865	2.21338	0.136818	0.992034	0.00347326	75	178	32	52
miR-12052-5p	-1.4594	3.91485	2.20491	0.137572	0.993517	0.0028249	6	28	16	67
miR-483-3p	1.12229	6.93536	2.20201	0.137831	0.993517	0.0028249	302	332	76	186
miR-2310-5p	1.53141	4.26634	2.1958	0.138387	0.994605	0.00234919	19	70	4	24
miR-2375-3p	-1.38283	4.52156	2.18945	0.138959	0.995805	0.00182564	22	65	106	22
miR-568-5p	3.39366	1.27103	2.18472	0.139387	0.995967	0.00175517	0	22	1	0
miR-2285dj-5p	2.68088	1.92853	2.16971	0.140753	0.996454	0.00154291	13	7	2	0
miR-2896-3p	-1.68113	3.56784	2.1671	0.140992	0.996454	0.00154291	2	20	20	32
miR-12003-5p	1.76268	4.53926	2.1663	0.141065	0.996454	0.00154291	116	16	17	17
miR-377-3p	2.1313	2.42381	2.16618	0.141076	0.996454	0.00154291	12	12	1	4
miR-584-1-5p	2.70802	1.54628	2.13237	0.144218	1	0	4	7	1	0
miR-2284z-3-3p	-1.62785	2.37312	2.12242	0.145157	1	0	2	3	4	10
miR-154b-5p	-1.92495	3.74116	2.11208	0.146141	1	0	4	12	31	2
miR-2411-5p	-1.32572	5.77991	2.10423	0.146892	1	0	50	106	27	389
miR-2285be-5p	2.27595	3.51888	2.10239	0.147069	1	0	8	17	3	0
miR-2284s-3p	-2.89233	2.56552	2.10166	0.147139	1	0	0	1	5	0
miR-2284n-3p	2.62444	2.15001	2.10031	0.147269	1	0	0	9	0	1
miR-2339-5p	1.40718	3.78141	2.09423	0.147856	1	0	37	32	12	7
miR-2285n-2-3p	1.13981	6.03988	2.09122	0.148148	1	0	174	192	47	98
miR-2284z-7-5p	-3.52451	1.08388	2.09036	0.148231	1	0	0	0	0	3
miR-26a-2-5p	-1.61463	8.36113	2.08778	0.148481	1	0	96	135	286	209
miR-7-2-5p	1.32682	8.26254	2.08353	0.148895	1	0	250	1839	111	635
miR-2284t-5p	-2.13607	2.41246	2.07607	0.149625	1	0	0	4	3	13
miR-10173-3p	-1.29775	4.85622	2.07384	0.149844	1	0	44	37	92	46
miR-12006-3p	0.965243	4.79376	2.07237	0.149988	1	0	66	71	13	55
miR-2285cp-5p	1.32832	4.94642	2.07027	0.150195	1	0	63	89	23	22
miR-502a-2-3p	1.3868	8.15388	2.06907	0.150313	1	0	1785	560	351	429
miR-4286-2-5p	1.33353	6.53104	2.06774	0.150444	1	0	449	96	42	203
miR-409b-5p	1.9633	2.94137	2.06613	0.150603	1	0	5	37	4	3
miR-2285bf-3-5p	-2.63125	1.02169	2.05879	0.15133	1	0	0	1	1	6
miR-181a	-2.54543	6.96693	2.04568	0.152639	1	0	1	0	4	1
miR-6523b-3p	2.83586	2.28823	2.04485	0.152722	1	0	0	29	2	0
miR-2284h-5p	1.67383	4.82409	2.03438	0.153777	1	0	15	291	33	26
miR-2336	3.1077	6.48017	2.03031	0.15419	1	0	1	1	0	0
miR-8549-3p	-3.51614	0.781651	2.00284	0.157005	1	0	0	0	0	3
miR-135a-2-5p	-1.31043	5.35265	1.99248	0.158081	1	0	47	58	33	240
miR-1468-3p	1.43185	4.1268	1.98789	0.158562	1	0	48	47	10	21
miR-2285aw-5p	3.24116	2.54242	1.98532	0.158831	1	0	2	0	0	0
miR-2284aa-4-5p	-3.08349	0.392795	1.97313	0.160116	1	0	0	0	0	2
miR-192	3.10943	5.2534	1.97238	0.160196	1	0	1	1	0	0
miR-2289-3p	-0.957766	6.85024	1.96904	0.16055	1	0	162	260	247	418
miR-1949-3p	1.6922	2.41157	1.96269	0.161226	1	0	23	11	4	5
miR-375-3p	1.56331	10.3446	1.96157	0.161345	1	0	202	1459	97	380
miR-2319a-5p	2.0102	2.81397	1.95292	0.162273	1	0	7	18	0	6
miR-2285ag-3p	1.61567	3.37138	1.94759	0.162847	1	0	30	10	2	12
miR-2489-3p	-1.55324	3.35278	1.94403	0.163232	1	0	12	4	17	25
miR-2285dg-5p	-1.93004	2.33893	1.92829	0.164946	1	0	0	6	2	20
miR-10183-5p	1.232	6.98089	1.92662	0.165129	1	0	626	184	110	222
miR-656-5p	1.31066	4.40308	1.92312	0.165513	1	0	26	150	8	57
miR-2284q-3p	1.39926	3.57916	1.92035	0.165818	1	0	28	43	6	18
miR-10179-3p	-1.54374	2.37629	1.91849	0.166024	1	0	7	2	5	23
miR-12063-5p	1.48592	6.82676	1.91778	0.166102	1	0	270	179	41	113
miR-133b-3p	-1.22558	3.33227	1.91744	0.166139	1	0	5	13	6	34
miR-181b	-2.26506	7.11096	1.91739	0.166145	1	0	2	0	0	13
miR-2388-3p	-1.0071	7.54565	1.91342	0.166584	1	0	221	420	408	590
miR-1291-3p	-1.6485	3.37751	1.91294	0.166637	1	0	2	15	7	42
miR-330-3p	-1.53999	9.15087	1.90963	0.167004	1	0	12	37	44	63
miR-1247-5p	-1.43752	5.26333	1.89709	0.168405	1	0	37	121	165	111
miR-9-1-3p	-1.31536	4.39007	1.88621	0.16963	1	0	33	11	10	122
miR-11986b-5p	1.01527	4.46737	1.88478	0.169792	1	0	56	51	13	36
miR-323-5p	1.01738	4.67059	1.87961	0.170379	1	0	59	74	11	53
miR-2380-3p	1.05411	6.69455	1.86977	0.171502	1	0	188	610	53	308
miR-2284z-2-5p	2.67965	1.37171	1.86725	0.171791	1	0	4	7	1	0
miR-660-3p	1.52837	2.94043	1.86356	0.172215	1	0	24	24	3	13
miR-2380-5p	3.1125	1.10686	1.85911	0.172727	1	0	1	1	0	0
miR-133b-5p	-1.41883	5.0278	1.8552	0.173179	1	0	78	69	185	79
miR-7858-5p	-1.00759	5.77817	1.85426	0.173289	1	0	62	134	68	301
miR-2459-3p	-1.03161	5.26917	1.85005	0.173777	1	0	37	90	33	221
miR-3431-3p	1.3545	7.13553	1.84621	0.174225	1	0	42	217	23	58
miR-2285da-3p	2.49265	1.84492	1.8429	0.174611	1	0	9	2	0	2
miR-215-5p	1.38012	9.97924	1.83252	0.17583	1	0	214	195	44	97
miR-486-5p	-1.83225	16.8228	1.82866	0.176286	1	0	2738	1186	7836	998
miR-2376	2.35338	5.49456	1.81969	0.17735	1	0	7	0	1	0
miR-2483-3p	1.0957	6.81412	1.81852	0.177489	1	0	233	284	63	152
miR-26c-5p	1.34278	5.12622	1.81691	0.177681	1	0	133	57	19	56
miR-2386-3p	-1.15008	4.26932	1.81069	0.178426	1	0	33	37	41	98
miR-12064-3p	2.66466	1.47688	1.80666	0.178909	1	0	9	0	1	0
miR-340-3p	-1.58967	8.3892	1.80649	0.17893	1	0	33	68	141	39
miR-12029-5p	-1.1148	4.13163	1.80314	0.179333	1	0	18	20	27	41
miR-3604-1-3p	1.12527	4.08098	1.7999	0.179724	1	0	17	59	11	15
miR-362-3p	1.84581	3.26396	1.78593	0.181423	1	0	29	10	7	0
miR-218-2-3p	-1.04954	4.73801	1.78432	0.181619	1	0	26	57	45	98
miR-496-3p	1.78356	3.14538	1.7835	0.18172	1	0	37	2	3	9
miR-12003-3p	1.66287	2.73211	1.77982	0.182171	1	0	4	10	0	4
miR-133a-1-3p	1.31684	6.1266	1.77622	0.182614	1	0	334	95	44	135
miR-2285di-5p	1.87643	2.32312	1.77232	0.183095	1	0	1	19	3	0
miR-2488-3p	-1.98543	8.75487	1.76788	0.183645	1	0	116	100	444	80
miR-202-5p	1.22982	5.33816	1.76712	0.183738	1	0	236	139	31	136
miR-4444-3p	-1.03125	4.40343	1.76131	0.184461	1	0	39	29	17	135
miR-2285cq-5p	-2.79436	1.5612	1.75295	0.185507	1	0	3	0	2	26
miR-11994-3p	-1.71178	2.89246	1.74998	0.18588	1	0	4	6	2	34
miR-2285bj-1-3p	-1.64395	2.88148	1.74891	0.186014	1	0	7	6	4	41
miR-668-5p	1.03063	4.15612	1.737	0.187519	1	0	40	71	7	46
miR-2447-3p	-1.62624	2.3046	1.7227	0.189346	1	0	2	3	4	10
miR-431-5p	-1.0314	6.89804	1.71353	0.190529	1	0	284	359	584	286
miR-216a-3p	1.83363	5.79838	1.70964	0.191032	1	0	256	15	36	29
miR-760-5p	1.07065	5.92652	1.70912	0.1911	1	0	216	132	47	108
miR-3578-5p	-0.907476	5.10843	1.70791	0.191257	1	0	32	41	21	116
miR-376b-5p	-1.39837	2.92757	1.70756	0.191302	1	0	8	3	5	26
miR-2325a-5p	-1.45446	3.82353	1.70482	0.191659	1	0	8	22	29	30
miR-29e-3p	2.28218	3.31701	1.70422	0.191737	1	0	0	7	0	1
miR-2285cd-5p	1.02816	4.58663	1.70204	0.192022	1	0	34	66	14	26
miR-2285bd-5p	-1.04379	3.68043	1.69988	0.192304	1	0	10	30	18	53
miR-875-5p	-1.17713	8.69293	1.69904	0.192414	1	0	491	791	1146	867
miR-2284m-3p	-1.59078	2.99833	1.69746	0.192621	1	0	9	7	11	36
miR-10185-3p	-1.61149	5.11883	1.69545	0.192884	1	0	4	4	11	7
miR-2474-3p	1.08576	6.19835	1.69416	0.193054	1	0	147	155	63	36
miR-2284z-1-3p	-1.54726	1.96139	1.69302	0.193203	1	0	0	10	7	16
miR-27b	-1.54116	11.0109	1.68703	0.193993	1	0	22	24	68	14
miR-2407-3p	-1.43799	6.53911	1.68272	0.194563	1	0	59	122	154	224
miR-10166-3p	0.93076	6.6381	1.68021	0.194897	1	0	359	291	118	166
miR-2285cv-2-3p	-1.849	2.98885	1.67915	0.195038	1	0	3	10	18	14
miR-2285h-3p	-1.37944	4.25595	1.66972	0.196296	1	0	17	10	26	33
miR-2285bi-2-3p	1.84964	4.5453	1.66918	0.196368	1	0	19	22	4	5
miR-34b-5p	1.04881	7.36451	1.66608	0.196785	1	0	206	786	77	355
miR-10a	-1.53159	11.674	1.66198	0.197336	1	0	13	13	36	14
miR-216b-5p	-1.65225	3.9003	1.64823	0.199199	1	0	1	8	7	16
miR-2285bu-1-3p	-1.01205	6.65387	1.64213	0.200034	1	0	118	183	240	186
miR-10b-3p	-1.24446	7.41101	1.6371	0.200724	1	0	40	40	56	109
miR-668-3p	-1.17819	4.48948	1.63662	0.20079	1	0	11	66	48	82
miR-599-5p	-1.13751	5.48871	1.63592	0.200886	1	0	42	110	153	41
miR-2285ao-3-5p	2.24598	2.11356	1.63159	0.201484	1	0	1	17	2	0
miR-2285bj-2-5p	1.31271	3.197	1.62733	0.202073	1	0	17	33	5	12
miR-30f	-1.66009	8.60007	1.62449	0.202466	1	0	2	7	14	3
miR-376c-3p	1.67791	2.99378	1.62016	0.203069	1	0	2	24	2	4
miR-2390-3p	-1.52386	2.85421	1.61643	0.203591	1	0	4	6	13	7
miR-2312-3p	1.02189	6.14428	1.60584	0.205078	1	0	239	205	43	176
miR-2285cu-3p	1.6332	3.03394	1.6018	0.205648	1	0	8	16	4	1
miR-665-3p	-0.889833	5.40212	1.60048	0.205836	1	0	49	91	96	91
miR-125b-1-3p	-1.09507	6.54492	1.60028	0.205864	1	0	59	78	115	97
miR-2285g-3-5p	-2.32345	2.32841	1.59669	0.206373	1	0	0	4	10	1
miR-103-1-5p	1.82981	4.04529	1.59166	0.207089	1	0	26	64	9	9
miR-16a	1.86805	10.0362	1.58743	0.207693	1	0	7	6	1	2
miR-2285r-3p	1.94424	3.31725	1.58329	0.208287	1	0	6	56	7	2
miR-507-5p	-1.03298	3.82257	1.57685	0.209214	1	0	27	20	27	61
miR-2456-3p	1.17157	4.86624	1.56976	0.210243	1	0	137	16	25	40
miR-544a-3p	-1.18802	3.60759	1.56937	0.210299	1	0	21	5	16	44
miR-2450b-3p	3.29007	1.92528	1.56771	0.21054	1	0	2	0	0	0
miR-106-5p	1.45012	6.97362	1.56682	0.21067	1	0	175	61	17	77
miR-2285cr-2-5p	-1.58207	2.96049	1.56657	0.210706	1	0	1	21	9	49
miR-3613a	2.16877	4.85059	1.56355	0.211146	1	0	5	0	0	1
miR-2439-3p	0.950388	6.66201	1.56337	0.211173	1	0	515	285	90	335
miR-9851-5p	-0.980954	4.30172	1.56309	0.211214	1	0	34	32	35	83
miR-433-5p	1.01366	5.02783	1.54525	0.213839	1	0	136	46	31	52
miR-2285aa-5p	-2.1501	2.9529	1.5288	0.216293	1	0	1	0	0	6
miR-2361-5p	1.06759	3.91266	1.52755	0.21648	1	0	38	38	8	26
miR-12064-5p	1.17604	4.53845	1.52532	0.216816	1	0	44	48	11	25
miR-2284j-3p	-1.38541	3.18809	1.51592	0.218238	1	0	0	14	11	15
miR-200a-5p	0.917159	7.10691	1.51417	0.218504	1	0	403	490	138	265
miR-11996-5p	1.27778	4.32656	1.50922	0.219257	1	0	14	144	13	39
miR-885	-2.58492	3.64126	1.5065	0.219674	1	0	0	0	1	0
miR-12000-3p	1.00955	6.37386	1.50164	0.22042	1	0	618	162	63	386
miR-2285b	-2.60071	5.07314	1.50059	0.22058	1	0	0	0	1	0
miR-2284p-5p	1.16401	4.16061	1.50054	0.220589	1	0	23	109	9	43
miR-10225a	-2.17593	8.44381	1.49902	0.220823	1	0	1	0	3	1
miR-433	-2.61529	5.28905	1.49449	0.221521	1	0	0	0	1	0
miR-10169-3p	1.02386	5.37827	1.49141	0.221998	1	0	52	256	43	69
miR-664b-3p	-2.62256	6.21072	1.4912	0.22203	1	0	0	0	1	0
miR-2285aa	-2.62456	5.47136	1.49027	0.222175	1	0	0	0	1	0
miR-6527	-2.62582	2.81607	1.48967	0.222268	1	0	0	0	1	0
miR-3613-5p	1.03179	5.56128	1.48765	0.222581	1	0	122	102	13	106
miR-432	-2.63606	5.08794	1.4846	0.223056	1	0	0	0	1	0
miR-10225b	-2.64279	6.82832	1.48107	0.223607	1	0	0	0	1	0
miR-11991-5p	1.04207	6.90273	1.48007	0.223764	1	0	136	338	48	154
miR-6536-2-5p	0.844611	4.26322	1.47849	0.224012	1	0	25	47	9	26
miR-2394-3p	0.980502	7.4291	1.47481	0.224589	1	0	329	507	87	307
miR-107	-2.65398	6.14198	1.47479	0.224591	1	0	0	0	1	0
miR-2356-3p	-1.1052	4.46237	1.47326	0.224833	1	0	25	35	18	113
miR-658-3p	-0.861569	6.37935	1.47078	0.225223	1	0	90	202	156	262
miR-181a-2-5p	-1.19931	4.02877	1.47046	0.225273	1	0	10	26	19	52
miR-2474	-2.66669	3.87683	1.46701	0.225818	1	0	0	0	1	0
miR-11986b	-2.66953	2.97083	1.46518	0.226108	1	0	0	0	1	0
miR-11984	-2.67422	3.66046	1.46205	0.226604	1	0	0	0	1	0
miR-12063-3p	-0.97796	4.63788	1.45921	0.227056	1	0	54	57	104	39
miR-7858-3p	1.23086	3.66024	1.45765	0.227304	1	0	26	18	3	16
miR-431-3p	1.67644	6.72378	1.45701	0.227406	1	0	327	109	25	127
miR-378b-3p	-1.03831	6.17047	1.44999	0.22853	1	0	52	39	88	42
let-7e	-1.55966	10.1118	1.44065	0.230034	1	0	3	5	7	13
miR-2481-5p	-1.19987	5.42289	1.43738	0.230564	1	0	44	46	83	70
miR-376c-5p	-2.70884	0.444999	1.43535	0.230893	1	0	0	0	1	0
miR-2297-5p	1.36348	3.78943	1.42332	0.232857	1	0	15	62	2	27
miR-12054-3p	-1.24353	7.46248	1.41141	0.234823	1	0	150	350	410	440
miR-18a	-2.74014	3.54601	1.40448	0.235974	1	0	0	0	1	0
miR-2284a-3p	-1.49251	3.31623	1.40429	0.236007	1	0	3	22	5	64
miR-2285db-5p	2.9893	1.66955	1.3926	0.237967	1	0	12	0	1	0
miR-2402-5p	-0.936165	4.89493	1.39185	0.238093	1	0	42	76	88	70
miR-505	-2.75278	2.84991	1.38978	0.238442	1	0	0	0	1	0
miR-2444-5p	-1.5015	4.53003	1.38663	0.238975	1	0	11	14	22	37
miR-2285z-3p	1.67947	2.7808	1.38437	0.239358	1	0	13	4	3	1
miR-2285j	-2.76117	1.21588	1.37919	0.24024	1	0	0	0	1	0
miR-425-3p	-1.15023	10.1115	1.37488	0.240976	1	0	1192	1863	3001	1332
miR-21-3p	-1.21826	5.89782	1.37346	0.241219	1	0	23	56	27	149
miR-1225-3p	-0.995273	7.66063	1.37281	0.241329	1	0	242	249	359	404
miR-660	2.04012	7.74437	1.37266	0.241356	1	0	3	2	0	1
miR-147-5p	1.23716	6.0711	1.36996	0.241818	1	0	614	76	154	70
miR-2284ab-3p	-1.22626	3.73497	1.36643	0.242426	1	0	6	9	12	16
miR-219-5p	1.07883	4.68865	1.36165	0.243252	1	0	41	117	16	48
miR-2324-5p	-2.77397	1.82851	1.36164	0.243253	1	0	0	0	1	0
miR-1814b-3p	-1.32071	4.60812	1.36013	0.243514	1	0	11	41	3	136
miR-10170-5p	0.82363	6.19053	1.35977	0.243577	1	0	121	320	86	92
miR-194b-2-5p	-0.932166	5.26426	1.35964	0.2436	1	0	49	43	38	133
miR-191b-3p	0.963136	6.4577	1.3574	0.243988	1	0	281	167	71	138
miR-382	-2.35195	5.94033	1.35561	0.2443	1	0	0	0	0	1
miR-199b	-1.59074	10.3232	1.35028	0.245228	1	0	12	12	38	6
miR-10020-5p	1.40676	2.96045	1.34942	0.245379	1	0	15	33	9	2
miR-2368-5p	-0.895641	5.3884	1.34902	0.245449	1	0	44	74	53	140
miR-2369-5p	1.62847	3.4222	1.34329	0.246455	1	0	14	31	8	0
miR-154c-5p	1.05728	6.15237	1.342	0.246681	1	0	77	425	27	198
miR-2425-5p	-0.975661	4.34987	1.3409	0.246875	1	0	16	35	16	79
miR-378d-3p	-0.806756	6.16611	1.34029	0.246983	1	0	66	99	55	219
miR-2387-3p	-1.02822	6.15595	1.33136	0.248563	1	0	213	126	376	56
miR-451	-1.61684	10.0209	1.32903	0.248978	1	0	13	7	35	3
miR-2285dk-5p	1.08696	4.19194	1.32678	0.249378	1	0	27	72	7	36
miR-1	-2.34141	5.10703	1.32515	0.249669	1	0	0	0	0	1
miR-2285at-4-3p	-2.33942	2.48971	1.31934	0.250711	1	0	0	0	0	1
miR-12043-3p	-1.26256	3.29104	1.31863	0.250838	1	0	6	16	7	44
miR-2285g-3-3p	1.25413	3.60114	1.31637	0.251244	1	0	28	40	3	26
miR-744-3p	0.998098	4.85061	1.31458	0.251567	1	0	54	86	9	61
miR-507b-5p	-1.20696	3.42901	1.30228	0.253797	1	0	7	11	14	19
miR-502a	-2.80985	0.779068	1.30163	0.253915	1	0	0	0	1	0
miR-491	-2.8117	1.82864	1.29804	0.254571	1	0	0	0	1	0
miR-181b-1-5p	1.53137	3.99638	1.2891	0.256214	1	0	57	3	4	20
miR-19b	-2.32863	5.29003	1.28756	0.256498	1	0	0	0	0	1
miR-2291-3p	-1.67016	8.42943	1.28389	0.257176	1	0	145	157	419	243
miR-380-5p	-0.779394	4.62817	1.27992	0.257913	1	0	32	75	55	89
miR-11991-3p	1.29521	4.22746	1.27787	0.258295	1	0	24	25	5	13
miR-3141-3p	-1.0203	7.45255	1.27501	0.258828	1	0	107	187	214	223
miR-2285aj-5p	-1.29652	3.52455	1.27463	0.2589	1	0	3	1	5	3
miR-32-3p	0.906237	5.46384	1.26717	0.260298	1	0	50	133	22	61
miR-11994-5p	-1.25996	6.26135	1.26446	0.260809	1	0	8	8	9	27
miR-11971-5p	2.93122	1.38803	1.25921	0.261801	1	0	2	8	0	1
miR-4657-5p	1.02655	5.25684	1.25358	0.262869	1	0	75	43	12	47
miR-2285by-5p	0.854031	4.05433	1.25274	0.26303	1	0	30	72	12	37
miR-2336-5p	-1.04618	3.37841	1.24412	0.264678	1	0	11	20	24	23
miR-2285an-5p	-1.39787	7.23096	1.2425	0.26499	1	0	10	10	5	53
miR-2285bm-5p	1.37142	3.43303	1.23589	0.266265	1	0	7	21	1	9
miR-2367-5p	0.959078	3.82662	1.23425	0.266583	1	0	29	42	8	25
miR-146a-5p	-1.45279	11.1697	1.23261	0.2669	1	0	387	647	1335	353
miR-181a-1-3p	-1.05156	6.73393	1.22503	0.268375	1	0	14	14	13	42
miR-3431-5p	-1.3272	8.68185	1.2216	0.269047	1	0	5	15	5	45
miR-92a-2-3p	-1.31057	9.36775	1.21429	0.270484	1	0	19	35	45	57
miR-2285aq-2-5p	1.4372	2.61571	1.21194	0.270948	1	0	7	15	3	3
miR-1835-5p	-0.932872	5.37334	1.20748	0.271832	1	0	95	22	55	182
miR-124a-2-3p	-0.971012	5.4779	1.20673	0.271981	1	0	36	107	60	181
miR-2446-5p	-0.971283	8.99837	1.20646	0.272034	1	0	750	1505	1718	1287
miR-95-3p	-1.22458	7.3316	1.20381	0.272561	1	0	24	28	41	57
miR-7180-3p	-1.01093	5.9619	1.19921	0.27348	1	0	64	65	122	50
miR-145	-2.29861	3.84363	1.19635	0.274053	1	0	0	0	0	1
miR-582-5p	-1.42477	2.43324	1.19414	0.274497	1	0	4	2	6	8
miR-502b-5p	-0.845431	5.75349	1.19234	0.274859	1	0	61	154	130	151
miR-2470-5p	1.21822	2.56724	1.18931	0.27547	1	0	23	7	3	10
miR-2882-5p	-1.31279	2.53442	1.18914	0.275502	1	0	7	11	8	35
miR-2285bd-3p	0.954023	5.72169	1.18843	0.275647	1	0	46	91	13	52
miR-6523b-5p	1.14142	4.19207	1.18707	0.275921	1	0	128	16	10	68
miR-2384-3p	1.25258	5.30623	1.18359	0.276626	1	0	92	14	10	39
miR-11992-5p	1.07943	5.57615	1.18327	0.27669	1	0	65	69	12	50
miR-2285aq-1-3p	-1.36822	2.70968	1.18322	0.276701	1	0	6	5	4	26
miR-2285de-3p	1.47282	2.73285	1.18271	0.276806	1	0	2	32	3	6
miR-4680-5p	-1.25183	2.94933	1.18069	0.277215	1	0	8	12	14	26
miR-584-7-3p	0.842728	7.69954	1.18051	0.277252	1	0	990	525	185	686
miR-665	-2.29262	0.312775	1.17763	0.27784	1	0	0	0	0	1
miR-127-3p	-1.14763	10.4467	1.1766	0.27805	1	0	115	214	172	466
miR-2427-3p	-0.907913	4.3222	1.17488	0.2784	1	0	8	53	13	93
miR-3432a	-1.29302	12.1536	1.17232	0.278924	1	0	29	19	60	18
miR-11971-3p	-1.19237	7.83503	1.17082	0.279233	1	0	18	12	35	11
miR-194-1-5p	-1.24652	9.02547	1.17074	0.279249	1	0	427	448	423	1605
miR-208a-5p	1.19448	4.85753	1.16765	0.279884	1	0	84	32	23	17
miR-2285e-2-5p	1.53709	6.49773	1.16686	0.280048	1	0	8	17	1	7
miR-494-3p	1.07345	6.8007	1.15497	0.282511	1	0	133	100	15	105
miR-181d-5p	-1.01232	6.5734	1.15191	0.28315	1	0	28	31	46	44
miR-1256-3p	-1.08145	3.78276	1.14977	0.283597	1	0	5	19	17	20
miR-873-3p	-0.905527	4.28259	1.1489	0.28378	1	0	20	28	26	50
miR-2285g-2-5p	1.16947	4.69643	1.14848	0.283867	1	0	31	52	10	21
miR-449b-3p	1.06536	5.49571	1.14839	0.283887	1	0	264	55	31	140
miR-11993	2.3295	3.41687	1.1468	0.284219	1	0	1	0	0	0
miR-411a	-1.8848	8.17217	1.14673	0.284235	1	0	1	0	3	0
miR-2452-3p	-0.851416	7.00458	1.14648	0.284287	1	0	201	426	401	411
miR-211-5p	-1.0107	6.34035	1.14358	0.284897	1	0	36	65	42	144
miR-345-5p	0.956343	5.609	1.14263	0.285098	1	0	54	114	18	59
miR-12017-5p	-0.911752	5.35029	1.13811	0.286053	1	0	28	39	12	122
miR-2285bn-5p	-2.27995	0.548495	1.13741	0.286201	1	0	0	0	0	1
miR-3432a-2-3p	1.08222	7.80375	1.13688	0.286312	1	0	221	76	38	103
miR-107-5p	0.901812	4.17441	1.13149	0.287457	1	0	30	97	15	42
miR-2285bc-5p	2.33867	3.71775	1.13039	0.287692	1	0	1	0	0	0
miR-24-3p	-1.2502	12.1209	1.1293	0.287925	1	0	48	44	106	37
miR-2414-3p	1.95382	1.63009	1.12702	0.288413	1	0	3	11	2	0
miR-302d-3p	2.34048	1.11561	1.12696	0.288424	1	0	1	0	0	0
miR-2460-5p	0.803301	6.60789	1.12398	0.289062	1	0	410	193	65	307
miR-12055-5p	0.792043	4.68914	1.12077	0.289753	1	0	59	136	32	58
miR-2285as-3-3p	2.07215	1.73247	1.1188	0.290176	1	0	13	0	1	2
miR-2468-5p	1.33971	5.33018	1.11849	0.290244	1	0	42	36	14	8
miR-2888-1-3p	-0.984522	6.1574	1.11733	0.290494	1	0	48	150	93	231
miR-455-5p	1.04451	7.09059	1.11724	0.290513	1	0	176	109	59	47
miR-33a-3p	-1.23892	5.22363	1.11265	0.291507	1	0	8	7	9	24
miR-2364-5p	0.756782	6.78173	1.11178	0.291696	1	0	395	315	103	298
miR-2339-3p	0.958997	4.80947	1.1102	0.292038	1	0	18	192	38	30
miR-2285b-2-3p	1.5127	6.51365	1.10977	0.292131	1	0	63	0	10	10
miR-1842	2.34961	4.47672	1.10865	0.292376	1	0	1	0	0	0
miR-425-5p	-1.27669	12.318	1.10521	0.293126	1	0	130	120	280	129
miR-1248-2-5p	1.1758	3.0529	1.1016	0.293916	1	0	26	6	4	10
miR-493	2.20321	4.83179	1.10111	0.294023	1	0	0	1	0	0
miR-2285br-5p	-1.21796	3.30309	1.09626	0.295088	1	0	10	30	22	56
miR-12057-3p	0.92009	3.99817	1.09561	0.295231	1	0	41	44	16	20
miR-2285cc-5p	2.35593	0.597551	1.09486	0.295398	1	0	1	0	0	0
miR-2329-2-5p	-1.67789	2.27724	1.09246	0.295928	1	0	3	3	4	15
miR-11973	2.3572	2.97237	1.09196	0.296037	1	0	1	0	0	0
miR-6519-5p	0.867411	4.58999	1.08948	0.296586	1	0	54	84	17	51
miR-2285de-5p	1.63997	2.39786	1.08819	0.296872	1	0	4	18	1	5
miR-18b-3p	-0.82871	5.08179	1.08489	0.297606	1	0	20	62	16	126
miR-4657-3p	1.12637	1.98565	1.0848	0.297627	1	0	9	13	2	7
miR-101-1-3p	1.2101	6.70504	1.07911	0.298897	1	0	54	17	8	23
miR-2285u-5p	-0.823788	8.01153	1.0785	0.299033	1	0	383	749	704	756
miR-2385-5p	0.825795	4.47356	1.07599	0.299597	1	0	50	117	26	50
miR-2285dj-3p	-1.23621	1.9852	1.0729	0.300292	1	0	4	9	7	20
miR-29d-5p	1.13444	6.27771	1.07179	0.300542	1	0	47	42	5	38
miR-2285ce-5p	0.965519	3.73119	1.06933	0.301096	1	0	25	52	6	31
miR-631-5p	1.09294	8.72666	1.06855	0.301272	1	0	662	2991	120	1596
miR-2408	2.19365	4.21605	1.06672	0.301687	1	0	0	1	0	0
miR-12042-5p	-0.826118	4.51353	1.06344	0.302433	1	0	12	34	21	46
miR-6528-3p	0.823578	5.56191	1.06335	0.302452	1	0	68	120	16	87
miR-652	1.59881	9.29723	1.06288	0.30256	1	0	13	4	2	3
miR-6536-1-3p	-1.51009	2.5117	1.05965	0.303295	1	0	0	6	8	2
miR-376a-3p	-1.07888	3.581	1.05941	0.30335	1	0	11	22	10	58
miR-7860	2.19128	5.09752	1.05793	0.303688	1	0	0	1	0	0
miR-451-3p	-1.00926	10.1072	1.04873	0.305801	1	0	1292	2123	2608	2282
miR-11972-3p	-1.80551	11.8918	1.04787	0.305999	1	0	130	609	1096	364
miR-200c-5p	0.908803	8.52619	1.04476	0.306717	1	0	1603	880	410	803
miR-378c-3p	1.32709	9.1807	1.04382	0.306934	1	0	1686	1408	384	689
miR-2285s-5p	-1.58249	3.24657	1.04213	0.307327	1	0	3	0	2	8
miR-2285b-2-5p	-1.97149	2.38401	1.04173	0.307419	1	0	1	2	0	14
miR-2428-3p	-1.1849	3.35976	1.03199	0.309691	1	0	9	20	29	13
miR-452-5p	1.02626	5.82478	1.02922	0.310343	1	0	25	45	10	18
miR-7180	2.18373	1.08612	1.02912	0.310365	1	0	0	1	0	0
miR-2285n-6-5p	-1.1577	3.48698	1.02437	0.311485	1	0	17	10	5	65
miR-450a-2-5p	-1.847	1.73952	1.02372	0.311637	1	0	0	1	2	1
miR-206	-1.50847	7.129	1.02316	0.311771	1	0	0	2	0	6
miR-12013-3p	-1.32665	4.74944	1.02223	0.311991	1	0	14	31	38	46
miR-2285m-3-5p	2.18163	4.46714	1.02088	0.31231	1	0	0	1	0	0
miR-2321-5p	-1.0165	3.24195	1.02067	0.31236	1	0	4	24	12	35
miR-2285bo-5p	1.38283	5.91444	1.019	0.312755	1	0	6	7	0	5
miR-12019-3p	-0.810527	6.9372	1.01871	0.312824	1	0	174	228	277	232
miR-2387-5p	-0.812988	7.06446	1.01853	0.312868	1	0	173	270	324	201
miR-2284t-3p	1.29514	2.96822	1.01619	0.313425	1	0	15	28	1	17
miR-2409-5p	1.39346	5.33465	1.01104	0.314655	1	0	166	29	21	56
miR-1777a-5p	-0.839788	5.5446	1.00837	0.315294	1	0	74	68	111	70
miR-2284n-5p	-1.33485	2.45285	1.00645	0.315755	1	0	1	6	4	11
miR-26b-3p	0.955132	7.11801	1.00306	0.31657	1	0	55	126	18	66
miR-34c	2.17701	3.81021	1.00241	0.316729	1	0	0	1	0	0
miR-2357-3p	0.987705	5.29196	1.0005	0.317189	1	0	19	158	26	37
miR-2285e-1-5p	-1.03553	3.43623	0.992909	0.319032	1	0	6	10	8	21
miR-2449	2.39287	1.1328	0.990019	0.319738	1	0	1	0	0	0
miR-10173-5p	-0.745057	8.69991	0.988726	0.320054	1	0	437	948	767	960
miR-2325a-3p	0.874724	4.26705	0.988265	0.320167	1	0	27	76	16	28
miR-154b-3p	-0.789331	5.10733	0.986977	0.320482	1	0	21	48	23	85
miR-138-2-5p	-0.977098	3.65521	0.9866	0.320575	1	0	31	6	19	57
miR-2284y-6-5p	2.17298	0.312925	0.985901	0.320746	1	0	0	1	0	0
miR-2285cm-5p	2.17298	0.312925	0.985901	0.320746	1	0	0	1	0	0
miR-2285bm-3p	-0.76939	4.449	0.984361	0.321125	1	0	20	52	39	54
miR-6533-5p	-1.27877	3.08662	0.9813	0.321878	1	0	3	16	4	41
miR-2285bc-3p	1.32037	10.1176	0.980166	0.322158	1	0	157	37	11	81
miR-184-3p	1.11408	8.76385	0.978113	0.322665	1	0	505	513	97	362
miR-206-3p	1.02444	7.40347	0.975619	0.323283	1	0	40	121	20	44
miR-20b	2.17019	3.33993	0.974215	0.323631	1	0	0	1	0	0
miR-503-5p	-0.780141	5.55889	0.973573	0.323791	1	0	71	39	47	139
miR-2285bj-1-5p	-0.915858	3.31411	0.973534	0.3238	1	0	7	30	10	54
miR-2405-3p	0.757751	4.86625	0.971041	0.324421	1	0	94	72	18	82
miR-2372-5p	-1.33123	8.14981	0.966211	0.325627	1	0	91	56	122	204
miR-26b	-1.27604	12.1241	0.963554	0.326293	1	0	66	34	131	25
miR-185-3p	-1.14669	7.03095	0.961396	0.326835	1	0	14	27	34	31
miR-502a-2-5p	1.21277	4.17922	0.960304	0.32711	1	0	79	29	12	35
miR-2285ay-3p	-2.05504	1.31487	0.959661	0.327272	1	0	1	0	0	6
miR-2334-3p	0.763339	5.64642	0.959192	0.327391	1	0	199	88	24	167
miR-6123-5p	-1.15374	4.48673	0.957763	0.327751	1	0	2	13	6	23
miR-410-3p	0.69054	6.42763	0.951665	0.329296	1	0	146	324	63	193
miR-149-5p	-0.96333	5.42499	0.951274	0.329395	1	0	26	18	19	66
miR-3956-3p	0.770958	7.18632	0.949241	0.329912	1	0	324	490	61	428
miR-363	2.16418	4.07153	0.948314	0.330149	1	0	0	1	0	0
miR-2429-3p	1.19566	2.73373	0.945727	0.330809	1	0	20	6	2	10
miR-767-3p	0.756004	7.09664	0.945021	0.33099	1	0	148	581	81	293
miR-146b-5p	-1.03917	9.31181	0.942352	0.331674	1	0	176	195	328	201
miR-15a-5p	-1.5147	11.0857	0.941178	0.331975	1	0	452	210	506	1360
miR-3596-3p	-0.877889	4.15887	0.940217	0.332222	1	0	24	38	23	83
miR-2285bd	2.16229	0.460642	0.939993	0.33228	1	0	0	1	0	0
miR-10a-5p	1.07382	13.8063	0.934786	0.333622	1	0	1197	1817	452	691
miR-2408-3p	1.04152	7.09849	0.93195	0.334357	1	0	71	75	22	38
miR-2285br-3p	2.15964	1.15454	0.928084	0.335361	1	0	0	1	0	0
miR-2330-3p	-0.807644	4.71231	0.924238	0.336365	1	0	34	80	44	130
miR-12051	2.15785	2.30144	0.919946	0.337489	1	0	0	1	0	0
miR-2416-3p	-0.777927	4.71515	0.919703	0.337553	1	0	34	69	75	40
miR-2412-3p	1.41344	3.1566	0.919355	0.337644	1	0	3	38	1	13
miR-764-3p	-0.857969	5.31522	0.91871	0.337814	1	0	66	77	59	183
miR-30d	-1.2282	13.0403	0.917788	0.338056	1	0	93	55	181	45
miR-221	-1.41807	10.3005	0.917663	0.338089	1	0	10	13	33	2
miR-2293-3p	0.833329	4.2761	0.91486	0.338828	1	0	22	78	19	21
miR-219-3p	0.678666	6.14492	0.913501	0.339187	1	0	212	161	65	149
miR-767-5p	-0.67858	6.11334	0.908445	0.340527	1	0	65	171	126	149
miR-551a-3p	0.920438	6.11362	0.906456	0.341057	1	0	96	297	47	127
miR-2285o-3-3p	-1.21504	2.60966	0.90403	0.341704	1	0	10	2	9	18
miR-2285n-1-5p	-1.45721	1.93054	0.901836	0.34229	1	0	1	5	8	2
miR-215-3p	-0.757559	6.29019	0.901808	0.342297	1	0	92	141	33	391
miR-2482-3p	1.31809	3.04968	0.901677	0.342332	1	0	2	18	2	4
miR-12026-1-5p	0.699892	6.50253	0.900743	0.342583	1	0	192	417	52	313
miR-181b-2-5p	-1.07719	10.1536	0.894754	0.344192	1	0	67	119	145	137
miR-133a-1-5p	1.00775	3.61395	0.89018	0.345428	1	0	5	37	4	13
miR-2284y-5-5p	2.46809	1.32071	0.888578	0.345863	1	0	7	2	1	0
miR-2370-5p	-0.85595	8.61453	0.886174	0.346516	1	0	535	682	931	581
miR-2421-5p	1.05704	5.95304	0.884188	0.347057	1	0	179	41	41	54
miR-2285f-1-5p	-1.60481	1.92136	0.88294	0.347398	1	0	2	0	0	8
miR-6518-3p	-0.81623	5.12795	0.879582	0.348316	1	0	37	73	35	146
miR-106b	-1.36234	8.05279	0.879248	0.348408	1	0	3	2	7	2
miR-2284l-5p	1.08263	3.22104	0.878591	0.348588	1	0	19	28	8	9
miR-2285g-1-3p	0.931119	4.78844	0.878499	0.348613	1	0	8	36	6	12
miR-2285cf-3p	1.31378	2.48831	0.868012	0.351506	1	0	10	5	1	5
miR-2395-3p	-0.944524	4.9828	0.867589	0.351624	1	0	28	17	28	49
miR-10178-3p	-1.19566	3.87349	0.867083	0.351764	1	0	12	17	29	16
miR-12026-2-3p	-0.803603	3.2148	0.863643	0.352721	1	0	7	30	21	26
miR-379-3p	0.997423	4.83498	0.863098	0.352873	1	0	8	51	6	18
miR-21-5p	-1.15806	17.5721	0.862106	0.35315	1	0	2759	1759	5221	1290
miR-7860-5p	-0.8584	6.71473	0.860933	0.353478	1	0	84	222	193	199
miR-200a-3p	0.864253	6.91623	0.859419	0.353901	1	0	143	131	49	78
miR-584-8-5p	0.736226	5.97496	0.857065	0.354561	1	0	175	122	37	143
miR-6535-5p	0.625981	6.2555	0.856988	0.354583	1	0	194	226	84	144
miR-6522-3p	1.82442	1.1122	0.85586	0.3549	1	0	3	1	0	1
miR-6523-5p	0.729404	8.50641	0.85503	0.355133	1	0	481	1132	224	611
miR-2319a-3p	0.811729	3.80392	0.855024	0.355135	1	0	16	39	9	16
miR-11992	2.14432	1.19534	0.854928	0.355162	1	0	0	1	0	0
miR-2299-5p	0.685034	6.07195	0.851883	0.35602	1	0	141	129	44	110
miR-19a-3p	0.863209	9.14213	0.851177	0.35622	1	0	630	1206	160	815
miR-2448-5p	0.801394	4.30083	0.849532	0.356685	1	0	62	24	7	48
miR-1584-5p	-0.659894	4.7496	0.848043	0.357107	1	0	47	52	43	95
miR-2888-2-3p	-0.791017	4.08846	0.842657	0.358638	1	0	49	43	71	42
miR-2373-5p	-0.637611	5.80787	0.841204	0.359053	1	0	70	148	72	230
miR-1281-3p	0.944511	4.09825	0.840231	0.359331	1	0	74	47	20	36
miR-2443-3p	-0.824659	4.07006	0.83536	0.360727	1	0	21	50	23	92
miR-6532-5p	0.98701	4.95245	0.832441	0.361568	1	0	188	40	30	91
miR-494-5p	-0.894567	3.82435	0.830266	0.362196	1	0	17	10	15	31
miR-2285bh-5p	-1.18324	3.67244	0.826786	0.363204	1	0	8	7	2	37
miR-6527-5p	0.709748	6.40582	0.821967	0.364606	1	0	259	167	53	214
miR-205	1.43463	2.31188	0.821662	0.364695	1	0	9	5	1	4
miR-2285cl-5p	0.936209	3.1147	0.821413	0.364767	1	0	65	11	12	28
miR-2331-3p	0.6417	5.47865	0.820785	0.364951	1	0	97	147	41	94
miR-2329-1-3p	0.661736	5.73387	0.820617	0.365	1	0	82	132	20	113
miR-545-5p	1.05384	5.55814	0.818755	0.365545	1	0	53	65	7	52
miR-188-3p	1.13767	7.36885	0.815626	0.366462	1	0	93	50	25	29
miR-1179-5p	0.952865	4.26141	0.810495	0.367974	1	0	30	16	7	15
miR-137-3p	-0.696767	6.16518	0.809818	0.368174	1	0	154	107	102	310
miR-150	-1.11147	10.2493	0.807531	0.368851	1	0	13	8	25	4
miR-2444-3p	0.857857	4.60066	0.80672	0.369092	1	0	46	104	11	69
miR-2285o-5-3p	1.46262	2.82154	0.805515	0.369449	1	0	1	7	1	1
miR-2883-5p	-0.862255	4.26758	0.802179	0.370443	1	0	12	51	27	66
miR-208a-3p	0.76836	4.51528	0.801531	0.370636	1	0	30	74	13	40
miR-502b-3p	0.685092	4.42099	0.800336	0.370993	1	0	40	27	12	26
miR-2365-3p	1.26865	2.72499	0.79771	0.371779	1	0	16	11	0	13
miR-11987-3p	-0.665099	4.23228	0.797503	0.371841	1	0	22	45	28	61
miR-195-5p	-0.928917	7.6289	0.797426	0.371864	1	0	25	52	26	111
miR-2306-3p	-0.746505	4.35536	0.79103	0.373789	1	0	44	55	67	53
miR-382-3p	0.863756	4.9698	0.78751	0.374854	1	0	33	42	8	31
miR-2420-5p	2.0693	1.56343	0.786183	0.375257	1	0	9	1	1	1
miR-152-5p	0.637696	6.61129	0.783118	0.376189	1	0	153	398	99	181
miR-2329-2-3p	0.905121	4.0202	0.782309	0.376436	1	0	47	46	13	32
miR-27a-3p	-0.983532	13.8996	0.7761	0.378336	1	0	316	314	560	289
miR-3533-3p	0.697351	7.46846	0.772969	0.3793	1	0	157	1187	181	475
miR-2311-5p	0.605045	6.81198	0.768397	0.380713	1	0	205	359	80	255
miR-2355-3p	0.836433	4.68182	0.767493	0.380994	1	0	22	65	7	38
miR-128	-1.05091	13.7796	0.766684	0.381245	1	0	298	134	483	104
miR-92a-2-5p	0.775298	4.81639	0.764376	0.381963	1	0	59	66	24	36
miR-224-5p	-0.961908	10.0574	0.763167	0.382339	1	0	101	138	182	153
miR-376d-5p	-1.02836	3.0128	0.760694	0.383111	1	0	11	11	19	14
miR-3604-1-5p	0.949249	2.23261	0.754393	0.385089	1	0	12	11	4	6
miR-876-5p	-0.640851	4.74766	0.75316	0.385478	1	0	16	48	26	55
miR-2307-5p	-0.995264	4.18137	0.753089	0.3855	1	0	40	22	58	32
miR-2893-5p	0.847889	5.48801	0.752154	0.385795	1	0	301	60	87	84
miR-2284m-5p	1.30086	4.80573	0.749765	0.386551	1	0	15	17	7	1
miR-6532-3p	0.59861	6.02254	0.749235	0.386719	1	0	118	209	40	162
miR-505-5p	-1.00042	8.45859	0.748122	0.387071	1	0	103	48	134	99
miR-2285o-5-5p	-0.729388	4.32484	0.742248	0.388942	1	0	29	33	7	107
miR-2284k-5p	0.633729	7.22565	0.741927	0.389044	1	0	321	421	84	386
miR-24-2-5p	-0.872408	8.29775	0.739535	0.38981	1	0	5	48	23	52
miR-98	-1.13062	11.8453	0.737734	0.390388	1	0	66	36	123	17
miR-2477-5p	-0.695341	6.94127	0.737277	0.390535	1	0	214	267	321	227
miR-2284d-5p	-1.53551	1.79776	0.73631	0.390846	1	0	4	0	0	16
miR-2285ce-3p	-1.37203	4.13445	0.732412	0.392102	1	0	0	6	2	12
miR-12021-5p	-0.795624	3.8677	0.732236	0.392159	1	0	17	29	3	85
miR-10176-5p	-0.584777	6.88362	0.731226	0.392486	1	0	130	147	87	311
miR-450b-3p	-0.876974	3.19201	0.729828	0.392939	1	0	7	13	6	29
miR-7-1-5p	0.8408	4.3009	0.729346	0.393095	1	0	43	66	20	28
miR-2285cr-1-3p	1.01616	3.2653	0.726686	0.39396	1	0	10	23	7	4
miR-6516-5p	1.02521	7.35376	0.72608	0.394157	1	0	142	88	30	78
miR-8550-5p	-0.695838	4.17441	0.725125	0.394468	1	0	22	42	14	88
miR-2285t-3p	-0.883184	6.74252	0.722948	0.395179	1	0	15	19	16	40
miR-2285cx-5p	-1.61125	1.0584	0.722897	0.395195	1	0	0	5	0	16
miR-374c-5p	-0.748289	6.29525	0.721231	0.395741	1	0	68	66	33	203
miR-12058-5p	0.672025	3.72541	0.721028	0.395807	1	0	27	29	5	30
miR-182	-1.55568	1.79577	0.72049	0.395983	1	0	2	0	1	6
miR-2305-3p	0.756247	8.69526	0.718974	0.396481	1	0	708	1224	201	892
miR-19b-5p	-0.734522	5.12627	0.717725	0.396891	1	0	48	38	10	155
miR-652-5p	-0.762567	4.01958	0.715875	0.3975	1	0	18	39	16	75
miR-186	-1.09327	12.6644	0.714958	0.397803	1	0	74	73	154	45
miR-186-5p	-1.09768	12.5577	0.712474	0.398624	1	0	100	69	173	76
miR-2285ck-3p	-1.37446	2.97704	0.709421	0.399636	1	0	10	5	0	50
miR-103-1-3p	-1.01359	11.6027	0.699547	0.402936	1	0	82	43	106	93
miR-11976-2-5p	-0.845699	8.4069	0.695369	0.404344	1	0	369	580	640	591
miR-208b-3p	1.02662	9.32184	0.689046	0.406489	1	0	596	945	172	510
miR-2458-5p	1.20474	1.50217	0.685273	0.407777	1	0	0	11	2	1
miR-12026-1-3p	-1.0961	3.28275	0.684994	0.407872	1	0	9	1	14	0
miR-584-7-5p	1.00674	2.6492	0.684074	0.408188	1	0	19	14	10	0
miR-2351-5p	-1.01871	3.0383	0.683149	0.408505	1	0	7	3	2	21
miR-2348-3p	0.923582	5.30167	0.680974	0.409252	1	0	43	326	71	49
miR-2363-2-5p	-0.811771	4.35879	0.680396	0.40945	1	0	15	36	35	26
miR-2488-5p	0.836739	3.4525	0.680166	0.40953	1	0	27	25	7	20
miR-2454-5p	0.64911	6.25763	0.679779	0.409663	1	0	157	461	86	250
miR-2284x-5p	0.95666	11.6271	0.675239	0.411231	1	0	98	246	55	79
miR-134-3p	0.791526	3.91771	0.672094	0.412322	1	0	12	62	11	22
miR-339b-3p	-0.678715	4.6104	0.671981	0.412362	1	0	29	78	66	49
miR-2284aa-1-3p	1.36733	2.46958	0.671014	0.412698	1	0	5	25	6	0
miR-2467-5p	-1.29181	3.59347	0.669948	0.41307	1	0	9	4	8	24
miR-151-5p	-1.03412	10.4518	0.66946	0.41324	1	0	29	39	52	52
miR-2354-5p	-0.988004	5.49501	0.669302	0.413295	1	0	42	3	41	36
miR-29a-5p	1.13558	3.55584	0.668764	0.413483	1	0	13	16	4	7
miR-453-3p	-0.59815	4.3154	0.666604	0.414238	1	0	26	39	27	57
miR-2430-3p	0.815101	3.73472	0.666422	0.414302	1	0	55	59	8	60
miR-2455-3p	-0.690181	7.36033	0.663483	0.415333	1	0	261	444	483	261
miR-11982-3p	0.9912	3.84972	0.661221	0.416129	1	0	12	21	1	16
miR-29a-3p	1.04744	11.5884	0.659719	0.416659	1	0	477	143	110	161
miR-2285bv-5p	0.878972	3.06031	0.658563	0.417068	1	0	10	24	5	10
miR-101	-0.983858	9.65879	0.658098	0.417232	1	0	22	18	43	5
miR-365-3p	-0.789199	7.11514	0.655644	0.418102	1	0	130	197	175	281
miR-339b	-1.16524	12.1703	0.655603	0.418116	1	0	54	23	98	11
miR-2284z-6-3p	1.48482	4.00855	0.654853	0.418383	1	0	0	5	1	0
miR-2377-3p	0.727578	5.70941	0.651919	0.419427	1	0	98	104	31	80
miR-541-5p	-0.655009	6.49066	0.650976	0.419764	1	0	102	168	154	159
miR-12004-5p	-0.702856	5.31636	0.64914	0.42042	1	0	80	78	40	227
miR-2285aq-2-3p	-1.06538	3.29385	0.649043	0.420455	1	0	4	7	11	4
miR-2333-3p	0.738859	4.76087	0.647045	0.421171	1	0	32	133	14	76
miR-2296-5p	-0.895627	7.40683	0.646243	0.421459	1	0	112	74	97	226
miR-11993-5p	-0.680694	5.22202	0.644639	0.422036	1	0	44	97	33	185
miR-6525-5p	-0.56315	6.15458	0.64449	0.42209	1	0	42	136	46	190
miR-9851-3p	-0.656684	5.1044	0.643529	0.422436	1	0	62	81	92	68
miR-320a-1-5p	0.672444	5.90852	0.642839	0.422685	1	0	86	243	18	190
miR-11979-3p	-1.51617	2.08008	0.640083	0.423681	1	0	4	1	0	19
miR-12053-3p	-0.872803	2.82399	0.638563	0.424232	1	0	5	13	6	24
miR-496-5p	0.94836	5.87469	0.633652	0.426019	1	0	177	16	34	66
miR-149-3p	-0.749632	8.99232	0.633629	0.426027	1	0	197	237	258	310
miR-3596-5p	-0.647069	5.88459	0.633021	0.426249	1	0	95	109	54	267
miR-12016-5p	1.5257	1.85306	0.632793	0.426333	1	0	3	6	0	3
miR-320a	-0.909197	13.3409	0.632235	0.426537	1	0	80	96	153	61
miR-2284o-5p	-0.809311	2.38289	0.631986	0.426628	1	0	4	11	9	11
miR-12044-3p	0.643725	4.74772	0.629853	0.427409	1	0	52	64	20	45
miR-11982-5p	0.951872	6.6878	0.625929	0.428853	1	0	27	42	8	24
miR-2285cd-3p	0.615231	4.14394	0.625543	0.428995	1	0	23	47	10	30
miR-302c-5p	-1.06111	4.20633	0.624157	0.429507	1	0	18	30	33	45
miR-12037-3p	-1.34826	2.44397	0.623822	0.429631	1	0	2	1	5	0
miR-329a-3p	0.917249	2.85411	0.622891	0.429975	1	0	18	24	2	21
miR-2285co-5p	-1.59135	7.12189	0.620145	0.430993	1	0	6	31	9	101
miR-124b-3p	1.38847	1.94632	0.619866	0.431097	1	0	13	1	2	3
miR-2284c-5p	-0.91579	2.86984	0.618598	0.431569	1	0	4	3	0	15
miR-378-3p	-0.90783	12.7697	0.617814	0.431861	1	0	87	114	141	140
miR-2285m-4-5p	-0.594117	4.80989	0.615316	0.432793	1	0	39	117	92	62
miR-10225a-3p	-0.982776	10.3073	0.611538	0.434209	1	0	31	8	32	34
miR-2285bu-2-5p	0.798928	2.66025	0.611157	0.434353	1	0	7	27	2	16
miR-324-5p	0.617706	4.79022	0.611072	0.434385	1	0	30	72	17	38
miR-12051-5p	0.626713	4.68141	0.609299	0.435052	1	0	54	86	31	39
miR-665-5p	0.689644	6.72568	0.609215	0.435084	1	0	135	282	44	199
miR-199a-2-3p	0.673171	9.72193	0.608156	0.435483	1	0	2163	2205	744	1712
miR-485-5p	-0.695841	5.23705	0.607755	0.435634	1	0	20	38	25	54
miR-1842-3p	-0.746391	5.01376	0.606387	0.436151	1	0	37	14	30	47
miR-142-5p	-0.995901	14.5876	0.60488	0.436722	1	0	436	150	627	172
miR-2436-5p	-0.593019	6.1849	0.604005	0.437054	1	0	40	90	56	101
miR-2411-3p	0.581665	5.40104	0.602847	0.437494	1	0	73	64	25	58
miR-141-5p	0.903941	9.03427	0.60088	0.438242	1	0	999	814	277	599
miR-1197-3p	-0.645309	4.64055	0.600439	0.438411	1	0	45	41	40	78
miR-12031-3p	-1.00211	3.23517	0.5998	0.438655	1	0	11	8	19	7
miR-2285ca-5p	0.94305	2.04852	0.598859	0.439014	1	0	10	10	3	6
miR-2285ar-3p	1.33301	2.26246	0.597879	0.439389	1	0	1	3	1	0
miR-11992-3p	0.756199	6.79616	0.597751	0.439437	1	0	164	149	48	123
miR-2285ct-5p	-1.37831	1.84553	0.596396	0.439956	1	0	0	6	3	10
miR-2425-3p	-0.922892	4.65927	0.594915	0.440525	1	0	26	93	53	132
let-7a-1-5p	0.929725	7.32705	0.593257	0.441162	1	0	16	25	5	14
miR-653-3p	0.692407	3.73332	0.590554	0.442205	1	0	49	23	22	11
miR-2285da-5p	1.56765	2.97808	0.590504	0.442224	1	0	13	0	3	0
miR-6517-5p	-0.650894	8.72688	0.589543	0.442596	1	0	461	351	485	530
miR-2457-3p	-0.569789	6.85631	0.589198	0.442729	1	0	99	154	72	283
miR-2451-3p	-0.585769	6.71638	0.588984	0.442812	1	0	173	124	88	368
miR-1584-3p	0.58073	4.37244	0.588668	0.442935	1	0	55	71	24	48
miR-8549-5p	0.705864	6.05095	0.587166	0.443517	1	0	111	126	38	92
miR-10176-3p	-0.604446	4.82043	0.585329	0.444231	1	0	56	38	51	69
miR-2284z-4-3p	1.44851	1.54652	0.584809	0.444434	1	0	7	0	0	3
miR-362-5p	0.736661	7.77817	0.58444	0.444577	1	0	97	174	32	118
miR-3613b-5p	0.718525	4.76258	0.581852	0.445587	1	0	33	78	18	37
miR-12002a-3p	0.660575	6.86825	0.581141	0.445865	1	0	245	285	68	255
miR-1287-3p	-0.760614	4.84242	0.576097	0.447846	1	0	34	39	20	105
miR-196b-3p	-0.663987	4.2426	0.574609	0.448433	1	0	17	67	23	95
miR-2304-5p	0.912024	2.41617	0.573489	0.448876	1	0	3	20	1	10
miR-2886-3p	-0.606873	4.80967	0.573477	0.448881	1	0	45	99	53	134
miR-2292-3p	-0.624811	4.26742	0.573302	0.44895	1	0	37	19	15	77
miR-2374-3p	-0.58639	6.11019	0.570883	0.449908	1	0	116	154	119	222
miR-584-5-5p	-0.72618	5.26852	0.570791	0.449945	1	0	32	74	67	53
miR-2332-5p	-0.647375	4.7215	0.569718	0.450371	1	0	44	45	14	138
miR-2285n-3-3p	-0.861551	5.03496	0.569659	0.450394	1	0	7	49	29	45
miR-2350-3p	0.694278	6.58322	0.568848	0.450717	1	0	229	97	63	126
miR-543-3p	0.780135	7.64983	0.567938	0.451079	1	0	21	108	29	18
miR-137-5p	-0.565066	7.03369	0.566788	0.451538	1	0	245	336	105	793
miR-2285dc-5p	1.37578	1.47715	0.566778	0.451542	1	0	0	8	1	1
miR-2335-3p	-0.817508	5.16539	0.564	0.452653	1	0	27	45	27	89
miR-2432-3p	-0.580637	4.64171	0.563842	0.452716	1	0	16	49	25	54
miR-1721-3p	-0.918027	6.05256	0.563509	0.45285	1	0	18	40	21	79
miR-153-1-3p	0.618695	5.16271	0.562643	0.453197	1	0	75	87	24	74
miR-2285bp-3p	0.576883	5.80402	0.56247	0.453267	1	0	129	143	43	126
miR-29d-3p	0.769248	9.15495	0.561168	0.45379	1	0	97	214	45	109
miR-2303-3p	0.594759	7.06819	0.560908	0.453895	1	0	248	460	98	327
miR-10b-5p	-0.85513	15.8359	0.558233	0.454973	1	0	425	468	713	385
miR-2308-3p	-0.652885	7.14954	0.557775	0.455158	1	0	145	279	107	535
miR-532	-0.911139	10.8149	0.554846	0.456344	1	0	29	13	39	18
miR-133a-2-5p	0.938889	5.74074	0.552931	0.457123	1	0	53	89	16	51
miR-2285as-1-5p	1.10097	2.58231	0.550325	0.458185	1	0	5	42	2	18
miR-194b-5p	-0.568448	5.86438	0.549378	0.458572	1	0	100	137	123	148
miR-2284q-5p	0.981825	2.48307	0.548335	0.458999	1	0	4	16	0	10
miR-299-3p	-0.735209	6.12941	0.544485	0.46058	1	0	50	57	70	62
miR-2331-5p	0.616265	4.07569	0.543862	0.460836	1	0	34	52	16	31
miR-302b-5p	0.588131	4.06912	0.543609	0.460941	1	0	31	68	7	58
miR-631-3p	0.631885	4.575	0.542385	0.461446	1	0	53	48	11	55
miR-542-5p	-0.593801	4.74628	0.540181	0.462358	1	0	22	77	29	101
miR-380-3p	0.741014	4.48689	0.53935	0.462702	1	0	17	30	5	21
miR-12033-5p	-0.604302	4.2995	0.538605	0.463012	1	0	18	53	34	47
miR-1-1-5p	0.829439	3.16603	0.538574	0.463025	1	0	15	12	5	8
miR-2284y-5-3p	-0.64701	5.73045	0.537655	0.463406	1	0	65	116	62	193
miR-3432b-3p	0.614556	4.55566	0.537475	0.463481	1	0	29	81	16	45
miR-12049-3p	-0.733767	3.5543	0.536536	0.463872	1	0	4	25	11	28
miR-12020-5p	-1.25927	2.29297	0.536276	0.46398	1	0	1	13	0	35
miR-200b-5p	-0.597667	7.88823	0.534808	0.464592	1	0	165	321	153	512
miR-2285di-3p	-0.61488	4.2603	0.534617	0.464672	1	0	29	19	16	57
miR-677-3p	-0.907872	7.53037	0.533316	0.465216	1	0	178	84	169	269
miR-193a-5p	0.72272	9.08326	0.527114	0.467823	1	0	114	149	41	100
miR-2285at-3-3p	-0.76711	4.66759	0.526988	0.467876	1	0	16	27	27	27
miR-1256-5p	0.584735	6.24743	0.526264	0.468182	1	0	177	108	46	141
miR-2295-5p	-0.917003	3.40358	0.525701	0.46842	1	0	14	33	39	16
miR-17-3p	0.642446	5.43933	0.524584	0.468893	1	0	23	50	10	31
miR-2285ax-1-5p	1.05307	3.47814	0.523728	0.469256	1	0	13	86	21	5
miR-3660-5p	-0.835671	4.63747	0.522743	0.469674	1	0	11	44	24	55
miR-10161-5p	-0.486154	6.17373	0.520809	0.470497	1	0	76	164	77	215
miR-378b-5p	-0.481061	5.05352	0.51934	0.471124	1	0	43	51	34	83
miR-544a-5p	0.572358	6.5861	0.518772	0.471366	1	0	178	584	128	285
miR-2284ab	-1.18398	6.99637	0.518772	0.471366	1	0	0	3	4	0
miR-2364-3p	0.57103	5.27182	0.518538	0.471466	1	0	57	47	18	47
miR-105b-5p	-0.600587	6.31141	0.51753	0.471897	1	0	70	123	57	215
miR-2352-3p	1.05997	3.78371	0.517479	0.471919	1	0	16	55	16	3
miR-2418-3p	0.638806	5.2836	0.516919	0.472159	1	0	74	218	51	97
miR-449b-5p	-0.547542	5.5353	0.515971	0.472565	1	0	60	114	78	123
miR-2284f-3p	0.528375	4.85388	0.515474	0.472779	1	0	46	100	18	75
miR-15b-5p	0.96139	7.46395	0.514667	0.473125	1	0	21	21	8	9
miR-11974-3p	-0.751946	3.38923	0.514533	0.473183	1	0	10	14	11	24
miR-2284y-3-5p	0.755655	3.15289	0.513636	0.473569	1	0	24	14	3	21
miR-10179-5p	-0.582406	6.59361	0.511945	0.474298	1	0	99	177	137	179
miR-2361-3p	-0.609353	4.03275	0.510834	0.474778	1	0	23	25	18	49
miR-2285ba-2-5p	-1.6088	1.13329	0.510695	0.474838	1	0	0	5	0	16
miR-2294-5p	-0.579875	5.49502	0.51067	0.474849	1	0	60	183	103	178
miR-6121-5p	0.587589	4.81787	0.510447	0.474946	1	0	59	172	23	120
miR-656-3p	0.595648	4.91811	0.509998	0.47514	1	0	52	106	14	88
miR-885-3p	-0.511335	7.74323	0.508464	0.475804	1	0	372	598	467	592
miR-3120-3p	0.539575	4.89432	0.508373	0.475844	1	0	48	104	29	56
miR-1434-5p	0.644316	5.13764	0.506591	0.476618	1	0	32	205	9	140
miR-2894-3p	0.933347	3.31008	0.504804	0.477397	1	0	9	37	12	1
miR-10166-5p	-0.581941	4.45296	0.503214	0.478091	1	0	33	42	25	79
miR-592-3p	0.493569	5.6362	0.502157	0.478554	1	0	94	160	23	158
miR-28-5p	0.799114	9.28256	0.500016	0.479493	1	0	22	52	11	24
miR-6122-5p	0.964048	2.23229	0.499677	0.479642	1	0	8	14	0	12
miR-1777b-5p	-0.512389	7.00829	0.499061	0.479913	1	0	308	454	381	445
miR-669-5p	-0.819524	6.12534	0.498338	0.480231	1	0	169	78	206	115
miR-11977-3p	-0.585519	4.94607	0.495761	0.481369	1	0	28	58	56	27
miR-454-5p	0.634591	5.8156	0.495597	0.481441	1	0	61	103	9	102
miR-584-8-3p	-0.539952	5.75633	0.494156	0.482079	1	0	79	137	91	166
miR-2285cy-3p	0.970792	3.93956	0.493197	0.482505	1	0	5	20	1	11
let-7a-3p	0.975672	8.33698	0.492649	0.482748	1	0	9	1	3	1
miR-1296-3p	-0.508255	6.53053	0.491394	0.483306	1	0	128	187	120	266
miR-148d-5p	0.640853	6.33794	0.490507	0.483701	1	0	173	182	45	178
miR-2398-3p	-0.542417	5.75497	0.489207	0.484281	1	0	55	83	37	155
miR-2883-3p	0.75648	6.20778	0.488298	0.484688	1	0	112	130	45	74
miR-2285by-3p	-1.24598	1.36579	0.488293	0.48469	1	0	0	2	0	5
miR-6120-5p	0.767283	2.78529	0.487818	0.484902	1	0	13	17	5	10
miR-103	-0.939496	12.0219	0.486784	0.485365	1	0	57	21	72	40
miR-6529b-3p	0.551612	4.79057	0.486278	0.485593	1	0	47	142	52	31
miR-2359-3p	0.767145	4.37032	0.484234	0.486511	1	0	17	70	2	50
miR-584-4-3p	-0.524753	5.11281	0.482408	0.487334	1	0	64	87	52	144
miR-12043-5p	-0.488125	5.06156	0.48128	0.487843	1	0	83	53	49	134
miR-10163-5p	0.873087	4.0828	0.479475	0.48866	1	0	30	20	4	25
miR-192-5p	-0.725147	13.1582	0.478145	0.489264	1	0	214	284	267	394
miR-2285cj-5p	0.945377	2.90605	0.477305	0.489646	1	0	12	19	6	6
miR-12062-5p	0.838697	2.12284	0.476924	0.489819	1	0	11	12	5	5
miR-190b-3p	0.876731	2.7189	0.476167	0.490164	1	0	14	5	4	5
miR-26a-1-5p	-0.838606	15.6271	0.475851	0.490307	1	0	669	468	968	430
miR-12012-3p	0.639898	6.09395	0.475749	0.490354	1	0	158	115	35	143
miR-423-3p	-0.783214	14.6657	0.475186	0.490611	1	0	498	394	761	237
miR-758-5p	0.569025	4.29107	0.473828	0.491231	1	0	25	103	6	79
miR-2422-3p	0.889856	2.48619	0.470313	0.492843	1	0	5	14	3	5
miR-2285a-5p	0.651059	4.54605	0.469276	0.493321	1	0	30	26	11	20
miR-2474-5p	-0.910235	3.63906	0.467964	0.493925	1	0	4	17	17	7
miR-2285bo-3p	1.00254	2.94228	0.46772	0.494038	1	0	16	15	4	10
miR-2481-3p	-0.538864	4.24296	0.467378	0.494196	1	0	28	48	42	38
miR-11986b-3p	-0.882016	2.7639	0.466786	0.49447	1	0	1	6	4	6
miR-411-5p	-0.782649	9.42524	0.466542	0.494582	1	0	26	112	72	100
miR-2285l-5p	-1.13308	2.27525	0.465659	0.494991	1	0	6	2	11	0
let-7g	-0.862989	14.3631	0.465349	0.495134	1	0	289	191	459	94
miR-10162-5p	0.727547	5.95599	0.464557	0.495502	1	0	18	62	10	31
miR-708-5p	0.51979	6.2166	0.463173	0.496145	1	0	122	220	46	175
miR-367-5p	-0.651704	3.86671	0.462816	0.496311	1	0	7	56	19	63
miR-2285ak-3p	1.37294	1.54638	0.458617	0.498271	1	0	6	2	2	0
miR-299-5p	-0.964032	2.35172	0.455228	0.499863	1	0	5	4	3	15
miR-329b-3p	0.734512	4.26168	0.454589	0.500164	1	0	21	9	3	16
miR-224	-1.08242	6.90555	0.452477	0.501161	1	0	1	1	3	0
miR-10172-3p	-0.651174	7.47348	0.452269	0.501259	1	0	63	82	56	149
miR-2285cs-3p	-1.40857	1.77871	0.451401	0.50167	1	0	3	0	5	1
miR-11983-3p	1.12458	1.78377	0.451215	0.501758	1	0	4	13	1	6
miR-2396-5p	0.537051	4.85521	0.446474	0.504014	1	0	83	43	24	59
miR-2285n-2-5p	0.839973	3.99727	0.445759	0.504356	1	0	21	26	5	20
let-7i	-0.859053	16.0706	0.445044	0.504698	1	0	1562	555	2146	361
miR-11985-3p	-0.729975	3.39228	0.445039	0.5047	1	0	14	15	12	32
miR-2410-3p	0.516516	4.96487	0.443937	0.505228	1	0	38	115	37	39
miR-2285t	-1.31924	5.90246	0.442708	0.505818	1	0	1	0	2	0
miR-24-1-3p	-0.771005	12.8762	0.442004	0.506157	1	0	112	67	133	98
miR-1298-5p	0.581548	5.37964	0.441643	0.50633	1	0	76	117	26	94
miR-2335-5p	0.549134	5.69015	0.44026	0.506997	1	0	48	184	45	75
miR-2285dl-1-3p	0.79723	2.21532	0.439351	0.507436	1	0	8	16	3	9
miR-122	-0.809692	11.4752	0.439188	0.507515	1	0	14	21	27	14
miR-146b-3p	0.532973	5.94346	0.438747	0.507728	1	0	80	98	25	92
miR-1277-5p	-0.643135	5.17528	0.438395	0.507898	1	0	18	36	31	30
miR-195-3p	-0.662182	8.70768	0.43837	0.50791	1	0	98	122	119	156
miR-2418-5p	-0.484698	5.60739	0.43749	0.508336	1	0	65	112	58	161
miR-495-3p	0.63835	6.53435	0.435602	0.509253	1	0	43	20	15	20
miR-153-1-5p	0.507577	4.64519	0.435164	0.509466	1	0	31	71	20	38
miR-2424-3p	0.517221	4.11821	0.434661	0.509711	1	0	20	68	12	41
miR-2285ch-3p	1.04994	2.0775	0.433209	0.510419	1	0	6	2	2	1
miR-11978-5p	-0.774305	6.02902	0.433173	0.510436	1	0	23	74	52	70
miR-11988-5p	0.687084	3.93134	0.430311	0.511836	1	0	26	35	9	25
miR-2349-5p	-0.61584	3.8976	0.429052	0.512454	1	0	11	36	15	47
miR-326-3p	0.514197	6.555	0.428915	0.512522	1	0	68	132	30	95
miR-376e-3p	-0.485394	7.53956	0.425824	0.514045	1	0	196	276	137	483
miR-3660-3p	-0.674255	3.4592	0.423807	0.515043	1	0	9	22	11	32
miR-448-3p	0.556428	7.178	0.422652	0.515617	1	0	257	370	94	298
miR-2462-5p	0.664326	3.99162	0.422637	0.515624	1	0	25	19	8	17
miR-2385-3p	-0.517873	5.23413	0.421783	0.516049	1	0	50	120	85	90
let-7i-5p	-0.809193	14.4304	0.420684	0.516596	1	0	499	323	696	294
miR-2477-3p	-0.476044	5.92278	0.419909	0.516983	1	0	74	120	90	119
miR-206-5p	0.536873	4.88975	0.41983	0.517022	1	0	35	60	13	47
miR-2285f-2-5p	-1.27796	1.95779	0.419453	0.51721	1	0	1	6	4	10
miR-2285j-2-5p	-0.462786	5.70555	0.419118	0.517377	1	0	82	131	78	173
miR-147-3p	0.729987	7.30962	0.418191	0.517841	1	0	17	57	12	23
miR-2404-2-3p	-1.65362	1.13378	0.416894	0.518491	1	0	0	1	2	0
miR-2284c-3p	0.878647	2.95381	0.416596	0.51864	1	0	29	3	9	5
miR-2285c-5p	-0.554777	3.78282	0.415987	0.518946	1	0	8	41	15	45
miR-107-3p	-0.821726	10.743	0.415709	0.519086	1	0	24	45	43	47
miR-381-3p	0.657638	7.11415	0.415195	0.519344	1	0	40	47	7	50
miR-20a	-0.873482	10.6161	0.415113	0.519386	1	0	42	8	56	3
miR-12007-3p	0.750922	5.06778	0.414807	0.519539	1	0	12	78	5	45
miR-448-5p	0.637954	6.00804	0.413145	0.520378	1	0	116	138	31	128
miR-335-3p	0.729991	7.63221	0.41186	0.521027	1	0	54	17	18	18
miR-551b-5p	0.683547	5.43552	0.411548	0.521185	1	0	39	120	25	55
miR-12023-5p	-0.588858	5.94121	0.409091	0.522431	1	0	56	69	26	168
miR-2340-3p	-0.653895	6.87216	0.406964	0.523514	1	0	91	63	41	216
miR-1291-5p	0.532196	5.27412	0.406486	0.523758	1	0	72	79	18	86
miR-191	-0.756275	14.0834	0.406104	0.523954	1	0	209	155	303	104
miR-652-3p	-0.786283	9.01281	0.405991	0.524011	1	0	45	83	55	135
miR-744	1.08295	6.97743	0.405162	0.524435	1	0	2	1	1	0
miR-100-3p	-0.493819	5.41204	0.403896	0.525084	1	0	79	59	34	168
miR-769-3p	0.47742	6.71225	0.402363	0.525871	1	0	132	364	80	223
miR-2284ab-5p	0.843748	8.0066	0.400189	0.526992	1	0	13	11	7	2
miR-2285bt-5p	0.602145	4.76144	0.400067	0.527055	1	0	41	36	9	42
miR-10168-5p	-0.433955	5.51797	0.399659	0.527265	1	0	78	98	52	170
miR-2285an-3p	0.747326	4.17143	0.399393	0.527403	1	0	17	30	7	17
miR-12042-3p	0.474189	4.64079	0.398883	0.527667	1	0	59	91	20	82
miR-328-5p	-0.499527	9.37019	0.398606	0.52781	1	0	944	1346	827	2019
miR-212-5p	-0.662749	5.62804	0.397853	0.5282	1	0	29	64	54	50
miR-2285s-3p	-0.756788	6.1173	0.396373	0.528968	1	0	28	22	23	55
miR-2412-5p	-0.644049	6.46625	0.395342	0.529505	1	0	165	193	240	146
miR-497-3p	0.518398	7.28054	0.395086	0.529638	1	0	226	678	99	485
miR-223-3p	-0.677595	9.56287	0.393	0.530726	1	0	435	936	869	586
miR-1296-5p	-0.746027	4.84053	0.39289	0.530784	1	0	7	24	6	44
miR-122-3p	-0.834413	3.01056	0.392167	0.531162	1	0	6	0	2	10
miR-2285as-2-3p	-0.861697	3.36889	0.391586	0.531467	1	0	10	14	9	32
miR-2285cz-3p	-0.6179	3.61995	0.390873	0.531841	1	0	18	14	4	51
miR-12034-5p	-0.545041	7.56276	0.390511	0.532031	1	0	201	443	254	513
miR-193a-3p	0.523803	7.06511	0.390293	0.532145	1	0	154	347	52	282
miR-12019-5p	-0.759464	2.83352	0.389876	0.532365	1	0	3	12	2	23
miR-7865-3p	-0.755849	5.57077	0.389771	0.53242	1	0	7	25	7	44
miR-12011-3p	-0.854436	2.22727	0.389264	0.532687	1	0	1	16	8	15
miR-26a	-0.752693	17.0912	0.387915	0.533397	1	0	2027	1163	2749	825
miR-3601-5p	-0.642263	3.45602	0.385279	0.534792	1	0	15	30	23	31
miR-486-3p	-0.553738	9.51925	0.384972	0.534954	1	0	174	235	199	277
miR-2285ad-5p	-0.923247	4.64427	0.383076	0.535962	1	0	13	13	19	19
miR-2381-5p	-0.508875	4.59761	0.382785	0.536116	1	0	28	32	17	65
miR-1185-5p	0.870842	4.3588	0.382032	0.536518	1	0	40	9	4	27
miR-2293-5p	0.480032	6.70426	0.381448	0.536829	1	0	361	258	128	278
miR-99b	-0.718704	11.2552	0.380962	0.537089	1	0	16	17	26	10
miR-181d-3p	-0.438566	6.25838	0.379212	0.538025	1	0	96	225	79	320
miR-1301-3p	-0.444465	5.92251	0.378728	0.538285	1	0	115	106	83	188
miR-12027-3p	-0.634415	4.04222	0.377653	0.538862	1	0	18	8	12	26
miR-503-3p	-0.552603	4.79395	0.377475	0.538957	1	0	22	62	40	51
miR-133c-5p	-0.53876	4.75551	0.374697	0.540455	1	0	31	52	22	92
miR-6519-3p	-0.507213	4.43966	0.373351	0.541184	1	0	27	27	14	62
miR-873-5p	0.588649	4.09295	0.371893	0.541974	1	0	22	68	8	48
miR-1814a-5p	0.716627	3.70643	0.371405	0.542239	1	0	8	21	5	9
miR-2904-3-5p	-0.53161	12.1914	0.371029	0.542444	1	0	6603	13443	10038	11107
miR-10167-3p	-0.489027	5.991	0.370626	0.542663	1	0	69	73	84	59
miR-2395-5p	-0.562281	4.54124	0.367769	0.544223	1	0	46	50	48	67
let-7f-2-3p	0.790368	6.32702	0.367098	0.544591	1	0	31	10	7	16
miR-6536-1-5p	-0.795792	2.82215	0.365713	0.54535	1	0	10	6	5	24
miR-532-3p	0.632055	5.09422	0.365303	0.545576	1	0	32	60	10	46
miR-208b-5p	-0.690588	2.84141	0.364918	0.545787	1	0	19	8	17	20
miR-345-3p	-0.573307	9.70234	0.364299	0.546129	1	0	189	163	201	207
miR-125a-3p	-0.521006	8.03173	0.363189	0.54674	1	0	97	171	82	267
miR-7862-3p	-0.738305	8.70278	0.36227	0.547248	1	0	360	52	333	221
miR-677-5p	0.752163	5.32119	0.362268	0.547249	1	0	24	175	17	87
miR-26b-5p	-0.681418	12.3451	0.361193	0.547844	1	0	137	120	184	105
miR-6520-5p	0.590161	5.66458	0.361108	0.547891	1	0	28	67	20	28
miR-191-3p	-0.658374	8.06616	0.35923	0.548934	1	0	18	55	53	13
miR-2285p	-0.695361	5.59968	0.358311	0.549446	1	0	24	4	17	25
miR-2284z-6-5p	-0.711185	1.8447	0.35624	0.550602	1	0	1	9	3	11
miR-194	0.878642	8.54776	0.35392	0.551903	1	0	10	1	3	2
miR-3120-5p	-0.419866	5.5183	0.353283	0.552261	1	0	53	72	46	98
miR-885-5p	-0.571914	4.51233	0.352381	0.552768	1	0	5	28	11	29
miR-23a-5p	-0.54004	6.51331	0.35168	0.553163	1	0	46	150	101	94
miR-2427-5p	-0.43516	4.75045	0.350737	0.553696	1	0	27	85	49	62
miR-151-3p	-0.688255	15.6515	0.349557	0.554364	1	0	754	454	968	351
miR-6528-5p	0.439327	7.12926	0.349069	0.554641	1	0	379	307	100	411
miR-658-5p	-0.511445	4.4685	0.348945	0.554711	1	0	34	33	15	83
miR-761-5p	-0.403702	5.20142	0.348865	0.554757	1	0	65	70	42	124
miR-2343-3p	-0.431949	6.36285	0.348783	0.554803	1	0	100	216	65	344
miR-98-3p	0.684097	5.82523	0.347924	0.555291	1	0	43	24	12	27
miR-2285ca-3p	0.415939	5.0468	0.346601	0.556044	1	0	54	66	26	51
miR-2303-5p	0.405941	5.23658	0.346163	0.556293	1	0	99	93	31	109
miR-2285k-5-3p	0.65598	6.15103	0.345386	0.556737	1	0	14	21	7	11
miR-2285n-1-3p	-0.511533	4.31026	0.343891	0.557592	1	0	17	43	6	82
miR-185	-0.74981	12.7962	0.342689	0.558281	1	0	88	41	109	43
miR-378	-0.735949	12.7075	0.342139	0.558597	1	0	79	42	106	27
miR-2369-3p	0.47413	8.76854	0.342137	0.558598	1	0	760	1199	285	1031
miR-505-3p	0.623935	8.98979	0.342014	0.558669	1	0	432	315	202	165
miR-17-5p	-0.678135	11.4279	0.339548	0.56009	1	0	56	118	90	121
let-7c-3p	-0.402271	6.26415	0.338737	0.560559	1	0	124	247	80	388
miR-18a-3p	0.643729	8.02464	0.338395	0.560757	1	0	25	46	15	20
miR-2437-5p	0.470964	3.85383	0.33811	0.560922	1	0	30	16	6	28
miR-12044-5p	0.569276	6.17896	0.337419	0.561323	1	0	260	143	120	86
miR-2285y-5p	0.620421	2.8366	0.336662	0.561762	1	0	3	18	3	8
miR-6525-3p	-0.739637	5.43427	0.335788	0.562271	1	0	22	10	12	43
miR-1179-3p	0.596409	4.33861	0.335436	0.562475	1	0	26	82	15	46
miR-10225b-3p	0.800353	7.51063	0.334574	0.562978	1	0	66	36	23	25
miR-497-5p	0.555099	9.7135	0.334068	0.563273	1	0	1208	1626	326	1586
miR-2285dm-3p	0.688753	3.36382	0.333589	0.563553	1	0	9	19	5	9
miR-664b-5p	0.624055	8.14311	0.332992	0.563903	1	0	39	65	11	54
let-7g-5p	-0.695375	14.2104	0.332088	0.564432	1	0	314	317	459	236
let-7f-1-3p	0.723307	7.58488	0.330973	0.565087	1	0	24	26	8	19
miR-433-3p	0.483821	7.11724	0.330213	0.565534	1	0	161	536	162	194
miR-3065-5p	-0.647067	5.08712	0.329833	0.565757	1	0	37	60	41	88
miR-2285ap-3p	0.566141	5.54736	0.328625	0.56647	1	0	20	132	18	69
let-7b-3p	-0.609704	7.87485	0.328562	0.566507	1	0	23	41	16	78
miR-342-3p	-0.705759	11.4111	0.32846	0.566567	1	0	47	78	88	45
miR-148c-3p	-0.412502	6.47947	0.327636	0.567055	1	0	152	207	103	342
miR-2454-3p	-0.457845	5.87643	0.327083	0.567382	1	0	40	91	39	119
miR-551a-5p	-0.608966	7.03234	0.326624	0.567654	1	0	117	248	100	418
miR-126-3p	-0.649021	18.2971	0.3262	0.567905	1	0	3166	2129	4184	1273
let-7d	-0.750043	12.8534	0.325324	0.568426	1	0	77	61	114	39
miR-12032-5p	-0.626204	5.7785	0.324624	0.568842	1	0	29	25	28	42
miR-2284h-3p	0.528636	6.97934	0.324012	0.569207	1	0	110	383	61	242
miR-125b	-0.758922	10.8366	0.323585	0.569461	1	0	6	13	15	5
miR-28-3p	-0.553296	10.951	0.32345	0.569542	1	0	986	1974	1481	1726
miR-2416-5p	0.586125	6.21813	0.323437	0.56955	1	0	642	145	293	69
miR-28	0.783582	8.28007	0.322612	0.570042	1	0	11	2	4	2
miR-11981-5p	-0.495674	7.57819	0.321272	0.570844	1	0	230	515	246	656
miR-2475-3p	0.448021	7.37455	0.321001	0.571007	1	0	261	528	123	394
miR-3154-5p	-0.850595	3.06968	0.320922	0.571054	1	0	4	20	11	23
miR-374a	0.981069	6.8397	0.320072	0.571564	1	0	1	2	1	0
miR-2285n-5-3p	0.548396	5.11704	0.319557	0.571874	1	0	27	111	17	65
miR-2384-5p	-0.491117	5.30669	0.318368	0.57259	1	0	41	75	54	71
miR-16a-5p	0.669179	9.96859	0.317955	0.572839	1	0	71	117	31	70
miR-217-5p	0.513063	4.78246	0.31749	0.57312	1	0	37	55	11	51
miR-330-5p	0.52926	7.13151	0.316988	0.573424	1	0	108	102	64	39
miR-30e-3p	0.662687	11.4938	0.316256	0.573867	1	0	424	107	125	180
miR-16b-3p	-0.671678	5.05291	0.314546	0.574904	1	0	10	13	9	24
miR-132-5p	-0.442847	6.16568	0.312101	0.576394	1	0	71	210	154	88
miR-7865-5p	0.468718	4.71267	0.310289	0.577503	1	0	46	95	13	87
miR-2285cw-2-3p	-0.726197	2.79653	0.310156	0.577584	1	0	13	4	4	28
miR-204-5p	0.490568	7.09185	0.308748	0.57845	1	0	53	132	34	74
miR-483-5p	0.417404	8.21538	0.307669	0.579114	1	0	767	909	330	787
miR-2285x-3p	-1.00682	2.92356	0.305481	0.580467	1	0	4	1	3	7
miR-874-3p	-0.622239	9.03352	0.305106	0.580699	1	0	22	28	29	29
miR-148a-3p	-0.601478	13.0786	0.304961	0.580789	1	0	360	296	430	291
miR-568-3p	0.811118	6.70349	0.304344	0.581172	1	0	56	48	11	49
miR-6529a	-0.626053	12.2326	0.30411	0.581317	1	0	51	43	69	29
miR-191-5p	-0.674995	15.03	0.302389	0.582388	1	0	504	334	637	291
miR-296-5p	-0.540025	7.04376	0.302207	0.582502	1	0	70	89	65	134
miR-6529b-5p	0.424691	5.30995	0.301371	0.583024	1	0	91	97	27	110
miR-3141-5p	-0.490692	5.96626	0.300564	0.583529	1	0	38	115	65	97
miR-299-2-3p	-0.600172	3.19872	0.300143	0.583793	1	0	5	11	9	9
miR-2328-5p	0.404369	6.29649	0.299497	0.584198	1	0	139	206	75	143
miR-2483-5p	-0.499242	5.14391	0.298065	0.585098	1	0	39	77	65	47
miR-2285bl-3p	0.49314	5.92465	0.297568	0.585411	1	0	48	27	17	31
miR-11986c-3p	0.424013	5.06534	0.296753	0.585925	1	0	26	96	15	66
miR-101-2-5p	-0.387512	5.80046	0.294187	0.58755	1	0	73	91	70	104
miR-2899-3p	0.711781	9.57685	0.292829	0.588413	1	0	1977	176	583	569
miR-2317-5p	0.445246	6.10011	0.292398	0.588688	1	0	103	202	43	163
miR-2439-5p	0.388586	7.42004	0.29196	0.588967	1	0	281	469	142	357
miR-200b-3p	0.49446	7.51316	0.29137	0.589344	1	0	93	110	44	77
miR-449d-3p	0.410548	7.29426	0.290894	0.589648	1	0	272	500	95	464
miR-2314-5p	0.392651	4.99369	0.289597	0.590479	1	0	87	40	29	62
miR-2285bq-3p	0.762118	1.8872	0.287871	0.591588	1	0	3	6	2	2
miR-320a-2-5p	-0.777763	9.86937	0.28758	0.591776	1	0	51	79	62	126
miR-148d-3p	-0.412317	4.49819	0.287013	0.592141	1	0	30	55	35	55
miR-2442-5p	-0.53279	4.8956	0.286822	0.592264	1	0	29	20	33	18
miR-12050-3p	0.460761	4.93027	0.2865	0.592472	1	0	35	83	21	51
miR-375	1.0936	2.61598	0.28638	0.592549	1	0	3	0	1	0
miR-7860-3p	0.438529	7.23559	0.28565	0.593022	1	0	99	247	67	141
miR-6529-3p	-0.603498	7.56774	0.285462	0.593143	1	0	13	31	32	7
miR-424-5p	-0.397982	4.60696	0.283379	0.594495	1	0	52	49	38	80
miR-19a-5p	0.640446	5.26479	0.283224	0.594596	1	0	36	26	19	9
miR-7691-3p	0.861045	2.16802	0.282857	0.594835	1	0	6	12	5	1
miR-140-5p	0.622089	9.80789	0.282484	0.595078	1	0	70	202	62	61
miR-370-3p	0.414029	8.38702	0.282094	0.595332	1	0	614	1138	277	914
miR-10225b-5p	0.888524	1.94217	0.281309	0.595844	1	0	5	1	1	2
miR-92b-5p	-0.568577	9.03404	0.281283	0.595862	1	0	197	216	210	281
miR-25-5p	0.525009	8.11006	0.280908	0.596107	1	0	428	96	130	211
miR-141-3p	-0.610135	6.31379	0.280842	0.59615	1	0	55	81	27	186
miR-4523-5p	0.504161	7.57963	0.280297	0.596507	1	0	668	489	253	470
miR-2285bu-1-5p	0.538397	5.36368	0.277366	0.598433	1	0	16	42	6	31
miR-6520-3p	0.412376	6.05512	0.276806	0.598802	1	0	190	108	44	190
miR-2383-5p	-0.528167	8.73712	0.276659	0.598899	1	0	365	202	220	570
miR-196a-2-5p	-0.496859	6.44836	0.276334	0.599114	1	0	54	63	35	122
miR-1248-2-3p	-0.3798	5.20967	0.275728	0.599515	1	0	31	92	58	53
miR-2284z-2-3p	-0.81454	1.84114	0.275635	0.599577	1	0	1	6	2	9
miR-301b-5p	-0.657506	6.14235	0.275466	0.599689	1	0	31	73	37	105
miR-2285cr-2-3p	0.758845	2.68401	0.275453	0.599697	1	0	10	28	4	16
let-7f	-0.640075	15.2004	0.275106	0.599927	1	0	528	362	679	255
miR-96-3p	0.440795	6.20435	0.274287	0.60047	1	0	237	118	50	229
miR-2889-3p	-0.385193	6.80739	0.273874	0.600745	1	0	96	319	137	298
miR-1246-3p	0.395735	5.4017	0.272934	0.60137	1	0	60	127	32	92
miR-2372-3p	-0.536085	9.38563	0.272082	0.601939	1	0	927	987	1020	1128
miR-12029-3p	0.528272	4.69839	0.271863	0.602085	1	0	40	68	14	56
miR-2285ae-3p	-0.443633	6.48357	0.271487	0.602336	1	0	101	92	42	231
miR-2453-5p	-0.421372	6.49512	0.271386	0.602403	1	0	174	349	240	277
miR-12026-2-5p	0.671935	2.53186	0.271165	0.602551	1	0	9	17	5	8
miR-205-3p	0.756447	5.92901	0.270195	0.603201	1	0	7	20	4	9
miR-27b-3p	-0.567973	13.3963	0.269802	0.603465	1	0	166	562	438	223
miR-412-5p	-0.460821	5.65715	0.268718	0.604193	1	0	21	38	36	17
miR-493-3p	-0.492392	6.04026	0.268433	0.604385	1	0	147	52	55	251
miR-2285c-3p	0.399763	4.23528	0.268361	0.604434	1	0	25	35	6	39
miR-2893-3p	-0.421799	6.58278	0.268265	0.604498	1	0	99	292	126	307
miR-378d-5p	-0.382396	7.15724	0.268242	0.604514	1	0	111	318	75	460
miR-495-5p	0.597771	4.02099	0.26765	0.604913	1	0	10	19	4	13
miR-2480-5p	0.685655	2.49955	0.266618	0.605609	1	0	9	13	0	15
miR-101-2-3p	-0.624865	12.5661	0.265221	0.606555	1	0	268	86	292	86
miR-25	-0.673426	15.2551	0.263513	0.607717	1	0	612	273	747	197
miR-26a-2-3p	0.489504	6.67757	0.261749	0.608921	1	0	293	254	125	208
miR-2337-3p	-0.568439	2.32117	0.261491	0.609098	1	0	7	13	4	25
miR-490-5p	0.388737	4.87982	0.261039	0.609407	1	0	49	83	18	77
miR-7863-3p	0.436974	5.11884	0.260338	0.609888	1	0	63	109	28	86
miR-27b-5p	-0.366792	6.33971	0.259412	0.610525	1	0	59	120	70	112
miR-10169-5p	-0.455698	3.92563	0.258911	0.610869	1	0	13	31	9	48
miR-1842-5p	0.371585	7.39058	0.258847	0.610913	1	0	205	391	94	325
miR-202-3p	-0.551286	8.1689	0.256702	0.612395	1	0	217	149	113	431
miR-30b-5p	0.672228	9.78598	0.256374	0.612622	1	0	46	19	21	8
miR-2393-3p	0.71702	1.91378	0.25567	0.613111	1	0	2	7	2	2
miR-2347-5p	-0.556793	4.74374	0.255575	0.613177	1	0	30	28	12	78
miR-2342-5p	-0.431225	7.79937	0.255049	0.613542	1	0	282	477	268	605
miR-379	-0.663131	8.60552	0.254223	0.614117	1	0	8	5	12	1
miR-2285k-5-5p	0.51589	5.16311	0.25407	0.614224	1	0	61	171	43	87
miR-10174-5p	-0.412319	4.72749	0.253761	0.614439	1	0	43	50	39	64
miR-138-1-3p	0.418759	7.16553	0.253685	0.614492	1	0	271	401	119	332
miR-10180-3p	0.374018	5.75418	0.253338	0.614734	1	0	83	142	33	129
miR-2285ao-3-3p	-0.367213	5.7362	0.253034	0.614947	1	0	45	74	38	96
miR-105a-5p	-0.435411	5.38795	0.251536	0.615996	1	0	38	90	69	46
miR-29b-2-5p	-0.406044	6.87929	0.250922	0.616427	1	0	118	229	62	394
miR-2400-5p	-0.403554	5.46078	0.248872	0.617871	1	0	41	124	39	157
miR-1306-3p	-0.522968	9.53351	0.248864	0.617876	1	0	322	652	142	1301
miR-2455-5p	-0.510466	3.83247	0.248722	0.617977	1	0	24	27	20	44
miR-2285ba-2-3p	-0.404533	6.00956	0.247587	0.618779	1	0	60	131	65	146
miR-1388-3p	0.564744	5.95728	0.247523	0.618825	1	0	19	39	9	25
miR-11997-5p	-0.46141	3.15198	0.246446	0.619589	1	0	7	22	13	17
miR-2285ah-3p	-0.50377	3.40909	0.246205	0.61976	1	0	5	16	7	18
miR-12001-3p	0.444351	4.96311	0.245819	0.620035	1	0	50	144	23	108
miR-2285cr-1-5p	0.94541	1.75749	0.245029	0.620597	1	0	9	0	0	6
miR-551b-3p	0.344882	6.91856	0.244946	0.620657	1	0	201	375	87	333
miR-361-5p	-0.584463	9.09961	0.244805	0.620757	1	0	18	11	11	31
miR-12008-3p	-0.643061	3.68882	0.243837	0.621448	1	0	1	6	4	4
miR-500-3p	0.554295	5.9986	0.24294	0.62209	1	0	68	24	21	37
miR-12036-5p	-0.757732	10.204	0.242402	0.622476	1	0	90	165	42	409
miR-124a-1-3p	-0.516029	5.8083	0.242117	0.622681	1	0	26	159	25	227
miR-1281-5p	-0.50189	4.19837	0.239803	0.624348	1	0	4	72	35	35
miR-11973-5p	-0.49819	3.50579	0.239077	0.624873	1	0	10	4	3	18
miR-1603-5p	0.722444	2.22433	0.238959	0.624959	1	0	14	3	1	11
miR-2299-3p	-0.382604	9.09328	0.237627	0.625925	1	0	596	1572	651	1746
miR-378-5p	-0.538581	6.81043	0.237352	0.626125	1	0	35	81	22	143
miR-584-6-3p	-0.398425	6.3089	0.236917	0.626442	1	0	116	144	97	198
miR-12011-5p	0.829326	2.18528	0.236868	0.626478	1	0	0	8	0	4
miR-1835-3p	0.440071	5.97403	0.235918	0.62717	1	0	153	174	84	107
miR-2422-5p	0.476188	6.24186	0.235764	0.627283	1	0	187	169	96	105
miR-664-3p	0.419653	4.63471	0.234937	0.627887	1	0	18	73	19	33
miR-192-3p	0.400314	5.16632	0.234721	0.628045	1	0	52	76	20	70
miR-763-3p	-0.552261	3.44037	0.234331	0.628331	1	0	14	10	15	12
miR-2285bg-3p	0.443523	6.13966	0.233536	0.628914	1	0	96	95	27	112
miR-2285bx-5p	0.440855	5.07612	0.232227	0.629878	1	0	56	101	24	81
miR-12025-3p	-0.63237	7.5497	0.231733	0.630242	1	0	90	144	61	292
miR-2904-3-3p	-0.590179	8.03057	0.230474	0.631173	1	0	68	122	110	90
miR-140-3p	-0.54454	12.246	0.230336	0.631275	1	0	137	145	162	144
miR-99b-5p	-0.540723	11.8459	0.229999	0.631524	1	0	84	25	60	81
miR-320a-2-3p	0.49149	14.0802	0.227813	0.633151	1	0	1240	825	463	845
miR-2465-3p	0.506858	8.41871	0.227049	0.63372	1	0	568	273	120	508
miR-2285cw-1-3p	-0.61344	4.09471	0.226928	0.633811	1	0	7	31	4	54
miR-11980-3p	-0.390004	4.81946	0.226899	0.633833	1	0	41	121	44	140
miR-2440-5p	0.332437	7.44601	0.226537	0.634103	1	0	321	599	138	542
miR-2366-5p	-0.3868	4.37555	0.224593	0.635562	1	0	34	46	18	84
miR-128-1-3p	-0.56587	12.5497	0.224549	0.635595	1	0	181	127	204	126
miR-19a	0.890513	4.6464	0.223471	0.636407	1	0	2	0	0	1
miR-2285o-1-5p	0.563092	5.72907	0.221351	0.638013	1	0	44	88	30	37
miR-101-1-5p	0.372545	5.31779	0.220594	0.638588	1	0	70	164	19	162
miR-199c-3p	0.57174	8.47459	0.220312	0.638803	1	0	19	181	16	105
miR-2313-5p	-0.389344	5.74734	0.21999	0.639047	1	0	52	82	53	90
miR-3604-2-3p	0.348431	5.32269	0.219895	0.63912	1	0	58	157	36	110
miR-2378-5p	-0.445384	3.49466	0.219789	0.639201	1	0	25	20	15	43
miR-6523-3p	0.506499	3.07277	0.218976	0.639822	1	0	9	33	4	23
miR-489-5p	0.455885	8.7995	0.218157	0.640448	1	0	791	1866	639	787
miR-2284z-7-3p	0.632075	3.04346	0.217796	0.640724	1	0	13	9	5	7
miR-11990-3p	0.787483	2.29139	0.215887	0.642192	1	0	8	12	6	1
miR-584-3-3p	-0.451935	4.46712	0.215265	0.642671	1	0	21	50	13	81
miR-409a-5p	-0.422705	4.8487	0.214366	0.643367	1	0	26	34	9	75
miR-2403-3p	0.34005	6.17885	0.214042	0.643618	1	0	82	168	34	151
miR-3613-3p	-0.514977	4.6605	0.213837	0.643776	1	0	6	28	8	35
miR-1468-5p	-0.506477	13.4048	0.213247	0.644234	1	0	246	236	261	266
miR-339b-5p	-0.579576	9.18209	0.213181	0.644285	1	0	46	29	34	68
miR-2313-3p	0.760279	2.03137	0.212957	0.644459	1	0	5	16	1	11
miR-128-2-5p	0.385529	5.0902	0.212114	0.645115	1	0	43	198	50	90
miR-10184-3p	0.645616	2.91247	0.211665	0.645466	1	0	22	8	8	8
miR-2284x-3p	0.394664	4.80022	0.211501	0.645594	1	0	12	124	28	47
miR-2320-3p	0.42676	5.83575	0.210964	0.646013	1	0	86	188	82	53
miR-106b-3p	0.556356	12.8771	0.210493	0.646381	1	0	191	300	138	88
miR-323-3p	-0.683238	3.4236	0.20975	0.646963	1	0	0	20	13	5
miR-181b-2-3p	-0.386206	6.3093	0.209186	0.647406	1	0	84	79	49	154
miR-2896-5p	0.382417	5.22235	0.208846	0.647673	1	0	82	73	19	104
miR-3065-3p	-0.484807	3.02538	0.208649	0.647828	1	0	11	4	5	16
miR-30d-5p	-0.529137	14.5695	0.208146	0.648225	1	0	344	269	395	235
miR-8548-3p	0.435075	3.35059	0.207647	0.648618	1	0	26	25	6	32
miR-3613b-3p	0.509989	2.72929	0.207372	0.648835	1	0	8	16	1	16
miR-2887-2-3p	-0.588103	10.2395	0.206844	0.649252	1	0	48	57	57	65
miR-2285av	0.653558	7.69518	0.206533	0.649499	1	0	7	0	2	2
miR-2284aa-2-3p	-0.305575	5.10299	0.205261	0.650508	1	0	72	71	45	117
miR-129-2-3p	-0.465971	3.78195	0.204454	0.651149	1	0	27	31	42	6
miR-365-2-5p	-0.362117	6.6141	0.203018	0.652296	1	0	104	147	132	93
miR-2341-5p	-0.435197	4.83663	0.202515	0.652698	1	0	22	58	39	37
miR-2386-5p	0.384446	4.88708	0.202172	0.652973	1	0	26	97	22	55
miR-507-3p	-0.344003	4.64155	0.201883	0.653205	1	0	23	69	16	94
miR-2290-5p	-0.363752	5.70881	0.201549	0.653473	1	0	98	91	62	163
miR-2892-5p	0.42466	6.5217	0.201035	0.653887	1	0	96	325	65	203
miR-544b-2-5p	-0.358162	5.27308	0.199912	0.654792	1	0	63	86	71	72
miR-584-3-5p	-0.344648	7.73084	0.199843	0.654847	1	0	360	391	171	784
miR-2284l-3p	-0.464698	3.1548	0.199541	0.655092	1	0	9	20	5	34
miR-12041-5p	0.567803	3.88276	0.199355	0.655242	1	0	0	103	28	9
miR-12038-5p	0.6122	2.49619	0.199247	0.65533	1	0	0	30	6	7
miR-361-3p	-0.531348	12.4774	0.199003	0.655527	1	0	120	97	144	74
miR-2284r-5p	-0.602204	1.7267	0.1978	0.656503	1	0	1	6	1	9
miR-10182-5p	0.32193	5.26738	0.197739	0.656552	1	0	106	84	35	112
miR-30f-3p	0.409089	6.36444	0.196164	0.657835	1	0	68	60	41	30
miR-34a-5p	-0.336468	6.10959	0.19561	0.658288	1	0	113	128	81	190
miR-761-3p	-0.488907	4.17381	0.19435	0.659321	1	0	21	21	15	39
miR-11973-3p	-0.42401	5.57519	0.193861	0.659722	1	0	34	31	5	95
miR-2890-3p	-0.35303	6.01202	0.193853	0.659729	1	0	110	187	109	203
miR-2285au-5p	-0.523172	8.52236	0.192503	0.660841	1	0	13	27	8	48
miR-2285ar-5p	0.642291	2.63813	0.191613	0.661578	1	0	19	12	5	14
miR-6529-5p	0.469531	10.7806	0.190677	0.662354	1	0	137	58	39	99
miR-6715-5p	0.313613	5.10433	0.190349	0.662627	1	0	51	87	25	74
miR-2284ac-5p	-0.521052	3.41166	0.189719	0.663151	1	0	15	9	8	26
miR-187-5p	-0.372246	5.25591	0.18966	0.6632	1	0	97	38	27	170
miR-421-5p	-0.515477	3.42872	0.189413	0.663405	1	0	7	16	9	18
miR-130b-3p	-0.417179	6.58484	0.189374	0.663438	1	0	50	61	29	114
miR-2285bb-5p	-0.632563	3.41111	0.189303	0.663497	1	0	2	9	0	18
miR-2349-3p	0.565073	7.57397	0.189077	0.663686	1	0	55	52	19	47
miR-10172-5p	-0.406689	7.03032	0.188467	0.664196	1	0	172	200	128	314
miR-92b	-0.68648	6.97607	0.18716	0.665291	1	0	0	3	3	0
miR-2453-3p	-0.341749	5.90507	0.186953	0.665465	1	0	80	147	95	125
miR-2397-5p	-0.421017	5.61288	0.186544	0.665808	1	0	12	114	28	115
miR-374a-3p	-0.462467	7.49329	0.186406	0.665925	1	0	40	75	37	102
miR-12046-3p	0.357703	4.46739	0.184532	0.667507	1	0	43	36	15	43
miR-2324-3p	-0.419546	4.51165	0.184136	0.667842	1	0	20	60	21	73
miR-10177-3p	0.372568	4.0564	0.183863	0.668074	1	0	34	23	19	15
miR-1843-3p	0.351842	8.60257	0.182788	0.668988	1	0	618	785	331	588
miR-2285ac-5p	-0.446793	2.74989	0.182315	0.669391	1	0	7	10	3	20
miR-11986c-5p	0.725704	1.01464	0.182001	0.669659	1	0	6	1	0	5
miR-1224-3p	0.435758	6.59118	0.181587	0.670013	1	0	166	165	58	172
miR-562-5p	-0.490285	3.79341	0.181568	0.670029	1	0	29	8	12	43
miR-11995-3p	0.378528	10.4178	0.181187	0.670355	1	0	3135	5572	1309	4915
miR-331-3p	0.43991	7.8174	0.180142	0.671251	1	0	20	80	27	22
miR-2393-5p	0.418	4.66617	0.179958	0.671409	1	0	25	27	13	19
miR-3432b-5p	0.294566	6.21964	0.178964	0.672265	1	0	103	191	43	182
miR-23a	0.617407	8.34956	0.178729	0.672467	1	0	10	3	5	1
miR-361	-0.653006	8.41597	0.178663	0.672524	1	0	0	3	1	3
miR-155	-0.518343	11.3869	0.178558	0.672616	1	0	16	29	29	12
miR-2285bi-2-5p	-0.344681	4.68511	0.178263	0.67287	1	0	35	85	62	38
miR-329b-5p	0.365027	4.97647	0.177748	0.673316	1	0	42	92	13	89
miR-2285k-1-3p	0.500433	5.36849	0.177155	0.673829	1	0	13	18	11	3
miR-224-3p	0.508902	3.48703	0.176605	0.674307	1	0	26	34	0	49
miR-7180-5p	-0.3474	4.83135	0.176144	0.674708	1	0	23	44	26	42
miR-2463-3p	-0.445863	3.77499	0.175382	0.675372	1	0	9	51	12	61
miR-2357-5p	0.315086	7.46496	0.175051	0.675661	1	0	309	412	96	480
miR-135b-3p	-0.342901	6.73898	0.174835	0.67585	1	0	156	321	118	435
miR-2315-5p	-0.550512	3.07088	0.174286	0.676331	1	0	12	14	10	24
miR-2396-3p	-0.372595	3.90764	0.172577	0.677831	1	0	22	47	12	75
miR-2285ax-2-3p	-0.456601	4.02934	0.172378	0.678007	1	0	22	45	38	23
miR-421-3p	0.459552	7.96493	0.170362	0.67979	1	0	32	90	28	38
miR-874-5p	-0.38449	4.88356	0.169119	0.680896	1	0	41	72	20	127
miR-2298-5p	-0.300287	5.13069	0.168524	0.681427	1	0	40	95	30	122
miR-11990-5p	-0.419858	3.41519	0.16828	0.681645	1	0	3	24	6	25
miR-148a	-0.443117	14.9458	0.168251	0.681671	1	0	1518	1012	1637	746
miR-12004-3p	-0.291137	6.21579	0.167809	0.682067	1	0	122	138	56	261
miR-11976-2-3p	0.388341	7.75438	0.167754	0.682115	1	0	126	225	88	118
miR-2900-3p	0.304909	7.41643	0.16771	0.682155	1	0	370	515	127	572
miR-93	-0.559052	8.30754	0.167071	0.682728	1	0	5	4	6	4
miR-2379-5p	-0.373199	3.69634	0.166671	0.683087	1	0	11	42	7	59
miR-323b-5p	0.55467	3.20436	0.166628	0.683126	1	0	15	32	7	21
miR-493-5p	-0.302319	8.18627	0.166511	0.683231	1	0	438	908	276	1299
miR-2362-3p	0.324403	5.09555	0.166316	0.683407	1	0	45	131	27	97
miR-302a-5p	-0.424653	5.99122	0.166289	0.683432	1	0	19	64	27	64
miR-485-3p	-0.376124	6.44826	0.165671	0.683988	1	0	79	207	104	189
miR-31-5p	-0.298512	8.63468	0.165042	0.684556	1	0	657	1425	858	1032
miR-3533-5p	0.309587	4.72458	0.163827	0.685657	1	0	24	135	26	80
miR-2897-3p	-0.511016	6.1566	0.163805	0.685677	1	0	26	74	38	76
miR-542-3p	-0.304891	8.5388	0.163108	0.686311	1	0	427	920	487	829
miR-223-5p	-0.458178	9.90189	0.162031	0.687293	1	0	73	43	72	46
miR-15b	-0.655464	7.3226	0.161866	0.687445	1	0	2	2	4	0
miR-301b-3p	-0.406009	4.78212	0.161528	0.687754	1	0	18	22	12	37
miR-2464-3p	0.326764	7.22105	0.161053	0.688189	1	0	185	356	129	214
miR-7857-2-3p	0.30375	8.81361	0.158967	0.69011	1	0	674	937	352	776
miR-2284y-1-5p	0.437951	9.46356	0.158517	0.690526	1	0	40	81	37	22
miR-449d-5p	-0.300699	7.42903	0.158009	0.690996	1	0	180	507	237	425
miR-103-2-5p	0.382339	3.51667	0.15766	0.69132	1	0	24	19	6	27
miR-1839-5p	0.428661	9.41037	0.157619	0.691358	1	0	87	138	35	119
miR-1-2-5p	0.619666	1.89024	0.157252	0.691699	1	0	6	5	0	8
miR-2356-5p	-0.407235	6.37316	0.156906	0.692021	1	0	29	62	38	55
miR-2285cb-3p	0.298128	4.76506	0.156442	0.692454	1	0	45	93	18	88
miR-2360-5p	-0.613442	3.25072	0.155887	0.692972	1	0	10	33	27	14
miR-2284y	-0.59998	5.86132	0.154485	0.694286	1	0	7	1	8	0
miR-2316-5p	-0.289288	6.41538	0.154193	0.69456	1	0	151	210	178	133
miR-12000-5p	-0.368811	6.86393	0.154164	0.694587	1	0	28	64	33	63
miR-4444-5p	0.321011	5.83408	0.153899	0.694836	1	0	132	153	33	202
miR-10170-3p	-0.422664	6.20204	0.153005	0.69568	1	0	96	61	75	103
miR-2285ak-5p	0.300687	8.85319	0.152687	0.695981	1	0	641	1731	333	1431
miR-22-5p	-0.475558	8.79838	0.152457	0.696198	1	0	16	88	20	111
miR-2285au-3p	0.280468	4.9393	0.152033	0.6966	1	0	50	68	14	83
miR-96-5p	-0.275211	5.37496	0.151594	0.697017	1	0	54	99	42	122
miR-2344-3p	-0.390036	5.70561	0.150965	0.697615	1	0	80	50	56	94
miR-1277-3p	0.292152	5.91191	0.150933	0.697645	1	0	73	158	20	170
miR-12033-3p	-0.396934	2.88459	0.150222	0.698323	1	0	18	20	12	34
miR-2456-5p	0.320182	4.383	0.150131	0.69841	1	0	38	67	14	66
miR-181a-1-5p	-0.453594	13.8721	0.14986	0.698669	1	0	185	248	246	164
miR-584-6-5p	0.735486	1.57747	0.1474	0.701032	1	0	16	0	4	5
miR-329a-5p	-0.340566	7.26161	0.14675	0.701661	1	0	202	171	120	323
miR-2486-5p	-0.248709	5.28053	0.146424	0.701976	1	0	88	82	50	138
miR-2284z-5-3p	-0.733439	2.15377	0.146327	0.70207	1	0	5	5	0	20
miR-1225-5p	-0.310724	4.96355	0.146172	0.70222	1	0	46	35	38	43
miR-2285aj-3p	-0.425324	1.5948	0.145966	0.702421	1	0	5	6	4	9
miR-1343-5p	-0.26052	6.58311	0.145342	0.703027	1	0	196	211	139	287
miR-2479-3p	0.456681	3.48293	0.145154	0.70321	1	0	25	17	4	29
miR-324-3p	-0.287492	7.29912	0.144643	0.703708	1	0	170	246	100	381
miR-1247-3p	-0.306574	7.06176	0.144554	0.703795	1	0	133	519	121	616
miR-375-5p	0.387279	4.30041	0.144364	0.703981	1	0	125	18	8	133
miR-2323-5p	0.330693	3.94395	0.1442	0.704141	1	0	22	34	12	26
miR-135a-1-5p	0.441084	3.71151	0.144076	0.704262	1	0	23	66	8	55
miR-2285g-2-3p	0.483392	2.03693	0.144056	0.704282	1	0	9	3	4	3
miR-30d-3p	0.361089	7.15869	0.143271	0.70505	1	0	50	27	24	25
miR-1284-3p	-0.361095	6.03415	0.142801	0.705512	1	0	86	152	93	151
miR-411c-5p	0.376186	5.52461	0.142768	0.705544	1	0	15	30	4	30
miR-18a-5p	0.351863	8.28134	0.142129	0.706173	1	0	409	466	178	438
miR-708-3p	0.270304	6.72013	0.141927	0.706373	1	0	212	170	63	256
miR-2351-3p	-0.428625	5.10291	0.139955	0.708326	1	0	21	57	44	22
miR-12060-3p	0.345063	9.56837	0.139603	0.708676	1	0	1664	2792	793	2356
miR-2317-3p	-0.397253	3.50149	0.139299	0.708979	1	0	15	15	14	18
let-7e-5p	-0.359001	8.8413	0.138827	0.70945	1	0	121	248	93	339
miR-615-3p	0.308548	5.53427	0.138688	0.709588	1	0	38	71	14	70
miR-2290-3p	0.308299	7.25341	0.138534	0.709742	1	0	276	419	152	327
miR-450b-5p	0.35104	5.3706	0.137464	0.710815	1	0	41	68	17	62
miR-2285cp-3p	-0.377834	5.82428	0.136974	0.711308	1	0	99	164	74	237
miR-2285a-3p	0.280044	7.97185	0.136777	0.711506	1	0	487	593	172	692
miR-6526-2-5p	-0.453087	3.76108	0.13628	0.712008	1	0	11	16	8	26
miR-2433-3p	-0.270221	4.81423	0.136244	0.712044	1	0	69	83	47	117
miR-449a-3p	0.415408	3.61471	0.136038	0.712252	1	0	18	16	10	10
miR-410	0.670123	3.63836	0.135881	0.712411	1	0	0	2	0	1
miR-221-3p	-0.438329	11.7362	0.13504	0.713262	1	0	109	204	160	138
miR-2300b-3p	0.334844	6.93954	0.134587	0.713723	1	0	300	141	85	269
miR-2285n-7-3p	-0.672722	1.80401	0.134458	0.713854	1	0	0	3	1	3
miR-6775-5p	0.354942	7.61306	0.133436	0.714896	1	0	274	242	93	295
miR-7862-5p	-0.29157	4.99722	0.133256	0.71508	1	0	54	50	32	86
miR-2345-3p	-0.673249	2.38996	0.133207	0.71513	1	0	1	19	5	22
miR-11993-3p	-0.283436	5.61547	0.133101	0.715238	1	0	61	112	18	203
miR-92a	-0.427929	15.0573	0.130327	0.718094	1	0	773	342	778	246
miR-371-3p	0.304172	3.67011	0.12954	0.718909	1	0	17	50	10	38
miR-12018-5p	-0.40649	4.74347	0.127978	0.720538	1	0	36	63	40	65
miR-2428-5p	0.384346	6.73576	0.127953	0.720563	1	0	145	132	75	97
miR-2441-5p	-0.44838	3.97553	0.127381	0.721163	1	0	16	18	19	15
miR-196a-1-3p	-0.258662	5.24548	0.127014	0.721548	1	0	65	102	48	129
miR-2417-3p	0.423804	2.97259	0.126674	0.721906	1	0	13	18	0	26
miR-200c-3p	0.323326	7.02312	0.12657	0.722015	1	0	89	148	64	81
miR-2285d-3p	-0.439024	3.42206	0.126087	0.722525	1	0	16	13	8	31
miR-139-3p	-0.278725	8.78792	0.124945	0.723732	1	0	171	335	201	265
miR-411-3p	-0.295255	6.97806	0.124833	0.723851	1	0	66	45	41	82
miR-2403-5p	-0.299166	5.32429	0.122926	0.725882	1	0	19	139	26	148
miR-12038-3p	-0.341552	5.96187	0.12189	0.726994	1	0	71	82	40	146
miR-12005-1-3p	-0.363248	2.54477	0.121245	0.727688	1	0	6	17	8	16
miR-10171-5p	0.447255	2.93842	0.120649	0.728331	1	0	3	38	4	22
miR-2285dg-3p	-0.360471	2.69084	0.120639	0.728343	1	0	12	4	9	8
miR-301a-3p	0.353854	4.37729	0.120333	0.728673	1	0	35	18	11	29
miR-2448-3p	-0.351178	6.94006	0.119789	0.729264	1	0	39	53	28	78
miR-2426-3p	0.492485	6.04011	0.119437	0.729646	1	0	20	181	63	11
miR-145-5p	-0.284186	4.79015	0.119329	0.729764	1	0	21	44	19	49
miR-150-5p	0.419366	13.6264	0.119276	0.729821	1	0	544	139	264	110
miR-2284g-3p	-0.532948	2.62379	0.118551	0.730611	1	0	0	17	8	8
miR-2392-5p	-0.34131	4.2918	0.118091	0.731114	1	0	16	43	24	32
miR-2355-5p	0.276119	5.19319	0.117931	0.73129	1	0	40	115	30	77
miR-7857-2-5p	0.438836	6.42619	0.11763	0.731619	1	0	22	36	9	30
miR-2285dd-3p	-0.35639	3.81663	0.117424	0.731845	1	0	11	23	8	32
miR-2891-5p	0.247942	4.83868	0.116954	0.732362	1	0	49	61	25	56
miR-2325c-3p	0.52628	2.24763	0.116823	0.732506	1	0	12	0	1	9
miR-326	-0.613974	5.72888	0.116653	0.732693	1	0	0	2	2	0
miR-11974-5p	-0.249611	5.51699	0.116393	0.73298	1	0	67	120	50	148
miR-1388-5p	-0.337678	8.16123	0.115396	0.734083	1	0	195	120	88	315
miR-2285dh-3p	-0.278307	5.71191	0.114832	0.734708	1	0	52	107	28	159
miR-2390-5p	0.278849	5.77779	0.114739	0.734813	1	0	39	223	25	175
miR-940-5p	0.279607	7.80401	0.114151	0.735467	1	0	876	450	397	541
miR-1-1-3p	0.2801	4.62519	0.114087	0.735538	1	0	72	48	22	76
miR-2285i-3p	0.364	3.06391	0.114062	0.735566	1	0	9	8	2	11
miR-1777b-3p	-0.354611	7.9237	0.114001	0.735634	1	0	278	295	206	439
miR-196b-5p	-0.256847	7.06209	0.11353	0.73616	1	0	134	249	99	312
miR-2285as-2-5p	0.925245	1.52752	0.113447	0.736253	1	0	0	12	0	6
miR-216b-3p	-0.251285	5.243	0.113007	0.736746	1	0	61	91	41	123
miR-2352-5p	0.2475	8.05937	0.112834	0.73694	1	0	538	740	216	806
miR-33b-3p	-0.263032	5.25627	0.112584	0.737222	1	0	41	104	43	102
miR-2285cl-3p	0.25273	4.80234	0.111469	0.738478	1	0	76	43	30	62
miR-1843-5p	0.28352	6.03994	0.111385	0.738573	1	0	52	151	48	81
miR-1246	-0.472796	9.30286	0.111168	0.738818	1	0	1	4	3	2
miR-2374-5p	-0.253278	5.35244	0.110912	0.739108	1	0	57	64	45	76
miR-2284r-3p	0.321404	4.65901	0.110883	0.739142	1	0	71	49	18	81
miR-2285bs-5p	0.682643	2.68589	0.110296	0.739807	1	0	0	2	0	1
miR-1306-5p	0.404727	6.72639	0.110246	0.739864	1	0	14	4	3	11
miR-1185-3p	-0.367645	6.91869	0.109901	0.740256	1	0	102	136	62	230
miR-2285g-1-5p	0.323358	4.63433	0.1089	0.7414	1	0	17	84	3	79
miR-2334-5p	-0.22201	5.68326	0.108583	0.741763	1	0	97	115	57	172
miR-2300b-5p	0.491986	3.60229	0.108332	0.742051	1	0	9	8	1	12
miR-326-5p	0.234854	6.48196	0.108138	0.742274	1	0	159	175	88	151
miR-2289-5p	0.244684	6.75686	0.108131	0.742282	1	0	343	398	98	540
miR-2285i-5p	0.263783	4.81124	0.105371	0.745477	1	0	42	66	10	82
miR-2404-1-5p	-0.463062	2.66886	0.105192	0.745686	1	0	7	0	4	5
miR-488-3p	-0.366292	3.95055	0.104978	0.745935	1	0	24	30	17	46
miR-30c-3p	-0.255234	7.18597	0.104961	0.745956	1	0	86	84	53	132
miR-365-5p	-0.262307	8.53755	0.104944	0.745975	1	0	610	921	719	578
miR-2285k-2-5p	-0.438145	2.30424	0.104487	0.74651	1	0	0	9	1	10
miR-140	-0.438891	10.0796	0.104375	0.746641	1	0	11	6	13	2
miR-2326-5p	-0.310062	6.50682	0.104361	0.746658	1	0	103	88	75	129
miR-199c-5p	0.343883	6.01877	0.103614	0.747535	1	0	151	137	20	236
miR-12022-5p	-0.435808	3.87738	0.102358	0.749018	1	0	23	12	9	41
miR-340-5p	0.337018	8.87108	0.102116	0.749305	1	0	56	77	38	42
miR-146a-3p	-0.315155	5.11895	0.101571	0.749953	1	0	42	26	15	74
miR-2472-5p	-0.259236	5.72886	0.101528	0.750004	1	0	90	92	54	147
miR-6534-5p	-0.268437	6.143	0.101217	0.750374	1	0	105	218	86	257
miR-12014-5p	0.253996	5.55806	0.099669	0.752227	1	0	95	228	64	166
miR-2404-1-3p	0.356727	6.32878	0.0996566	0.752242	1	0	63	61	23	68
miR-2467-3p	-0.246929	6.04986	0.0989892	0.753046	1	0	256	187	212	195
miR-10165-3p	0.264824	5.30224	0.0985842	0.753535	1	0	48	66	22	64
miR-670-3p	-0.364207	5.22519	0.0979128	0.754349	1	0	44	119	43	141
miR-759-5p	0.236623	5.40836	0.0974771	0.754878	1	0	75	110	28	123
miR-11989-3p	0.409654	2.66899	0.0971308	0.7553	1	0	7	13	8	1
miR-2397-3p	0.348467	5.58559	0.097123	0.75531	1	0	43	66	31	33
miR-1271-5p	-0.354513	8.54033	0.0968254	0.755673	1	0	33	20	31	19
miR-2319b-5p	-0.311169	5.61043	0.0963631	0.756239	1	0	34	136	9	210
miR-25-3p	-0.388194	14.7984	0.0960309	0.756646	1	0	661	327	672	195
miR-193b-3p	0.432717	4.89342	0.0960124	0.756668	1	0	13	7	3	12
miR-2322-5p	-0.323792	3.19088	0.0959147	0.756788	1	0	19	4	9	19
miR-383-3p	-0.291442	7.45508	0.0956979	0.757055	1	0	248	262	186	351
miR-2409-3p	-0.271083	5.16756	0.0953029	0.757541	1	0	37	40	23	62
miR-499-3p	0.397883	5.48414	0.0952442	0.757613	1	0	162	98	81	74
miR-328	-0.356943	9.55288	0.0947596	0.758211	1	0	9	4	9	3
miR-2285cs-5p	0.414992	4.21576	0.0941388	0.75898	1	0	8	44	9	22
miR-376d-3p	0.501377	3.8567	0.0938903	0.759289	1	0	12	17	7	9
miR-12002b-3p	0.371969	6.1746	0.0926897	0.760785	1	0	29	26	12	26
miR-487b-5p	0.254571	4.63952	0.0922569	0.761327	1	0	20	63	17	40
miR-532-5p	-0.344825	9.68012	0.0921702	0.761436	1	0	77	143	63	185
miR-2388-5p	-0.214744	7.21537	0.0916549	0.762084	1	0	210	497	131	643
miR-199b-5p	-0.360864	9.18442	0.0916267	0.762119	1	0	29	39	39	19
miR-2464-5p	-0.217466	4.6058	0.0914307	0.762366	1	0	47	39	19	81
miR-148b-3p	-0.313179	8.71941	0.0912197	0.762632	1	0	39	57	43	47
miR-320b-3p	0.226525	7.96836	0.0903681	0.76371	1	0	439	385	178	481
miR-2301-3p	-0.224582	3.86393	0.0899135	0.764287	1	0	30	39	21	50
miR-4449-3p	0.471688	7.85574	0.0892311	0.765157	1	0	51	59	13	67
miR-2300a-3p	0.319923	3.85804	0.0891893	0.76521	1	0	24	30	2	46
miR-3602-3p	0.267633	4.41801	0.0883156	0.76633	1	0	22	41	8	42
miR-2284x	-0.395782	9.6803	0.0882252	0.766446	1	0	5	10	10	2
miR-2446-3p	-0.287091	7.69848	0.0881649	0.766523	1	0	158	177	97	282
miR-34c-3p	-0.274564	3.56381	0.0873887	0.767523	1	0	8	18	13	9
miR-12040-5p	-0.397217	2.40887	0.0873625	0.767557	1	0	16	10	16	9
miR-2285bl-5p	-0.587827	0.865125	0.0871828	0.76779	1	0	0	6	0	9
let-7i-3p	0.281108	5.21527	0.0870662	0.767941	1	0	86	55	52	34
miR-146b	0.507163	7.50414	0.0866498	0.76848	1	0	1	1	1	0
let-7a-1-3p	0.2531	5.39389	0.0865618	0.768594	1	0	44	75	19	74
miR-2285dh-5p	-0.281512	3.17052	0.0862978	0.768938	1	0	17	16	4	39
miR-763-5p	-0.204748	5.20795	0.0860957	0.769201	1	0	80	88	47	131
miR-30c	-0.370949	12.9908	0.0860479	0.769263	1	0	116	63	121	32
miR-2447-5p	-0.241753	5.95643	0.0859882	0.769341	1	0	69	95	47	127
miR-2406-5p	-0.231281	7.98311	0.0856026	0.769844	1	0	359	529	150	904
miR-6517-3p	0.201011	5.44085	0.0851547	0.77043	1	0	78	170	37	164
miR-12006-5p	0.255293	5.31166	0.0845383	0.771239	1	0	49	86	27	72
miR-132-3p	0.232009	5.10042	0.0845108	0.771275	1	0	26	142	41	64
miR-2298-3p	0.277091	4.69217	0.0844526	0.771352	1	0	4	96	18	45
miR-6531-5p	-0.217667	5.92961	0.0843289	0.771515	1	0	85	117	55	158
miR-2897-5p	-0.27744	4.97117	0.0838874	0.772097	1	0	21	48	32	26
miR-148c-5p	0.240553	5.38403	0.0837512	0.772277	1	0	55	90	34	69
miR-2353-5p	0.232502	6.54217	0.0834733	0.772645	1	0	183	340	81	337
miR-374b-3p	-0.308966	4.72434	0.0834176	0.772718	1	0	24	49	26	47
miR-139	-0.305388	11.7336	0.082913	0.773388	1	0	33	29	33	23
miR-3600-3p	-0.257565	8.92475	0.0828751	0.773438	1	0	608	908	396	1270
miR-664-5p	0.201252	5.13793	0.0823792	0.774099	1	0	96	70	42	89
miR-377-5p	-0.324536	3.90854	0.0822208	0.77431	1	0	27	44	7	88
miR-342-5p	0.284973	9.83312	0.0819419	0.774683	1	0	253	183	104	222
miR-219b-3p	0.20785	7.14457	0.0816646	0.775054	1	0	339	524	133	587
miR-374c-3p	0.417564	3.48995	0.0815729	0.775177	1	0	14	8	10	0
miR-153-2-3p	-0.326755	3.98504	0.0814845	0.775296	1	0	6	12	6	13
miR-2285ba-1-5p	-0.267304	3.61167	0.0812975	0.775547	1	0	22	35	31	14
miR-411b-3p	-0.378859	3.01072	0.0809815	0.775972	1	0	2	6	1	9
miR-2285o-3-5p	0.293829	2.39916	0.0809144	0.776062	1	0	22	16	8	21
miR-188-5p	0.286841	6.92193	0.0809094	0.776069	1	0	163	61	61	109
miR-451-5p	-0.344541	15.3125	0.0809063	0.776073	1	0	1357	1433	1296	1456
miR-2368-3p	0.24602	6.02189	0.080879	0.77611	1	0	52	54	24	56
miR-138-1-5p	-0.201097	5.98818	0.0808333	0.776171	1	0	150	110	60	243
miR-876-3p	-0.37631	3.49099	0.0806013	0.776484	1	0	6	4	7	2
miR-10165-5p	0.204323	5.6746	0.0804012	0.776754	1	0	105	178	63	148
miR-2460-3p	0.293229	3.13106	0.0801615	0.777079	1	0	27	9	8	21
miR-2285as-1-3p	-0.45726	2.96747	0.0798212	0.77754	1	0	1	4	4	0
miR-11984-3p	-0.234037	5.93698	0.0789038	0.778788	1	0	35	81	30	89
miR-12039-3p	0.247544	6.78814	0.0787244	0.779034	1	0	191	212	103	185
miR-346-3p	-0.257939	7.55574	0.0783183	0.779589	1	0	206	485	189	522
miR-205-5p	0.358762	4.24689	0.0775763	0.780609	1	0	54	34	22	39
miR-453-5p	0.240833	4.50851	0.0773241	0.780957	1	0	39	57	18	56
miR-12028-5p	0.212455	5.49802	0.0772775	0.781021	1	0	46	144	34	107
miR-30c-5p	-0.333646	12.9212	0.0772038	0.781123	1	0	94	174	138	87
miR-12005-2-3p	-0.546253	6.51016	0.076801	0.78168	1	0	3	9	3	13
miR-544b-1-3p	0.298193	3.89688	0.0767308	0.781778	1	0	19	63	12	47
miR-339-5p	-0.339927	10.0429	0.0759251	0.782897	1	0	31	62	50	26
miR-2285bz-3p	-0.266963	5.83706	0.0750209	0.784162	1	0	89	158	32	275
miR-2326-3p	-0.30908	3.60294	0.074995	0.784198	1	0	16	33	13	41
miR-2337-5p	0.235315	6.37155	0.0745762	0.784787	1	0	145	219	67	217
miR-2285b-1-5p	0.399061	2.10708	0.0740266	0.785562	1	0	3	7	1	6
miR-6533-3p	0.261277	4.84761	0.0739643	0.78565	1	0	46	43	22	43
miR-2296-3p	0.231056	4.69668	0.0739066	0.785731	1	0	33	60	18	52
miR-2333-5p	0.229518	5.08848	0.0735334	0.78626	1	0	43	116	46	52
miR-584-2-5p	0.230502	5.31749	0.0730564	0.786938	1	0	94	112	47	108
miR-2284y-4-5p	-0.463665	2.14073	0.073012	0.787001	1	0	8	0	2	11
miR-2285cg-3p	0.49992	1.49901	0.0717296	0.788835	1	0	0	7	2	1
miR-2285dl-2-3p	-0.275461	3.2696	0.0715084	0.789153	1	0	2	24	9	14
miR-378c-5p	0.278294	3.85999	0.0709957	0.789893	1	0	10	26	7	18
miR-11972-5p	-0.227826	6.20653	0.070855	0.790096	1	0	81	78	41	138
miR-2348-5p	-0.268761	8.84753	0.0705503	0.790537	1	0	1553	477	781	1566
miR-2900-5p	-0.287734	3.81338	0.0704844	0.790633	1	0	28	29	3	77
miR-2421-3p	-0.243584	3.58426	0.0704052	0.790748	1	0	9	19	14	9
miR-1271-3p	-0.322613	5.65041	0.0699776	0.791369	1	0	18	53	21	53
miR-2285ax-2-5p	-0.464655	1.89197	0.0697263	0.791736	1	0	2	6	4	4
miR-2285ay-5p	0.226162	6.69896	0.0696555	0.791839	1	0	208	338	99	329
miR-12015-5p	-0.235293	3.85109	0.0696441	0.791856	1	0	9	38	20	18
miR-338-5p	0.232193	8.39657	0.0693447	0.792293	1	0	550	558	198	719
miR-10181-5p	0.188147	6.28311	0.0692041	0.792499	1	0	137	195	59	215
miR-2285j-1-3p	0.215696	4.73632	0.0685827	0.793412	1	0	18	63	8	58
miR-2285co-3p	-0.343766	2.85966	0.0683086	0.793816	1	0	3	5	5	2
miR-125b-2-3p	0.274251	8.33282	0.067896	0.794425	1	0	56	118	45	66
miR-200c	0.251025	6.91903	0.0674696	0.795057	1	0	43	43	23	38
miR-12035-3p	-0.216446	5.2437	0.0671802	0.795488	1	0	71	141	92	82
miR-99a-5p	-0.310269	16.6388	0.0663568	0.796717	1	0	945	935	1045	547
miR-2346-3p	-0.235352	4.39658	0.0662656	0.796854	1	0	8	60	24	33
miR-193a-2-5p	0.264061	5.77505	0.0662179	0.796925	1	0	20	14	11	12
miR-2285bx-3p	-0.355083	2.16041	0.0659206	0.797372	1	0	2	13	9	2
miR-130b-5p	-0.245754	7.6071	0.0658506	0.797477	1	0	25	39	23	39
miR-2285cn-3p	-0.442031	2.751	0.0645931	0.799378	1	0	5	10	0	23
miR-2417-5p	-0.319205	3.68701	0.0645559	0.799435	1	0	28	17	19	30
miR-2285df-5p	-0.669307	2.7584	0.0643143	0.799803	1	0	0	1	1	0
miR-2285q-5p	0.289892	2.52732	0.0642407	0.799915	1	0	4	11	6	2
miR-2304-3p	-0.18515	5.22587	0.0641268	0.800088	1	0	59	87	47	93
miR-221-5p	0.235844	8.09032	0.0641127	0.80011	1	0	169	352	91	307
miR-6775-3p	0.261797	4.65073	0.0638792	0.800467	1	0	30	25	18	18
miR-2285cu-5p	-0.372801	1.72394	0.0634848	0.80107	1	0	1	8	2	8
miR-4523-3p	0.236917	5.36949	0.0628965	0.801975	1	0	70	97	49	61
miR-106b-5p	-0.280921	9.3041	0.0628473	0.802051	1	0	105	131	51	232
miR-12037-5p	0.442781	1.49456	0.0628018	0.802121	1	0	2	2	0	3
miR-2350-5p	0.304458	5.55128	0.0624127	0.802722	1	0	31	61	12	59
miR-2285w-3p	0.414225	5.67065	0.062187	0.803072	1	0	6	23	2	19
miR-11975-3p	-0.27351	5.93848	0.0620364	0.803306	1	0	100	42	63	87
miR-7859-5p	0.221931	4.32393	0.0620205	0.80333	1	0	37	47	10	63
miR-2901-3p	-0.191931	7.32281	0.0616675	0.80388	1	0	248	419	183	487
miR-374a-5p	-0.335543	8.62051	0.0609382	0.805019	1	0	15	1	4	19
miR-2410-5p	0.269327	8.2429	0.060838	0.805176	1	0	915	412	390	582
miR-31-3p	-0.195921	4.73055	0.0607581	0.805302	1	0	34	57	21	75
miR-7-3-5p	-0.255383	8.73291	0.0604431	0.805797	1	0	336	336	212	516
miR-2284y-2-3p	0.205803	4.70097	0.0603605	0.805927	1	0	17	75	20	43
miR-181b-1-3p	0.202043	8.98484	0.0602522	0.806098	1	0	1159	1209	267	1931
miR-2284aa-3-3p	-0.289783	7.14787	0.0600901	0.806354	1	0	14	13	4	31
miR-24-2-3p	0.266853	7.36042	0.0600225	0.80646	1	0	19	32	16	15
miR-4286-2-3p	0.290227	3.53364	0.05959	0.807145	1	0	15	2	4	10
miR-2450d-3p	0.295416	4.49035	0.0595322	0.807237	1	0	17	8	3	19
miR-582-3p	0.241443	4.89063	0.0585202	0.80885	1	0	42	48	19	50
miR-8548-5p	-0.207854	4.69195	0.0584539	0.808957	1	0	44	65	19	106
miR-3600-5p	-0.236417	4.54636	0.0582675	0.809255	1	0	25	37	14	55
miR-139-5p	0.229842	12.3445	0.0582361	0.809306	1	0	78	182	81	74
miR-6119-5p	-0.268582	9.20015	0.0578907	0.809861	1	0	138	220	120	242
miR-2285at-4-5p	0.271456	3.00978	0.0575349	0.810435	1	0	9	21	6	15
miR-449c-3p	0.180697	6.25818	0.0571728	0.811022	1	0	208	185	83	246
miR-12007-5p	0.243308	6.5903	0.0569905	0.811317	1	0	124	239	99	136
miR-491-3p	-0.26889	3.15992	0.0566413	0.811885	1	0	9	5	1	18
miR-19b-2-5p	0.187133	7.42376	0.0565186	0.812085	1	0	261	466	67	595
miR-190a-5p	0.235823	3.48141	0.0563417	0.812374	1	0	20	9	3	24
miR-455-3p	-0.311164	5.14645	0.0562748	0.812484	1	0	8	7	7	8
miR-26a-1-3p	0.236211	6.67856	0.0561283	0.812723	1	0	186	187	97	174
miR-2284aa-3-5p	0.178499	4.47831	0.0559304	0.813048	1	0	52	78	24	82
miR-34a-3p	-0.234923	3.99535	0.0557668	0.813316	1	0	28	33	16	51
miR-378-2-3p	0.280767	6.09347	0.0555284	0.813708	1	0	48	80	37	42
miR-1284-5p	0.327765	3.06274	0.0552266	0.814206	1	0	14	20	1	29
miR-2285aa-3p	-0.264651	7.51267	0.0546736	0.815122	1	0	16	38	12	47
miR-2325b-5p	0.174665	7.17346	0.0546715	0.815125	1	0	301	377	98	505
miR-219b-5p	0.168018	7.56019	0.0542623	0.815806	1	0	303	385	172	355
miR-12031-5p	-0.317653	2.37086	0.054258	0.815813	1	0	10	9	4	20
miR-490-3p	-0.188385	6.27538	0.0542182	0.815879	1	0	86	184	75	187
miR-1251-5p	-0.225655	3.4228	0.0542145	0.815886	1	0	27	15	14	32
miR-2284aa-1-5p	-0.412502	1.40754	0.0541134	0.816054	1	0	1	6	5	0
miR-10177-5p	-0.256323	3.58267	0.0540762	0.816116	1	0	16	27	18	21
miR-12036-3p	-0.218039	6.44779	0.0540663	0.816133	1	0	129	146	96	176
miR-183-5p	-0.158281	5.82204	0.0539116	0.816392	1	0	83	121	48	163
miR-1434-3p	-0.183329	4.90148	0.0535555	0.816988	1	0	54	46	35	64
miR-2360-3p	-0.203475	5.03081	0.0533058	0.817408	1	0	37	94	57	46
miR-2325b-3p	-0.181974	5.57854	0.0527664	0.818318	1	0	119	74	83	97
miR-2434-3p	0.22794	3.87153	0.0525093	0.818753	1	0	28	33	12	36
miR-6501-5p	-0.239009	4.71492	0.0521425	0.819376	1	0	68	35	36	78
miR-2342-3p	-0.20344	4.74496	0.0521008	0.819447	1	0	64	44	28	95
miR-2285bh-3p	-0.516956	0.561168	0.052087	0.819471	1	0	0	1	1	0
miR-154-5p	-0.258495	5.34662	0.0518753	0.819832	1	0	37	22	21	44
miR-655-5p	0.182494	4.66557	0.0516284	0.820254	1	0	49	69	15	89
miR-187-3p	-0.17071	6.83586	0.0515017	0.820471	1	0	129	240	99	263
miR-20a-5p	0.270712	9.20424	0.0511837	0.821016	1	0	40	35	28	16
miR-2285bf-2-5p	0.184178	6.96836	0.0510609	0.821227	1	0	170	255	86	252
miR-2285dl-2-5p	-0.17707	6.39429	0.0509509	0.821417	1	0	95	199	47	277
miR-449a-5p	-0.220985	7.36907	0.0509299	0.821453	1	0	61	173	50	195
miR-2438-3p	0.204746	6.49084	0.049895	0.823246	1	0	177	184	75	217
miR-2285ck-5p	0.416614	2.28295	0.0498648	0.823299	1	0	20	0	10	0
miR-33a-5p	0.198963	4.04147	0.0498265	0.823366	1	0	20	37	9	37
miR-11997-3p	-0.162857	5.90513	0.0492988	0.824288	1	0	54	89	42	95
miR-4286-1-5p	-0.30871	2.39676	0.0492277	0.824413	1	0	4	2	2	5
miR-194-1-3p	0.173473	6.50597	0.0487054	0.825331	1	0	104	317	75	250
miR-2435-5p	-0.196499	3.67438	0.0485588	0.82559	1	0	6	20	8	16
miR-12059-5p	0.196336	7.76071	0.0482494	0.826138	1	0	305	656	130	674
miR-2285ax-3-5p	-0.179916	5.19375	0.0481114	0.826383	1	0	60	111	34	149
miR-126-5p	-0.246902	12.044	0.0477433	0.827038	1	0	71	81	51	106
miR-2486-3p	-0.230743	3.18534	0.0475102	0.827454	1	0	14	24	7	36
miR-23b-5p	-0.225805	4.6078	0.0472548	0.827911	1	0	2	27	2	30
miR-2415-5p	-0.253935	8.24779	0.0470894	0.828208	1	0	36	86	46	64
miR-6535-3p	0.182431	4.12702	0.0470539	0.828271	1	0	11	43	10	30
miR-454-3p	-0.185725	6.28012	0.0466336	0.829028	1	0	93	95	38	177
miR-429-5p	-0.212524	4.81547	0.0465724	0.829139	1	0	27	34	18	45
miR-2419-5p	0.269639	10.1826	0.0461167	0.829964	1	0	95	43	49	42
miR-769-5p	-0.202625	9.50517	0.0460586	0.830069	1	0	687	1022	295	1679
miR-6530-3p	0.210229	4.76264	0.045556	0.830985	1	0	78	94	51	67
let-7c	0.272264	12.9768	0.0453679	0.831329	1	0	54	89	38	55
miR-423-5p	-0.232209	16.4616	0.0452218	0.831597	1	0	1412	1143	1396	659
miR-450a-1-5p	0.226865	5.9919	0.0449764	0.832048	1	0	23	23	6	34
miR-2432-5p	-0.309867	5.37149	0.0449655	0.832068	1	0	19	28	8	51
miR-124b-5p	0.350854	2.18868	0.0448228	0.83233	1	0	6	5	1	8
miR-2389-5p	0.234953	9.60987	0.0447235	0.832513	1	0	673	1166	307	1147
miR-12056-5p	0.203993	7.32338	0.0446438	0.83266	1	0	214	365	150	256
miR-935-5p	0.156397	6.28507	0.0446131	0.832717	1	0	85	249	66	189
miR-6524-3p	0.209069	6.83261	0.0445611	0.832813	1	0	134	355	20	432
miR-2917-5p	-0.167141	4.77812	0.0445071	0.832913	1	0	13	57	24	34
miR-2458-3p	-0.196868	9.00556	0.0444433	0.833031	1	0	816	2077	1165	1165
miR-2305-5p	0.166718	6.49182	0.0441734	0.833531	1	0	159	303	107	240
miR-12012-5p	0.184616	3.2627	0.0438234	0.834182	1	0	22	12	5	26
miR-12054-5p	-0.252719	6.37506	0.0438098	0.834208	1	0	123	130	124	94
miR-744-5p	0.198148	9.76871	0.0435074	0.834773	1	0	146	95	70	113
miR-2354-3p	-0.27122	3.07281	0.0429193	0.835877	1	0	7	14	6	16
miR-3601-3p	-0.210737	7.69871	0.0425142	0.836643	1	0	200	254	198	193
miR-1839-3p	0.351231	2.19283	0.0420976	0.837434	1	0	2	26	2	18
miR-374b	-0.436782	6.4414	0.0420858	0.837456	1	0	0	1	1	0
miR-2465-5p	-0.139211	5.23248	0.0414699	0.838634	1	0	71	98	36	141
miR-2325c-5p	-0.148157	8.1519	0.0410164	0.839506	1	0	486	748	473	567
miR-2441-3p	-0.139676	4.875	0.0409442	0.839646	1	0	51	57	39	59
miR-11999-5p	-0.359647	1.85219	0.0408727	0.839784	1	0	4	4	0	12
miR-105a-3p	-0.155207	4.67142	0.0402726	0.840948	1	0	26	60	29	46
miR-204-3p	0.178352	7.33155	0.0402622	0.840969	1	0	302	117	152	155
miR-2285r-5p	-0.246101	4.98704	0.0398969	0.841682	1	0	64	13	53	9
miR-2285bg-5p	-0.24699	3.91564	0.0397897	0.841892	1	0	9	9	9	7
miR-499-5p	-0.240188	8.36426	0.0397343	0.842001	1	0	36	73	41	58
miR-7861-3p	-0.199884	5.99839	0.0393424	0.842772	1	0	59	48	17	115
miR-2892-3p	0.195491	7.24601	0.0389863	0.843476	1	0	155	235	87	210
miR-1911-3p	-0.211163	4.95996	0.038663	0.844118	1	0	28	44	19	56
miR-2401-3p	0.153611	4.81257	0.0384586	0.844525	1	0	39	80	21	76
miR-10181-3p	-0.158349	4.75953	0.0384493	0.844544	1	0	26	56	26	48
miR-2285ai-5p	-0.269264	2.16897	0.0382824	0.844877	1	0	4	7	5	5
miR-154-3p	0.18866	5.06437	0.0382646	0.844913	1	0	75	107	23	138
miR-1298-3p	0.163746	7.66663	0.0380881	0.845266	1	0	206	857	199	595
miR-135a-2-3p	0.19629	4.53088	0.0379113	0.845621	1	0	15	58	13	41
miR-6122-3p	-0.180765	5.07315	0.0377335	0.845979	1	0	36	52	25	63
miR-181d	-0.402162	5.27098	0.0375835	0.846282	1	0	0	1	1	0
miR-10b	-0.226181	13.6659	0.0372806	0.846895	1	0	129	96	132	40
miR-10164-5p	0.228524	3.30891	0.0372058	0.847047	1	0	5	41	3	34
miR-2285q-3p	-0.241641	7.94728	0.0371062	0.847249	1	0	79	34	36	96
miR-143-3p	-0.209503	11.468	0.0371027	0.847256	1	0	84	344	158	191
miR-12047-5p	0.184833	6.96116	0.0367901	0.847893	1	0	203	436	96	432
miR-2382-5p	-0.168008	4.87714	0.0367378	0.848	1	0	51	29	34	41
miR-7-1-3p	0.151589	4.64286	0.0365712	0.848341	1	0	61	60	33	61
miR-2284z-1-5p	0.184516	3.7298	0.0364807	0.848526	1	0	32	39	25	21
miR-2285j-1-5p	-0.303015	1.73004	0.0364797	0.848528	1	0	0	9	2	7
miR-544b-1-5p	-0.150428	4.35321	0.0363639	0.848766	1	0	48	51	16	97
miR-12002b-5p	-0.236389	2.61309	0.0362455	0.849009	1	0	3	13	6	8
miR-409a-3p	-0.188517	10.0111	0.0361966	0.84911	1	0	114	201	73	257
miR-12020-3p	0.14084	4.75205	0.0359706	0.849576	1	0	31	61	20	52
miR-382-5p	-0.19465	6.29155	0.0358804	0.849763	1	0	6	58	24	25
miR-11984-5p	-0.213641	5.84503	0.0358001	0.849929	1	0	26	17	7	47
miR-1260b-5p	-0.18302	7.0615	0.0357536	0.850025	1	0	37	60	24	76
miR-2318-5p	0.156001	4.69262	0.0356129	0.850317	1	0	32	94	35	50
miR-2886-5p	-0.161255	4.29682	0.0355382	0.850472	1	0	41	38	22	60
miR-545-3p	0.148827	5.40965	0.0353126	0.850942	1	0	55	122	41	92
miR-1271	0.265654	8.50862	0.0352053	0.851166	1	0	27	1	14	3
miR-2285bv-3p	-0.255894	2.58255	0.0350676	0.851454	1	0	0	10	3	6
miR-2449-3p	0.192938	8.41659	0.0348818	0.851844	1	0	975	737	618	516
miR-2450c-3p	0.176503	4.27707	0.0347795	0.852058	1	0	25	46	10	50
miR-2320-5p	0.205447	6.73649	0.0345005	0.852646	1	0	87	198	61	147
miR-2284s-5p	-0.224511	3.53226	0.034492	0.852664	1	0	23	21	10	41
miR-2285af-1-3p	0.183147	8.51901	0.0339814	0.853746	1	0	43	56	19	62
miR-10161-3p	-0.163322	8.14975	0.0338435	0.85404	1	0	370	724	273	812
miR-381	-0.372971	6.80515	0.0337975	0.854138	1	0	0	1	1	0
miR-2285ax-3-3p	0.196558	3.84944	0.0335702	0.854624	1	0	13	34	16	12
miR-2891-3p	-0.138816	4.70547	0.0334943	0.854787	1	0	27	59	17	70
miR-2420-3p	-0.140672	6.11933	0.0334296	0.854925	1	0	243	121	160	169
miR-2462-3p	-0.1776	10.0792	0.0334187	0.854949	1	0	1721	1373	1254	1607
miR-502a-1-3p	0.166966	3.92413	0.0333347	0.855129	1	0	25	24	12	27
miR-6524-5p	-0.165642	6.71719	0.0332238	0.855368	1	0	107	125	49	206
miR-1307-3p	0.188463	11.6436	0.0328977	0.856072	1	0	370	787	253	605
miR-10163-3p	-0.186711	5.49269	0.0325132	0.856906	1	0	38	56	27	67
miR-182-3p	-0.17272	8.72219	0.0322647	0.857448	1	0	546	1117	385	1307
miR-2405-5p	0.142612	4.85998	0.0321979	0.857594	1	0	30	91	25	67
miR-2285av-5p	0.148376	5.69438	0.0319526	0.858132	1	0	90	155	70	104
miR-12049-5p	-0.133796	4.12919	0.0312222	0.859745	1	0	32	43	13	68
miR-1721-5p	0.196812	3.57808	0.030744	0.860813	1	0	8	69	21	25
miR-212-3p	-0.199879	4.76953	0.0306723	0.860974	1	0	29	48	29	40
miR-2285dc-3p	0.210336	3.56821	0.0305022	0.861356	1	0	10	8	1	16
miR-2376-3p	0.189446	5.96769	0.0298195	0.8629	1	0	14	32	8	28
miR-129-1-5p	0.256493	3.11197	0.0297289	0.863107	1	0	3	18	0	18
miR-484-3p	-0.198789	4.21796	0.0296332	0.863325	1	0	10	27	7	32
miR-217-3p	0.164178	4.52592	0.0294458	0.863754	1	0	37	36	20	36
miR-12009-3p	0.133549	6.77714	0.0291322	0.864474	1	0	127	399	100	312
miR-12058-3p	0.128408	8.39122	0.0290778	0.8646	1	0	611	1129	457	837
miR-33b-5p	-0.129201	5.79521	0.0287373	0.865387	1	0	71	123	50	137
miR-628-3p	0.13343	8.38665	0.028633	0.865629	1	0	214	377	138	323
miR-2429-5p	-0.169495	5.75432	0.0285371	0.865852	1	0	78	77	59	84
miR-15a-3p	0.128112	3.90286	0.0285023	0.865933	1	0	11	40	7	35
miR-484	-0.210093	10.5173	0.0284149	0.866137	1	0	19	44	34	9
miR-210-3p	0.167641	9.35889	0.0283601	0.866265	1	0	221	344	137	290
miR-11975-5p	0.12338	6.45321	0.0279917	0.867128	1	0	161	292	139	177
miR-2285cb-5p	-0.262124	2.57156	0.0273793	0.868577	1	0	0	5	1	4
miR-186-3p	0.127223	5.8555	0.0272808	0.868811	1	0	112	88	41	138
miR-23a-3p	0.191975	10.5401	0.0264532	0.870798	1	0	30	72	27	42
miR-125b-1-5p	-0.209001	12.758	0.0264506	0.870805	1	0	72	86	80	44
miR-338-3p	-0.131951	7.59621	0.026158	0.871515	1	0	29	70	24	70
miR-4449-5p	-0.131052	8.17215	0.0261445	0.871548	1	0	270	1080	529	445
miR-125a	-0.194663	11.8128	0.0261265	0.871592	1	0	59	22	52	9
miR-671-5p	0.12128	7.52981	0.026101	0.871654	1	0	288	713	229	536
miR-487b-3p	-0.183903	4.42341	0.0260867	0.871689	1	0	7	20	4	25
miR-6518-5p	-0.180095	2.67006	0.0260404	0.871802	1	0	8	7	5	10
miR-29b-1-5p	-0.14353	5.58274	0.0257206	0.872584	1	0	57	70	24	115
miR-2307-3p	0.15222	4.24913	0.0255051	0.873115	1	0	26	22	13	25
miR-2406-3p	0.210881	5.2109	0.0251829	0.873912	1	0	31	23	20	15
miR-216a-5p	-0.109113	4.79194	0.025157	0.873976	1	0	72	57	35	96
miR-2285dl-1-5p	-0.389392	0.971758	0.0251408	0.874017	1	0	1	0	1	0
miR-544b-2-3p	0.126784	6.05096	0.0250268	0.8743	1	0	66	214	60	152
miR-122-5p	0.167182	14.3731	0.02482	0.874816	1	0	323	349	140	420
miR-182-5p	-0.112275	6.39939	0.0247959	0.874877	1	0	108	170	51	240
miR-2435-3p	0.26117	2.05247	0.0247683	0.874946	1	0	11	2	0	14
miR-302d-5p	-0.154537	4.89778	0.0245486	0.875497	1	0	47	74	24	105
miR-11988-3p	-0.177005	8.1954	0.0245192	0.875571	1	0	104	226	91	226
miR-12050-5p	-0.137501	4.7185	0.0244007	0.87587	1	0	27	48	18	56
miR-128-2-3p	0.154498	9.71478	0.0241122	0.8766	1	0	101	324	129	139
miR-12056-3p	-0.157051	7.19793	0.0240022	0.876879	1	0	78	148	56	168
miR-2889-5p	0.153158	5.22354	0.0237588	0.8775	1	0	51	85	42	51
miR-2473-3p	-0.1913	6.72319	0.0236688	0.877731	1	0	47	100	20	148
miR-10178-5p	0.117963	5.45937	0.0235894	0.877934	1	0	64	135	31	141
miR-6526-3-3p	0.302079	0.735686	0.0235789	0.877961	1	0	4	0	0	4
miR-2285ao-2-3p	0.153711	3.31735	0.023567	0.877992	1	0	28	9	9	24
miR-2392-3p	0.114597	6.54189	0.0233963	0.878431	1	0	252	158	108	245
miR-124a-2-5p	0.131929	3.26979	0.0233752	0.878485	1	0	24	33	17	25
miR-2284i-3p	0.206156	2.03462	0.0232554	0.878795	1	0	9	10	5	9
miR-29c-3p	-0.147524	6.21211	0.0229648	0.879549	1	0	32	51	17	70
miR-11999-3p	-0.136569	7.89927	0.0228982	0.879722	1	0	448	812	215	1137
miR-2285bf-3-3p	0.200777	6.48784	0.0228816	0.879765	1	0	6	143	43	38
miR-669-3p	-0.154587	2.93762	0.022805	0.879965	1	0	10	10	7	12
miR-412-3p	-0.187212	5.05178	0.0224853	0.880803	1	0	8	51	20	28
miR-2375-5p	-0.121229	4.67807	0.0224832	0.880809	1	0	68	99	63	77
miR-222-3p	0.165811	13.1307	0.0224743	0.880832	1	0	271	403	180	313
miR-12061-3p	-0.142561	10.5375	0.0223362	0.881196	1	0	2052	4975	709	7254
miR-12030-5p	0.170599	6.18743	0.0222852	0.881331	1	0	37	66	34	32
miR-12047-3p	-0.231092	2.59776	0.0222296	0.881478	1	0	13	1	3	16
miR-2398-5p	0.119055	5.46672	0.022172	0.881631	1	0	49	97	26	97
miR-539-5p	-0.137162	4.46684	0.0220664	0.881911	1	0	29	39	21	43
miR-429-3p	-0.115575	4.90579	0.021883	0.882399	1	0	35	61	13	91
miR-2882-3p	0.229326	1.65287	0.0214432	0.883578	1	0	5	1	0	6
miR-218-1-3p	-0.118694	4.06284	0.0212411	0.884124	1	0	25	48	13	62
miR-12053-5p	0.132826	5.60232	0.021088	0.88454	1	0	58	89	27	98
miR-152-3p	-0.152673	9.91991	0.0209402	0.884942	1	0	104	180	79	194
miR-376b-3p	-0.181418	3.11573	0.0207508	0.88546	1	0	8	25	8	24
miR-2312-5p	-0.104049	7.6964	0.0205121	0.886116	1	0	299	413	160	558
let-7f-2-5p	-0.176141	13.7725	0.0204718	0.886227	1	0	325	132	277	69
miR-11995-5p	0.131473	5.6267	0.0201881	0.887013	1	0	65	84	45	64
miR-2295-3p	-0.134324	5.60555	0.0200266	0.887463	1	0	118	110	45	209
miR-12017-3p	0.196313	2.78513	0.0198086	0.888073	1	0	5	13	5	7
miR-3432a-2-5p	-0.14081	11.1789	0.0196851	0.88842	1	0	185	216	90	336
miR-2898-3p	-0.106617	5.76637	0.0195511	0.888798	1	0	99	160	63	188
miR-2302-3p	-0.100616	5.83149	0.0194243	0.889157	1	0	45	176	51	147
miR-12062-3p	-0.131576	6.24437	0.0194054	0.88921	1	0	63	156	56	148
miR-2285w-5p	0.17948	3.05954	0.0193715	0.889307	1	0	17	18	6	24
let-7a-3-3p	-0.136854	7.44594	0.0193416	0.889392	1	0	68	67	33	109
miR-128-1-5p	-0.124996	7.57843	0.0191295	0.889996	1	0	133	235	133	174
miR-34c-5p	-0.207107	5.41313	0.0190558	0.890207	1	0	3	32	5	31
miR-200a	0.183469	4.54811	0.0187709	0.891025	1	0	2	6	3	2
miR-2466-5p	-0.1643	4.19122	0.0186124	0.891483	1	0	7	51	15	36
miR-12013-5p	-0.0995324	6.74804	0.0185943	0.891536	1	0	332	363	283	281
miR-2285bf-2-3p	-0.250885	1.34851	0.0184718	0.891892	1	0	1	8	3	5
miR-6120-3p	-0.152358	9.69885	0.0184479	0.891961	1	0	42	39	24	58
miR-2440-3p	0.128783	5.30865	0.0181417	0.892856	1	0	200	52	127	33
miR-2285k-4-3p	-0.184051	2.70066	0.0177325	0.894064	1	0	4	17	7	11
miR-142-3p	-0.149109	11.8784	0.0175905	0.894487	1	0	190	399	243	212
miR-106-3p	0.165945	3.43182	0.0173874	0.895094	1	0	3	27	8	11
miR-2336-3p	0.129501	7.11412	0.0173774	0.895124	1	0	79	126	27	160
miR-12001-5p	0.116177	8.94551	0.0172365	0.895548	1	0	1070	1424	282	2133
miR-2285ag-5p	-0.186766	2.51429	0.0171704	0.895747	1	0	9	16	3	26
miR-2328-3p	0.124201	4.47667	0.017125	0.895884	1	0	33	41	27	23
miR-12024-3p	-0.119132	4.89608	0.0168233	0.8968	1	0	44	203	105	60
miR-2359-5p	-0.159641	3.9654	0.0164755	0.897866	1	0	19	14	12	20
miR-22-3p	0.139645	12.7768	0.0164455	0.897959	1	0	309	395	216	289
miR-1264-3p	-0.16765	2.43504	0.0162529	0.898555	1	0	10	8	2	20
miR-7863-5p	0.140086	3.32711	0.0161713	0.898809	1	0	30	16	15	21
miR-383-5p	0.115905	7.93932	0.0160742	0.899111	1	0	252	289	90	406
miR-1307-5p	-0.146122	9.23021	0.0160188	0.899284	1	0	86	115	76	98
miR-2323-3p	-0.148334	4.74581	0.0159195	0.899595	1	0	17	49	20	38
miR-12048-3p	0.114886	3.45314	0.015725	0.900207	1	0	12	28	5	30
miR-2466-3p	0.144232	4.96525	0.0155028	0.900911	1	0	19	56	20	32
miR-2284y-4-3p	-0.226977	1.89792	0.015502	0.900914	1	0	1	9	6	0
miR-103-2-3p	-0.12989	5.0831	0.0154679	0.901022	1	0	21	27	14	32
miR-144-5p	0.149415	9.97199	0.015373	0.901325	1	0	64	103	64	36
miR-4286-1-3p	0.105482	5.286	0.0152601	0.901686	1	0	38	76	23	71
miR-130a-5p	0.12289	6.02696	0.0152552	0.901702	1	0	92	316	100	193
miR-6501-3p	-0.103869	8.12901	0.0149965	0.902535	1	0	365	1015	361	866
miR-2473-5p	-0.106952	4.4041	0.0148807	0.90291	1	0	12	84	26	53
miR-2475-5p	0.112416	3.65786	0.0147432	0.903357	1	0	29	25	12	35
miR-10168-3p	0.135509	3.43054	0.0145121	0.904114	1	0	24	6	4	27
miR-93-5p	0.145149	12.4156	0.0145016	0.904148	1	0	178	344	196	112
miR-660-5p	-0.146586	8.99639	0.0144838	0.904207	1	0	43	45	23	68
miR-11989-5p	-0.0850646	7.54314	0.0141127	0.905436	1	0	198	669	244	478
miR-12060-5p	0.0967788	4.75007	0.0140945	0.905497	1	0	45	53	18	70
miR-2436-3p	-0.120337	3.50691	0.0140389	0.905683	1	0	13	50	16	40
miR-2338-5p	-0.0826298	5.95134	0.0139391	0.906017	1	0	61	149	61	118
miR-148a-5p	-0.113087	7.79613	0.0138921	0.906175	1	0	109	203	63	252
miR-2285bs-3p	-0.119311	3.00529	0.0138496	0.906318	1	0	8	20	7	19
miR-2363-2-3p	0.123843	3.02363	0.0137954	0.906501	1	0	12	28	3	34
miR-3432a-1-5p	0.0869165	5.88088	0.0137832	0.906542	1	0	189	125	130	90
miR-2284w-3p	-0.132737	12.2893	0.0137602	0.906619	1	0	244	140	152	206
miR-194-5p	-0.12419	10.1329	0.0137563	0.906632	1	0	59	83	38	100
miR-2286-3p	0.0967771	5.61008	0.0136968	0.906834	1	0	57	103	31	105
miR-3578-3p	0.103214	8.54955	0.013631	0.907057	1	0	550	1445	456	1085
miR-30f-5p	0.11915	10.4852	0.0134888	0.907541	1	0	71	56	42	54
[truncated: 451 more rows]
